# Supplementary material for: Transcriptional analysis of microRNAs related to unsaturated fatty acid synthesis by interfering bovine adipocyte ACSL1 gene
Source: Front Genet. 2022 Sep 26;13:994806. doi: 10.3389/fgene.2022.994806 (PMC9548527; doi:10.3389/fgene.2022.994806)
Supplement: Supplementary file 1 [file DataSheet3.XLS]

Type	Term	NC-vs-si
Biological Process	GO:0000070 mitotic sister chromatid segregation	0.0386214985125902
Biological Process	GO:0000079 regulation of cyclin-dependent protein serine/threonine kinase activity	0.0430613135166745
Biological Process	GO:0000082 G1/S transition of mitotic cell cycle	0.0416973598247851
Biological Process	GO:0000165 MAPK cascade	3.35792015913559e-05
Biological Process	GO:0000266 mitochondrial fission	0.0399862903168741
Biological Process	GO:0000278 mitotic cell cycle	7.72412011303845e-07
Biological Process	GO:0000281 mitotic cytokinesis	0.00152151845098777
Biological Process	GO:0000302 response to reactive oxygen species	0.028709516915658
Biological Process	GO:0000380 alternative mRNA splicing, via spliceosome	0.0399862903168741
Biological Process	GO:0000422 autophagy of mitochondrion	0.0493057216570468
Biological Process	GO:0000819 sister chromatid segregation	0.0168097365749309
Biological Process	GO:0000902 cell morphogenesis	0.000237146547715908
Biological Process	GO:0000910 cytokinesis	0.00579394583398931
Biological Process	GO:0001101 response to acid chemical	0.00118454140038563
Biological Process	GO:0001505 regulation of neurotransmitter levels	0.0250362085394087
Biological Process	GO:0001525 angiogenesis	3.75146440344476e-05
Biological Process	GO:0001568 blood vessel development	0.00126677183671509
Biological Process	GO:0001666 response to hypoxia	0.000622645692662113
Biological Process	GO:0001667 ameboidal-type cell migration	0.00614860963428667
Biological Process	GO:0001701 in utero embryonic development	0.00248785755118156
Biological Process	GO:0001775 cell activation	0.0425899366367256
Biological Process	GO:0001816 cytokine production	0.00922673356157417
Biological Process	GO:0001817 regulation of cytokine production	0.0232590317797886
Biological Process	GO:0001894 tissue homeostasis	0.0321101350608725
Biological Process	GO:0001932 regulation of protein phosphorylation	8.72166166700513e-08
Biological Process	GO:0001933 negative regulation of protein phosphorylation	3.02198062042626e-05
Biological Process	GO:0001934 positive regulation of protein phosphorylation	0.000136482423777363
Biological Process	GO:0001935 endothelial cell proliferation	0.0376187833746174
Biological Process	GO:0001936 regulation of endothelial cell proliferation	0.0194306870443877
Biological Process	GO:0001938 positive regulation of endothelial cell proliferation	0.0129710781324713
Biological Process	GO:0001944 vasculature development	0.000166011672655686
Biological Process	GO:0002042 cell migration involved in sprouting angiogenesis	0.0399862903168741
Biological Process	GO:0002090 regulation of receptor internalization	0.000624362331549655
Biological Process	GO:0002253 activation of immune response	0.0157370087358873
Biological Process	GO:0002376 immune system process	6.20205293647245e-05
Biological Process	GO:0002468 dendritic cell antigen processing and presentation	0.013606137806407
Biological Process	GO:0002520 immune system development	0.00545987251451599
Biological Process	GO:0002682 regulation of immune system process	0.000108665089081478
Biological Process	GO:0002683 negative regulation of immune system process	0.0362416215452823
Biological Process	GO:0002684 positive regulation of immune system process	0.00140656032217516
Biological Process	GO:0002694 regulation of leukocyte activation	0.0132735879488185
Biological Process	GO:0002757 immune response-activating signal transduction	0.0281032793464017
Biological Process	GO:0002764 immune response-regulating signaling pathway	0.0173909975755142
Biological Process	GO:0002790 peptide secretion	0.001508406585364
Biological Process	GO:0002791 regulation of peptide secretion	0.0142320369522264
Biological Process	GO:0002793 positive regulation of peptide secretion	0.0303440387146185
Biological Process	GO:0003015 heart process	0.0299443896900206
Biological Process	GO:0005975 carbohydrate metabolic process	0.00193098962505064
Biological Process	GO:0005996 monosaccharide metabolic process	0.00143926133249438
Biological Process	GO:0006006 glucose metabolic process	0.00891072455069005
Biological Process	GO:0006082 organic acid metabolic process	0.000329222108613469
Biological Process	GO:0006090 pyruvate metabolic process	0.0266508298885471
Biological Process	GO:0006091 generation of precursor metabolites and energy	0.00623227411900373
Biological Process	GO:0006094 gluconeogenesis	0.0376187833746174
Biological Process	GO:0006096 glycolytic process	0.0394464081370556
Biological Process	GO:0006099 tricarboxylic acid cycle	0.0260453473717343
Biological Process	GO:0006101 citrate metabolic process	0.0253676222087258
Biological Process	GO:0006112 energy reserve metabolic process	0.0463038113849092
Biological Process	GO:0006139 nucleobase-containing compound metabolic process	0.0080377218785278
Biological Process	GO:0006259 DNA metabolic process	0.0264225012933766
Biological Process	GO:0006376 mRNA splice site selection	0.0461951368753548
Biological Process	GO:0006401 RNA catabolic process	0.018052594189871
Biological Process	GO:0006402 mRNA catabolic process	0.0407745756506612
Biological Process	GO:0006417 regulation of translation	0.00374582415552262
Biological Process	GO:0006464 cellular protein modification process	8.57480440286504e-18
Biological Process	GO:0006468 protein phosphorylation	2.28952624161486e-08
Biological Process	GO:0006469 negative regulation of protein kinase activity	0.000190904912893981
Biological Process	GO:0006470 protein dephosphorylation	0.00401125539368917
Biological Process	GO:0006493 protein O-linked glycosylation	0.0432294717413544
Biological Process	GO:0006511 ubiquitin-dependent protein catabolic process	0.010527685724572
Biological Process	GO:0006605 protein targeting	0.000694748009422311
Biological Process	GO:0006606 protein import into nucleus	0.0446961065388073
Biological Process	GO:0006629 lipid metabolic process	2.30794594367492e-05
Biological Process	GO:0006633 fatty acid biosynthetic process	0.00709306542933274
Biological Process	GO:0006636 unsaturated fatty acid biosynthetic process	0.00547021125116903
Biological Process	GO:0006638 neutral lipid metabolic process	0.00795698969329138
Biological Process	GO:0006639 acylglycerol metabolic process	0.00446379370531087
Biological Process	GO:0006641 triglyceride metabolic process	0.00700026093043253
Biological Process	GO:0006644 phospholipid metabolic process	0.00115292968298435
Biological Process	GO:0006650 glycerophospholipid metabolic process	0.00172628524150313
Biological Process	GO:0006694 steroid biosynthetic process	0.00554460310611367
Biological Process	GO:0006725 cellular aromatic compound metabolic process	0.0105711391731027
Biological Process	GO:0006730 one-carbon metabolic process	0.0260453473717343
Biological Process	GO:0006732 coenzyme metabolic process	0.000721477427120023
Biological Process	GO:0006757 ATP generation from ADP	0.027335233476167
Biological Process	GO:0006790 sulfur compound metabolic process	0.028039475420074
Biological Process	GO:0006793 phosphorus metabolic process	9.89155104743208e-15
Biological Process	GO:0006796 phosphate-containing compound metabolic process	2.09089942740925e-14
Biological Process	GO:0006807 nitrogen compound metabolic process	1.17302389108947e-06
Biological Process	GO:0006810 transport	1.1075645737495e-21
Biological Process	GO:0006820 anion transport	0.000610778722421443
Biological Process	GO:0006836 neurotransmitter transport	0.0121128555085301
Biological Process	GO:0006886 intracellular protein transport	8.66271759451723e-20
Biological Process	GO:0006887 exocytosis	2.2056808409106e-05
Biological Process	GO:0006892 post-Golgi vesicle-mediated transport	0.0229901307925517
Biological Process	GO:0006897 endocytosis	4.6629317027334e-06
Biological Process	GO:0006898 receptor-mediated endocytosis	0.0082138857271121
Biological Process	GO:0006903 vesicle targeting	0.0142320369522264
Biological Process	GO:0006904 vesicle docking involved in exocytosis	0.00909583606906413
Biological Process	GO:0006906 vesicle fusion	0.000681644922223755
Biological Process	GO:0006909 phagocytosis	0.0201766638532409
Biological Process	GO:0006913 nucleocytoplasmic transport	0.00839750314504325
Biological Process	GO:0006914 autophagy	0.000449700476097264
Biological Process	GO:0006915 apoptotic process	1.66420090769768e-08
Biological Process	GO:0006928 movement of cell or subcellular component	2.23477239294397e-05
Biological Process	GO:0006950 response to stress	4.1532932583026e-14
Biological Process	GO:0006954 inflammatory response	0.0322151538809598
Biological Process	GO:0006974 cellular response to DNA damage stimulus	0.00286656068908921
Biological Process	GO:0006979 response to oxidative stress	8.21204146688105e-05
Biological Process	GO:0006996 organelle organization	9.58761112363019e-10
Biological Process	GO:0007005 mitochondrion organization	0.00396263768364555
Biological Process	GO:0007009 plasma membrane organization	0.0313616903845885
Biological Process	GO:0007010 cytoskeleton organization	6.38808754276085e-05
Biological Process	GO:0007015 actin filament organization	4.54775608333423e-05
Biological Process	GO:0007019 microtubule depolymerization	0.032031698943862
Biological Process	GO:0007026 negative regulation of microtubule depolymerization	0.00447761165947496
Biological Process	GO:0007031 peroxisome organization	0.00922673356157417
Biological Process	GO:0007033 vacuole organization	0.0335567042565898
Biological Process	GO:0007034 vacuolar transport	0.000404923986229679
Biological Process	GO:0007041 lysosomal transport	0.00816515537708801
Biological Process	GO:0007043 cell-cell junction assembly	0.0405261342077443
Biological Process	GO:0007049 cell cycle	4.56874551789333e-07
Biological Process	GO:0007093 mitotic cell cycle checkpoint	0.0461951368753548
Biological Process	GO:0007155 cell adhesion	0.00682521542872304
Biological Process	GO:0007159 leukocyte cell-cell adhesion	8.21204146688105e-05
Biological Process	GO:0007163 establishment or maintenance of cell polarity	0.00876338663946567
Biological Process	GO:0007166 cell surface receptor signaling pathway	5.81565408211954e-06
Biological Process	GO:0007167 enzyme linked receptor protein signaling pathway	0.00220884254384787
Biological Process	GO:0007169 transmembrane receptor protein tyrosine kinase signaling pathway	0.0166904573462805
Biological Process	GO:0007249 I-kappaB kinase/NF-kappaB signaling	0.0151135436262733
Biological Process	GO:0007264 small GTPase mediated signal transduction	4.24527755925197e-05
Biological Process	GO:0007265 Ras protein signal transduction	3.1996603052904e-05
Biological Process	GO:0007266 Rho protein signal transduction	0.0467642184514445
Biological Process	GO:0007267 cell-cell signaling	0.0121128555085301
Biological Process	GO:0007275 multicellular organism development	9.38003883610724e-15
Biological Process	GO:0007346 regulation of mitotic cell cycle	0.00700026093043253
Biological Process	GO:0007399 nervous system development	0.00188406397616567
Biological Process	GO:0007507 heart development	0.0348323241528349
Biological Process	GO:0007517 muscle organ development	0.0260453473717343
Biological Process	GO:0007596 blood coagulation	0.0111512247065597
Biological Process	GO:0007599 hemostasis	0.0103030734143947
Biological Process	GO:0007611 learning or memory	0.000795743079297562
Biological Process	GO:0007612 learning	0.00423592739692031
Biological Process	GO:0008064 regulation of actin polymerization or depolymerization	0.00331415634092166
Biological Process	GO:0008104 protein localization	1.2837875735259e-26
Biological Process	GO:0008152 metabolic process	5.70254579652127e-13
Biological Process	GO:0008154 actin polymerization or depolymerization	0.00392715805565953
Biological Process	GO:0008219 cell death	1.61906967458974e-10
Biological Process	GO:0008283 cell proliferation	5.51090458212422e-09
Biological Process	GO:0008284 positive regulation of cell proliferation	0.0410698989605371
Biological Process	GO:0008285 negative regulation of cell proliferation	0.0042612398484458
Biological Process	GO:0008306 associative learning	0.0458731274840351
Biological Process	GO:0008360 regulation of cell shape	0.00554460310611367
Biological Process	GO:0008610 lipid biosynthetic process	2.3085762193729e-06
Biological Process	GO:0008625 extrinsic apoptotic signaling pathway via death domain receptors	0.00235836232745862
Biological Process	GO:0009056 catabolic process	1.07930701650303e-07
Biological Process	GO:0009057 macromolecule catabolic process	0.00268084842854776
Biological Process	GO:0009058 biosynthetic process	0.00642470589567018
Biological Process	GO:0009108 coenzyme biosynthetic process	0.0039363872065088
Biological Process	GO:0009110 vitamin biosynthetic process	0.0461951368753548
Biological Process	GO:0009132 nucleoside diphosphate metabolic process	0.00904585123866653
Biological Process	GO:0009135 purine nucleoside diphosphate metabolic process	0.00191242741800025
Biological Process	GO:0009166 nucleotide catabolic process	0.0318752695777871
Biological Process	GO:0009179 purine ribonucleoside diphosphate metabolic process	0.00191242741800025
Biological Process	GO:0009185 ribonucleoside diphosphate metabolic process	0.00178890135182999
Biological Process	GO:0009267 cellular response to starvation	0.0357706111161614
Biological Process	GO:0009306 protein secretion	0.00125936247814996
Biological Process	GO:0009314 response to radiation	0.00368475666172483
Biological Process	GO:0009411 response to UV	0.00710503230450998
Biological Process	GO:0009416 response to light stimulus	0.0214585657142721
Biological Process	GO:0009605 response to external stimulus	0.00820900762905723
Biological Process	GO:0009611 response to wounding	2.07066333919103e-06
Biological Process	GO:0009628 response to abiotic stimulus	2.29901023202263e-06
Biological Process	GO:0009636 response to toxic substance	0.0378790066174249
Biological Process	GO:0009653 anatomical structure morphogenesis	1.76372041294155e-11
Biological Process	GO:0009719 response to endogenous stimulus	6.22803711361273e-06
Biological Process	GO:0009725 response to hormone	0.0482475528113897
Biological Process	GO:0009743 response to carbohydrate	0.00423592739692031
Biological Process	GO:0009746 response to hexose	0.0357537210375478
Biological Process	GO:0009749 response to glucose	0.0283013558615857
Biological Process	GO:0009790 embryo development	0.021281179197361
Biological Process	GO:0009792 embryo development ending in birth or egg hatching	0.0131022987741632
Biological Process	GO:0009888 tissue development	3.14207536745613e-05
Biological Process	GO:0009890 negative regulation of biosynthetic process	0.0247789237824536
Biological Process	GO:0009892 negative regulation of metabolic process	0.000194249515212683
Biological Process	GO:0009893 positive regulation of metabolic process	2.10105638821751e-08
Biological Process	GO:0009894 regulation of catabolic process	1.00614643004653e-06
Biological Process	GO:0009895 negative regulation of catabolic process	0.0399862903168741
Biological Process	GO:0009896 positive regulation of catabolic process	0.000273994862910825
Biological Process	GO:0009966 regulation of signal transduction	6.75504204635903e-12
Biological Process	GO:0009967 positive regulation of signal transduction	3.13703722015491e-09
Biological Process	GO:0009968 negative regulation of signal transduction	2.19925423937792e-11
Biological Process	GO:0009991 response to extracellular stimulus	0.00464525168003421
Biological Process	GO:0010033 response to organic substance	3.35681386005367e-10
Biological Process	GO:0010035 response to inorganic substance	0.000119163472086638
Biological Process	GO:0010038 response to metal ion	0.00361308960527692
Biological Process	GO:0010243 response to organonitrogen compound	1.79667009402107e-05
Biological Process	GO:0010256 endomembrane system organization	0.000373298737454962
Biological Process	GO:0010454 negative regulation of cell fate commitment	0.0117705828155292
Biological Process	GO:0010498 proteasomal protein catabolic process	0.00227073141197315
Biological Process	GO:0010506 regulation of autophagy	0.00654635913418982
Biological Process	GO:0010523 negative regulation of calcium ion transport into cytosol	0.034071987539111
Biological Process	GO:0010562 positive regulation of phosphorus metabolic process	1.23591484856701e-05
Biological Process	GO:0010563 negative regulation of phosphorus metabolic process	4.52869005574649e-06
Biological Process	GO:0010594 regulation of endothelial cell migration	0.00438179287558889
Biological Process	GO:0010604 positive regulation of macromolecule metabolic process	2.95510176548052e-06
Biological Process	GO:0010605 negative regulation of macromolecule metabolic process	0.000920099313325934
Biological Process	GO:0010608 posttranscriptional regulation of gene expression	0.00817381032478627
Biological Process	GO:0010629 negative regulation of gene expression	0.0105853092886512
Biological Process	GO:0010631 epithelial cell migration	0.00700257228324984
Biological Process	GO:0010632 regulation of epithelial cell migration	0.00693133031725136
Biological Process	GO:0010638 positive regulation of organelle organization	0.00105703734767915
Biological Process	GO:0010639 negative regulation of organelle organization	0.0042612398484458
Biological Process	GO:0010646 regulation of cell communication	1.25220860557968e-14
Biological Process	GO:0010647 positive regulation of cell communication	1.9645320711181e-10
Biological Process	GO:0010648 negative regulation of cell communication	4.94095961663148e-12
Biological Process	GO:0010921 regulation of phosphatase activity	0.041901658106444
Biological Process	GO:0010941 regulation of cell death	7.72412011303845e-07
Biological Process	GO:0010942 positive regulation of cell death	0.000868762462712296
Biological Process	GO:0012501 programmed cell death	6.12125656792922e-09
Biological Process	GO:0014706 striated muscle tissue development	0.0437342418439696
Biological Process	GO:0015031 protein transport	1.48254960421542e-24
Biological Process	GO:0015711 organic anion transport	0.000495370559120766
Biological Process	GO:0015748 organophosphate ester transport	0.0405261342077443
Biological Process	GO:0015833 peptide transport	1.75181554225543e-23
Biological Process	GO:0015849 organic acid transport	0.0124014424871076
Biological Process	GO:0015931 nucleobase-containing compound transport	0.0260453473717343
Biological Process	GO:0016043 cellular component organization	8.45107495827027e-17
Biological Process	GO:0016049 cell growth	0.0340786337366336
Biological Process	GO:0016050 vesicle organization	1.81529912070979e-06
Biological Process	GO:0016052 carbohydrate catabolic process	0.0160926125706668
Biological Process	GO:0016053 organic acid biosynthetic process	3.35792015913559e-05
Biological Process	GO:0016126 sterol biosynthetic process	0.0423367693481522
Biological Process	GO:0016192 vesicle-mediated transport	8.32837540063619e-20
Biological Process	GO:0016197 endosomal transport	0.000359591489633868
Biological Process	GO:0016236 macroautophagy	0.00545029815850773
Biological Process	GO:0016239 positive regulation of macroautophagy	0.0204256534816098
Biological Process	GO:0016241 regulation of macroautophagy	0.025065156821833
Biological Process	GO:0016310 phosphorylation	1.91013226378705e-11
Biological Process	GO:0016311 dephosphorylation	0.00417586238982079
Biological Process	GO:0016477 cell migration	1.14748292707159e-07
Biological Process	GO:0016482 cytosolic transport	1.44272064748412e-05
Biological Process	GO:0016567 protein ubiquitination	0.0142320369522264
Biological Process	GO:0017038 protein import	0.0194306870443877
Biological Process	GO:0017144 drug metabolic process	0.00867784432300051
Biological Process	GO:0017148 negative regulation of translation	0.000507377300295135
Biological Process	GO:0017157 regulation of exocytosis	0.000180333386323207
Biological Process	GO:0018126 protein hydroxylation	0.00140081063961894
Biological Process	GO:0018193 peptidyl-amino acid modification	0.00104387997272821
Biological Process	GO:0018208 peptidyl-proline modification	0.0189198522953175
Biological Process	GO:0018345 protein palmitoylation	0.0245098498970123
Biological Process	GO:0019079 viral genome replication	0.0266508298885471
Biological Process	GO:0019216 regulation of lipid metabolic process	0.00779880272235619
Biological Process	GO:0019220 regulation of phosphate metabolic process	8.40120832140766e-10
Biological Process	GO:0019222 regulation of metabolic process	1.66420090769768e-08
Biological Process	GO:0019318 hexose metabolic process	0.000390431772945489
Biological Process	GO:0019319 hexose biosynthetic process	0.0348323241528349
Biological Process	GO:0019439 aromatic compound catabolic process	0.000976531158256879
Biological Process	GO:0019511 peptidyl-proline hydroxylation	0.00187686931624162
Biological Process	GO:0019538 protein metabolic process	2.52932508302001e-06
Biological Process	GO:0019637 organophosphate metabolic process	2.11813824239872e-05
Biological Process	GO:0019725 cellular homeostasis	0.00175928655528459
Biological Process	GO:0019752 carboxylic acid metabolic process	0.000297582336317742
Biological Process	GO:0019941 modification-dependent protein catabolic process	0.0159219264815069
Biological Process	GO:0022008 neurogenesis	0.0214878360623648
Biological Process	GO:0022402 cell cycle process	0.000164236178160192
Biological Process	GO:0022406 membrane docking	0.000455462366772463
Biological Process	GO:0022407 regulation of cell-cell adhesion	0.00681303997955403
Biological Process	GO:0022409 positive regulation of cell-cell adhesion	0.0142320369522264
Biological Process	GO:0022411 cellular component disassembly	3.33939039511245e-05
Biological Process	GO:0022603 regulation of anatomical structure morphogenesis	8.85753368624188e-05
Biological Process	GO:0022607 cellular component assembly	0.00140112406424672
Biological Process	GO:0022610 biological adhesion	0.00541350758115884
Biological Process	GO:0022898 regulation of transmembrane transporter activity	0.0111512247065597
Biological Process	GO:0023014 signal transduction by protein phosphorylation	2.45134031850369e-05
Biological Process	GO:0023051 regulation of signaling	7.81690997018354e-15
Biological Process	GO:0023056 positive regulation of signaling	1.00413974847153e-10
Biological Process	GO:0023057 negative regulation of signaling	3.36642569860703e-12
Biological Process	GO:0023061 signal release	0.0068018711315022
Biological Process	GO:0030029 actin filament-based process	4.40073822926351e-10
Biological Process	GO:0030030 cell projection organization	0.000812244419628865
Biological Process	GO:0030031 cell projection assembly	0.0185365137149043
Biological Process	GO:0030033 microvillus assembly	0.0117705828155292
Biological Process	GO:0030036 actin cytoskeleton organization	1.1096528653763e-08
Biological Process	GO:0030041 actin filament polymerization	0.010304987275467
Biological Process	GO:0030097 hemopoiesis	0.00839750314504325
Biological Process	GO:0030099 myeloid cell differentiation	0.00721520599541914
Biological Process	GO:0030100 regulation of endocytosis	0.009420573920871
Biological Process	GO:0030154 cell differentiation	6.66084951511978e-09
Biological Process	GO:0030155 regulation of cell adhesion	0.0260453473717343
Biological Process	GO:0030163 protein catabolic process	0.0357706111161614
Biological Process	GO:0030193 regulation of blood coagulation	0.0245098498970123
Biological Process	GO:0030199 collagen fibril organization	0.00701476316233113
Biological Process	GO:0030217 T cell differentiation	0.0355825365467292
Biological Process	GO:0030219 megakaryocyte differentiation	0.0253676222087258
Biological Process	GO:0030323 respiratory tube development	0.0429742304257783
Biological Process	GO:0030334 regulation of cell migration	1.98483701204775e-06
Biological Process	GO:0030335 positive regulation of cell migration	0.000193689972375574
Biological Process	GO:0030336 negative regulation of cell migration	0.00513203350332382
Biological Process	GO:0030511 positive regulation of transforming growth factor beta receptor signaling pathway	0.0158023748882448
Biological Process	GO:0030832 regulation of actin filament length	0.00331415634092166
Biological Process	GO:0030833 regulation of actin filament polymerization	0.0078964091162596
Biological Process	GO:0030837 negative regulation of actin filament polymerization	0.0142320369522264
Biological Process	GO:0030855 epithelial cell differentiation	0.0193674766970423
Biological Process	GO:0030950 establishment or maintenance of actin cytoskeleton polarity	0.00243381189026077
Biological Process	GO:0030952 establishment or maintenance of cytoskeleton polarity	0.0245098498970123
Biological Process	GO:0030970 retrograde protein transport, ER to cytosol	0.0271382866032207
Biological Process	GO:0031098 stress-activated protein kinase signaling cascade	0.00473394053326622
Biological Process	GO:0031111 negative regulation of microtubule polymerization or depolymerization	0.0399862903168741
Biological Process	GO:0031114 regulation of microtubule depolymerization	0.00233906801227877
Biological Process	GO:0031323 regulation of cellular metabolic process	5.43290604350296e-07
Biological Process	GO:0031324 negative regulation of cellular metabolic process	0.000214480133119244
Biological Process	GO:0031325 positive regulation of cellular metabolic process	3.82585815963858e-06
Biological Process	GO:0031327 negative regulation of cellular biosynthetic process	0.0262752003217419
Biological Process	GO:0031329 regulation of cellular catabolic process	3.35792015913559e-05
Biological Process	GO:0031331 positive regulation of cellular catabolic process	0.00220884254384787
Biological Process	GO:0031344 regulation of cell projection organization	0.0337578950703593
Biological Process	GO:0031399 regulation of protein modification process	4.02923967435964e-10
Biological Process	GO:0031400 negative regulation of protein modification process	0.000108491697669728
Biological Process	GO:0031401 positive regulation of protein modification process	8.46927546410616e-06
Biological Process	GO:0031532 actin cytoskeleton reorganization	0.0398512106016495
Biological Process	GO:0031623 receptor internalization	0.000267881537730172
Biological Process	GO:0031647 regulation of protein stability	0.00745691391203571
Biological Process	GO:0031648 protein destabilization	0.0136445010859939
Biological Process	GO:0031667 response to nutrient levels	0.00495355242597495
Biological Process	GO:0031668 cellular response to extracellular stimulus	0.00641279618170873
Biological Process	GO:0031669 cellular response to nutrient levels	0.00441331741292094
Biological Process	GO:0032101 regulation of response to external stimulus	0.0126250705305565
Biological Process	GO:0032268 regulation of cellular protein metabolic process	2.96412090382602e-09
Biological Process	GO:0032269 negative regulation of cellular protein metabolic process	8.34394373928841e-05
Biological Process	GO:0032270 positive regulation of cellular protein metabolic process	2.31725930038861e-05
Biological Process	GO:0032271 regulation of protein polymerization	0.0264225012933766
Biological Process	GO:0032272 negative regulation of protein polymerization	0.0394464081370556
Biological Process	GO:0032386 regulation of intracellular transport	1.73316375047227e-09
Biological Process	GO:0032387 negative regulation of intracellular transport	0.00271585834485064
Biological Process	GO:0032388 positive regulation of intracellular transport	0.000599162166732895
Biological Process	GO:0032409 regulation of transporter activity	0.00305365419775374
Biological Process	GO:0032412 regulation of ion transmembrane transporter activity	0.0118163218316036
Biological Process	GO:0032446 protein modification by small protein conjugation	0.00548538247288507
Biological Process	GO:0032482 Rab protein signal transduction	0.00265912597818789
Biological Process	GO:0032502 developmental process	5.06861929457588e-18
Biological Process	GO:0032527 protein exit from endoplasmic reticulum	0.045590414208557
Biological Process	GO:0032535 regulation of cellular component size	0.0309032525812343
Biological Process	GO:0032594 protein transport within lipid bilayer	0.00262225307564177
Biological Process	GO:0032787 monocarboxylic acid metabolic process	0.0159219264815069
Biological Process	GO:0032868 response to insulin	0.0299443896900206
Biological Process	GO:0032879 regulation of localization	4.15915185179145e-15
Biological Process	GO:0032880 regulation of protein localization	2.93690770575285e-07
Biological Process	GO:0032940 secretion by cell	3.63497848482565e-06
Biological Process	GO:0032956 regulation of actin cytoskeleton organization	0.00226688589005398
Biological Process	GO:0032970 regulation of actin filament-based process	0.000415537378338792
Biological Process	GO:0032984 protein-containing complex disassembly	8.21204146688105e-05
Biological Process	GO:0032989 cellular component morphogenesis	5.29875881812763e-05
Biological Process	GO:0033036 macromolecule localization	3.3090228398104e-27
Biological Process	GO:0033043 regulation of organelle organization	6.13537579135524e-08
Biological Process	GO:0033044 regulation of chromosome organization	0.0218663663024533
Biological Process	GO:0033157 regulation of intracellular protein transport	3.83702263821861e-06
Biological Process	GO:0033365 protein localization to organelle	1.81529912070979e-06
Biological Process	GO:0033500 carbohydrate homeostasis	0.0405261342077443
Biological Process	GO:0033554 cellular response to stress	1.39487221381687e-12
Biological Process	GO:0033673 negative regulation of kinase activity	0.000177786919621743
Biological Process	GO:0033674 positive regulation of kinase activity	0.000571354231028929
Biological Process	GO:0033993 response to lipid	0.0249405313812038
Biological Process	GO:0034097 response to cytokine	0.00105007509037145
Biological Process	GO:0034101 erythrocyte homeostasis	0.0347881951744576
Biological Process	GO:0034248 regulation of cellular amide metabolic process	0.000203378562600217
Biological Process	GO:0034249 negative regulation of cellular amide metabolic process	4.35301603998669e-05
Biological Process	GO:0034284 response to monosaccharide	0.0357537210375478
Biological Process	GO:0034504 protein localization to nucleus	0.0169475312833314
Biological Process	GO:0034508 centromere complex assembly	0.0266508298885471
Biological Process	GO:0034599 cellular response to oxidative stress	0.000359414462398563
Biological Process	GO:0034612 response to tumor necrosis factor	0.0278031798099088
Biological Process	GO:0034613 cellular protein localization	2.57343437043782e-22
Biological Process	GO:0034655 nucleobase-containing compound catabolic process	0.000477077051750231
Biological Process	GO:0034763 negative regulation of transmembrane transport	0.0431225372573918
Biological Process	GO:0035239 tube morphogenesis	0.00185021296731048
Biological Process	GO:0035295 tube development	0.0018918028721699
Biological Process	GO:0035303 regulation of dephosphorylation	0.0125503919091468
Biological Process	GO:0035304 regulation of protein dephosphorylation	0.0260453473717343
Biological Process	GO:0035556 intracellular signal transduction	1.8797879419796e-09
Biological Process	GO:0036010 protein localization to endosome	0.0126250705305565
Biological Process	GO:0036065 fucosylation	0.0461951368753548
Biological Process	GO:0036211 protein modification process	8.57480440286504e-18
Biological Process	GO:0036293 response to decreased oxygen levels	0.000449700476097264
Biological Process	GO:0036465 synaptic vesicle recycling	0.0234436264837649
Biological Process	GO:0040007 growth	0.000335965789745862
Biological Process	GO:0040008 regulation of growth	0.00513203350332382
Biological Process	GO:0040011 locomotion	1.62521171803622e-06
Biological Process	GO:0040012 regulation of locomotion	6.2570761570019e-06
Biological Process	GO:0040013 negative regulation of locomotion	0.0133419371258423
Biological Process	GO:0040017 positive regulation of locomotion	0.000897853068725118
Biological Process	GO:0042060 wound healing	1.69895785903553e-06
Biological Process	GO:0042098 T cell proliferation	0.0165407516666862
Biological Process	GO:0042110 T cell activation	0.0122030818539985
Biological Process	GO:0042127 regulation of cell proliferation	4.58354996242588e-07
Biological Process	GO:0042147 retrograde transport, endosome to Golgi	0.0038827687995706
Biological Process	GO:0042176 regulation of protein catabolic process	0.0105711391731027
Biological Process	GO:0042304 regulation of fatty acid biosynthetic process	0.0260453473717343
Biological Process	GO:0042306 regulation of protein import into nucleus	0.0152827007148606
Biological Process	GO:0042325 regulation of phosphorylation	1.56976597519085e-08
Biological Process	GO:0042326 negative regulation of phosphorylation	2.25677916503222e-05
Biological Process	GO:0042327 positive regulation of phosphorylation	3.12329599683569e-05
Biological Process	GO:0042493 response to drug	0.00675240705751642
Biological Process	GO:0042592 homeostatic process	1.282010468033e-09
Biological Process	GO:0042594 response to starvation	0.00470386159421786
Biological Process	GO:0042692 muscle cell differentiation	0.00428697935590269
Biological Process	GO:0042866 pyruvate biosynthetic process	0.0257968131730393
Biological Process	GO:0042886 amide transport	1.59615275798766e-24
Biological Process	GO:0042981 regulation of apoptotic process	3.35792015913559e-05
Biological Process	GO:0043009 chordate embryonic development	0.0124501979293628
Biological Process	GO:0043065 positive regulation of apoptotic process	0.00082494746468877
Biological Process	GO:0043066 negative regulation of apoptotic process	0.000622645692662113
Biological Process	GO:0043067 regulation of programmed cell death	1.7424181482085e-05
Biological Process	GO:0043068 positive regulation of programmed cell death	0.000775258704807151
Biological Process	GO:0043069 negative regulation of programmed cell death	0.000259824112012417
Biological Process	GO:0043085 positive regulation of catalytic activity	2.33535128194343e-06
Biological Process	GO:0043087 regulation of GTPase activity	0.00338542187485118
Biological Process	GO:0043112 receptor metabolic process	9.5212877910329e-05
Biological Process	GO:0043122 regulation of I-kappaB kinase/NF-kappaB signaling	0.00546949033312539
Biological Process	GO:0043123 positive regulation of I-kappaB kinase/NF-kappaB signaling	0.00892743904097694
Biological Process	GO:0043161 proteasome-mediated ubiquitin-dependent protein catabolic process	0.0044466131209239
Biological Process	GO:0043170 macromolecule metabolic process	7.52032309040268e-06
Biological Process	GO:0043242 negative regulation of protein complex disassembly	0.00129189559580028
Biological Process	GO:0043244 regulation of protein complex disassembly	0.00134955646751935
Biological Process	GO:0043254 regulation of protein complex assembly	0.000458039540026715
Biological Process	GO:0043270 positive regulation of ion transport	0.00999058373934394
Biological Process	GO:0043405 regulation of MAP kinase activity	0.0144582819294924
Biological Process	GO:0043407 negative regulation of MAP kinase activity	0.00161497224461084
Biological Process	GO:0043408 regulation of MAPK cascade	9.77100113618674e-05
Biological Process	GO:0043409 negative regulation of MAPK cascade	0.00340663381967413
Biological Process	GO:0043410 positive regulation of MAPK cascade	0.00127291605291888
Biological Process	GO:0043412 macromolecule modification	5.60017035125746e-19
Biological Process	GO:0043434 response to peptide hormone	0.0371200942792089
Biological Process	GO:0043436 oxoacid metabolic process	0.000384259985868972
Biological Process	GO:0043484 regulation of RNA splicing	0.0245976786193424
Biological Process	GO:0043491 protein kinase B signaling	0.00314277802090192
Biological Process	GO:0043516 regulation of DNA damage response, signal transduction by p53 class mediator	0.0271382866032207
Biological Process	GO:0043534 blood vessel endothelial cell migration	0.01788193433875
Biological Process	GO:0043535 regulation of blood vessel endothelial cell migration	0.00232046163704568
Biological Process	GO:0043536 positive regulation of blood vessel endothelial cell migration	0.0423367693481522
Biological Process	GO:0043542 endothelial cell migration	0.00528302204314392
Biological Process	GO:0043547 positive regulation of GTPase activity	0.00125234464668597
Biological Process	GO:0043549 regulation of kinase activity	1.33154477932505e-08
Biological Process	GO:0043588 skin development	0.00624692138158847
Biological Process	GO:0043624 cellular protein complex disassembly	0.00046479355836618
Biological Process	GO:0043632 modification-dependent macromolecule catabolic process	0.0130023059382385
Biological Process	GO:0043666 regulation of phosphoprotein phosphatase activity	0.025065156821833
Biological Process	GO:0043900 regulation of multi-organism process	0.0347881951744576
Biological Process	GO:0043933 protein-containing complex subunit organization	0.00213778231282324
Biological Process	GO:0044085 cellular component biogenesis	0.000574523743724171
Biological Process	GO:0044087 regulation of cellular component biogenesis	5.86724924418666e-05
Biological Process	GO:0044089 positive regulation of cellular component biogenesis	0.0495936806636286
Biological Process	GO:0044092 negative regulation of molecular function	0.00896186451895525
Biological Process	GO:0044093 positive regulation of molecular function	1.38134808494748e-07
Biological Process	GO:0044237 cellular metabolic process	5.06861929457588e-18
Biological Process	GO:0044238 primary metabolic process	1.3310432430842e-09
Biological Process	GO:0044248 cellular catabolic process	1.57673231599095e-09
Biological Process	GO:0044249 cellular biosynthetic process	0.034937104450542
Biological Process	GO:0044255 cellular lipid metabolic process	0.000187516389919467
Biological Process	GO:0044257 cellular protein catabolic process	0.00298583350046662
Biological Process	GO:0044260 cellular macromolecule metabolic process	1.33154477932505e-08
Biological Process	GO:0044262 cellular carbohydrate metabolic process	0.02757040163808
Biological Process	GO:0044265 cellular macromolecule catabolic process	0.000136522850168466
Biological Process	GO:0044267 cellular protein metabolic process	8.4760358313437e-11
Biological Process	GO:0044270 cellular nitrogen compound catabolic process	0.000783666604076961
Biological Process	GO:0044281 small molecule metabolic process	5.42603049474598e-06
Biological Process	GO:0044283 small molecule biosynthetic process	5.78982472111219e-07
Biological Process	GO:0044342 type B pancreatic cell proliferation	0.00109052077256384
Biological Process	GO:0044403 symbiont process	0.041712146986101
Biological Process	GO:0044772 mitotic cell cycle phase transition	0.0272116723112843
Biological Process	GO:0045055 regulated exocytosis	0.000571354231028929
Biological Process	GO:0045069 regulation of viral genome replication	0.020392264545631
Biological Process	GO:0045184 establishment of protein localization	2.28911813760335e-23
Biological Process	GO:0045444 fat cell differentiation	0.00701476316233113
Biological Process	GO:0045595 regulation of cell differentiation	0.00012364598519359
Biological Process	GO:0045596 negative regulation of cell differentiation	0.031473633418564
Biological Process	GO:0045597 positive regulation of cell differentiation	0.004786651234473
Biological Process	GO:0045598 regulation of fat cell differentiation	0.00709306542933274
Biological Process	GO:0045600 positive regulation of fat cell differentiation	0.00167557121396907
Biological Process	GO:0045746 negative regulation of Notch signaling pathway	0.0431565518588839
Biological Process	GO:0045765 regulation of angiogenesis	0.000165055122381817
Biological Process	GO:0045766 positive regulation of angiogenesis	0.000324764139894095
Biological Process	GO:0045785 positive regulation of cell adhesion	0.02757040163808
Biological Process	GO:0045786 negative regulation of cell cycle	0.0149783090371404
Biological Process	GO:0045859 regulation of protein kinase activity	3.349027903365e-07
Biological Process	GO:0045860 positive regulation of protein kinase activity	0.00546833498502482
Biological Process	GO:0045921 positive regulation of exocytosis	0.0142320369522264
Biological Process	GO:0045930 negative regulation of mitotic cell cycle	0.0330149543825602
Biological Process	GO:0045936 negative regulation of phosphate metabolic process	4.52869005574649e-06
Biological Process	GO:0045937 positive regulation of phosphate metabolic process	1.23591484856701e-05
Biological Process	GO:0046031 ADP metabolic process	0.00361668016268349
Biological Process	GO:0046085 adenosine metabolic process	0.0312801628019402
Biological Process	GO:0046364 monosaccharide biosynthetic process	0.0394464081370556
Biological Process	GO:0046394 carboxylic acid biosynthetic process	4.54775608333423e-05
Biological Process	GO:0046434 organophosphate catabolic process	0.00462769944643668
Biological Process	GO:0046456 icosanoid biosynthetic process	0.00174096198787411
Biological Process	GO:0046483 heterocycle metabolic process	0.00298342407301726
Biological Process	GO:0046486 glycerolipid metabolic process	9.94369465102242e-05
Biological Process	GO:0046580 negative regulation of Ras protein signal transduction	0.0136445010859939
Biological Process	GO:0046626 regulation of insulin receptor signaling pathway	0.0185365137149043
Biological Process	GO:0046627 negative regulation of insulin receptor signaling pathway	0.00905545935395009
Biological Process	GO:0046634 regulation of alpha-beta T cell activation	0.0362464428634047
Biological Process	GO:0046677 response to antibiotic	0.0109004979999907
Biological Process	GO:0046700 heterocycle catabolic process	0.00154901159127279
Biological Process	GO:0046777 protein autophosphorylation	0.000573663493289457
Biological Process	GO:0046822 regulation of nucleocytoplasmic transport	0.01788193433875
Biological Process	GO:0046847 filopodium assembly	0.00317864074439594
Biological Process	GO:0046889 positive regulation of lipid biosynthetic process	0.00403228076645738
Biological Process	GO:0046890 regulation of lipid biosynthetic process	4.04302098150105e-06
Biological Process	GO:0046903 secretion	7.42967650781159e-06
Biological Process	GO:0046907 intracellular transport	7.47292679666277e-22
Biological Process	GO:0046942 carboxylic acid transport	0.0105711391731027
Biological Process	GO:0048167 regulation of synaptic plasticity	0.0468937206729144
Biological Process	GO:0048193 Golgi vesicle transport	0.00106968892123615
Biological Process	GO:0048259 regulation of receptor-mediated endocytosis	0.00639233886563854
Biological Process	GO:0048278 vesicle docking	0.000580049393070582
Biological Process	GO:0048284 organelle fusion	0.00066083957752453
Biological Process	GO:0048285 organelle fission	0.0271382866032207
Biological Process	GO:0048468 cell development	0.000373882405906488
Biological Process	GO:0048489 synaptic vesicle transport	0.0416973598247851
Biological Process	GO:0048513 animal organ development	5.36220085002515e-06
Biological Process	GO:0048514 blood vessel morphogenesis	0.000263389845474826
Biological Process	GO:0048518 positive regulation of biological process	7.47292679666277e-22
Biological Process	GO:0048519 negative regulation of biological process	6.55457006391494e-19
Biological Process	GO:0048522 positive regulation of cellular process	3.03287757220357e-16
Biological Process	GO:0048523 negative regulation of cellular process	8.57480440286504e-18
Biological Process	GO:0048534 hematopoietic or lymphoid organ development	0.00780437797721042
Biological Process	GO:0048583 regulation of response to stimulus	1.34223631207591e-11
Biological Process	GO:0048584 positive regulation of response to stimulus	1.1658507426969e-07
Biological Process	GO:0048585 negative regulation of response to stimulus	2.9148165389998e-11
Biological Process	GO:0048589 developmental growth	0.00744962917162225
Biological Process	GO:0048646 anatomical structure formation involved in morphogenesis	1.32346988916942e-06
Biological Process	GO:0048699 generation of neurons	0.0352348490580847
Biological Process	GO:0048731 system development	2.56846542829729e-12
Biological Process	GO:0048856 anatomical structure development	1.63629031811083e-16
Biological Process	GO:0048869 cellular developmental process	1.03757376422864e-11
Biological Process	GO:0048870 cell motility	2.16950241994735e-06
Biological Process	GO:0048871 multicellular organismal homeostasis	0.0019872369704729
Biological Process	GO:0048872 homeostasis of number of cells	0.00196317695093066
Biological Process	GO:0048875 chemical homeostasis within a tissue	0.0399862903168741
Biological Process	GO:0048878 chemical homeostasis	0.000158061106030381
Biological Process	GO:0050673 epithelial cell proliferation	0.00316888946731649
Biological Process	GO:0050678 regulation of epithelial cell proliferation	0.00350289150326159
Biological Process	GO:0050679 positive regulation of epithelial cell proliferation	0.00914359309085967
Biological Process	GO:0050708 regulation of protein secretion	0.0103821822039757
Biological Process	GO:0050714 positive regulation of protein secretion	0.0182344587319673
Biological Process	GO:0050776 regulation of immune response	0.0406948374330887
Biological Process	GO:0050790 regulation of catalytic activity	1.1718928892748e-08
Biological Process	GO:0050793 regulation of developmental process	1.26420246754474e-09
Biological Process	GO:0050804 modulation of chemical synaptic transmission	0.00288192977749144
Biological Process	GO:0050810 regulation of steroid biosynthetic process	0.037271859692498
Biological Process	GO:0050817 coagulation	0.0103030734143947
Biological Process	GO:0050818 regulation of coagulation	0.0151075778347238
Biological Process	GO:0050848 regulation of calcium-mediated signaling	0.00748630539262655
Biological Process	GO:0050849 negative regulation of calcium-mediated signaling	0.0459557379634335
Biological Process	GO:0050850 positive regulation of calcium-mediated signaling	0.0260453473717343
Biological Process	GO:0050863 regulation of T cell activation	0.00106111751034594
Biological Process	GO:0050865 regulation of cell activation	0.00669500348659159
Biological Process	GO:0050867 positive regulation of cell activation	0.0460579447824304
Biological Process	GO:0050878 regulation of body fluid levels	0.0245098498970123
Biological Process	GO:0050890 cognition	0.0232758981043234
Biological Process	GO:0050900 leukocyte migration	0.0175372174295211
Biological Process	GO:0051046 regulation of secretion	3.00871565215541e-05
Biological Process	GO:0051047 positive regulation of secretion	0.00156269436189768
Biological Process	GO:0051049 regulation of transport	6.28838300816103e-10
Biological Process	GO:0051050 positive regulation of transport	4.4118162573972e-08
Biological Process	GO:0051051 negative regulation of transport	0.000384259985868972
Biological Process	GO:0051058 negative regulation of small GTPase mediated signal transduction	0.0185365137149043
Biological Process	GO:0051093 negative regulation of developmental process	0.000458039540026715
Biological Process	GO:0051094 positive regulation of developmental process	8.79687923893348e-05
Biological Process	GO:0051128 regulation of cellular component organization	2.57853829219136e-12
Biological Process	GO:0051129 negative regulation of cellular component organization	0.00134955646751935
Biological Process	GO:0051130 positive regulation of cellular component organization	0.00392715805565953
Biological Process	GO:0051146 striated muscle cell differentiation	0.0264225012933766
Biological Process	GO:0051169 nuclear transport	0.00839750314504325
Biological Process	GO:0051170 import into nucleus	0.025065156821833
Biological Process	GO:0051171 regulation of nitrogen compound metabolic process	3.02198062042626e-05
Biological Process	GO:0051172 negative regulation of nitrogen compound metabolic process	0.0013318410852781
Biological Process	GO:0051173 positive regulation of nitrogen compound metabolic process	1.12791803884996e-05
Biological Process	GO:0051174 regulation of phosphorus metabolic process	9.58761112363019e-10
Biological Process	GO:0051179 localization	1.55047172863011e-29
Biological Process	GO:0051186 cofactor metabolic process	0.00700026093043253
Biological Process	GO:0051188 cofactor biosynthetic process	0.0380245779289371
Biological Process	GO:0051222 positive regulation of protein transport	0.00022289381772097
Biological Process	GO:0051223 regulation of protein transport	1.34600288096706e-06
Biological Process	GO:0051224 negative regulation of protein transport	0.00220884254384787
Biological Process	GO:0051234 establishment of localization	4.03781776468435e-21
Biological Process	GO:0051239 regulation of multicellular organismal process	1.11457664766646e-11
Biological Process	GO:0051240 positive regulation of multicellular organismal process	5.26595252313229e-05
Biological Process	GO:0051241 negative regulation of multicellular organismal process	4.43006756792595e-06
Biological Process	GO:0051246 regulation of protein metabolic process	1.61710014233222e-11
Biological Process	GO:0051247 positive regulation of protein metabolic process	2.06850309725075e-06
Biological Process	GO:0051248 negative regulation of protein metabolic process	7.7378851472714e-05
Biological Process	GO:0051249 regulation of lymphocyte activation	0.00698861986216668
Biological Process	GO:0051258 protein polymerization	0.021083738418781
Biological Process	GO:0051259 protein complex oligomerization	0.00220884254384787
Biological Process	GO:0051260 protein homooligomerization	0.0105711391731027
Biological Process	GO:0051261 protein depolymerization	0.000548897007064922
Biological Process	GO:0051270 regulation of cellular component movement	3.07647212706506e-06
Biological Process	GO:0051271 negative regulation of cellular component movement	0.0156491632930528
Biological Process	GO:0051272 positive regulation of cellular component movement	0.000721477427120023
Biological Process	GO:0051301 cell division	2.51594697553664e-05
Biological Process	GO:0051336 regulation of hydrolase activity	0.00209549868038726
Biological Process	GO:0051338 regulation of transferase activity	3.31819429254788e-08
Biological Process	GO:0051345 positive regulation of hydrolase activity	0.00554460310611367
Biological Process	GO:0051347 positive regulation of transferase activity	0.000564368602430229
Biological Process	GO:0051348 negative regulation of transferase activity	0.000694748009422311
Biological Process	GO:0051402 neuron apoptotic process	0.046711045048747
Biological Process	GO:0051403 stress-activated MAPK cascade	0.0355195904496638
Biological Process	GO:0051489 regulation of filopodium assembly	0.00922673356157417
Biological Process	GO:0051493 regulation of cytoskeleton organization	0.00220884254384787
Biological Process	GO:0051494 negative regulation of cytoskeleton organization	0.00371483154170834
Biological Process	GO:0051603 proteolysis involved in cellular protein catabolic process	0.0102512091400358
Biological Process	GO:0051640 organelle localization	8.24742788541629e-07
Biological Process	GO:0051641 cellular localization	7.0687283133129e-26
Biological Process	GO:0051648 vesicle localization	0.00175165539080965
Biological Process	GO:0051649 establishment of localization in cell	1.44558592682283e-23
Biological Process	GO:0051650 establishment of vesicle localization	0.00331415634092166
Biological Process	GO:0051656 establishment of organelle localization	0.000404923986229679
Biological Process	GO:0051674 localization of cell	2.16950241994735e-06
Biological Process	GO:0051726 regulation of cell cycle	7.7378851472714e-05
Biological Process	GO:0051896 regulation of protein kinase B signaling	0.0253676222087258
Biological Process	GO:0055076 transition metal ion homeostasis	0.0461951368753548
Biological Process	GO:0055082 cellular chemical homeostasis	0.0175372174295211
Biological Process	GO:0055086 nucleobase-containing small molecule metabolic process	0.0169475312833314
Biological Process	GO:0055088 lipid homeostasis	0.020961353926711
Biological Process	GO:0055092 sterol homeostasis	0.0394464081370556
Biological Process	GO:0055114 oxidation-reduction process	0.00314277802090192
Biological Process	GO:0060047 heart contraction	0.0468460139231195
Biological Process	GO:0060218 hematopoietic stem cell differentiation	0.0245098498970123
Biological Process	GO:0060249 anatomical structure homeostasis	0.00227073141197315
Biological Process	GO:0060255 regulation of macromolecule metabolic process	1.36298444853339e-05
Biological Process	GO:0060317 cardiac epithelial to mesenchymal transition	0.00485829489876845
Biological Process	GO:0060341 regulation of cellular localization	2.19365532516978e-08
Biological Process	GO:0060429 epithelium development	0.00423228871061316
Biological Process	GO:0060491 regulation of cell projection assembly	0.0266508298885471
Biological Process	GO:0060537 muscle tissue development	0.0105711391731027
Biological Process	GO:0060548 negative regulation of cell death	1.5709269168193e-05
Biological Process	GO:0060627 regulation of vesicle-mediated transport	5.07643337811699e-06
Biological Process	GO:0061013 regulation of mRNA catabolic process	0.0337578950703593
Biological Process	GO:0061014 positive regulation of mRNA catabolic process	0.0245098498970123
Biological Process	GO:0061024 membrane organization	3.64687893254523e-06
Biological Process	GO:0061025 membrane fusion	0.000131038593415663
Biological Process	GO:0061041 regulation of wound healing	0.00734490677201039
Biological Process	GO:0061061 muscle structure development	0.000302484022023756
Biological Process	GO:0061640 cytoskeleton-dependent cytokinesis	0.00480474861729045
Biological Process	GO:0061726 mitochondrion disassembly	0.0493057216570468
Biological Process	GO:0061756 leukocyte adhesion to vascular endothelial cell	0.0269070223767267
Biological Process	GO:0061919 process utilizing autophagic mechanism	0.000449700476097264
Biological Process	GO:0065008 regulation of biological quality	1.32220403250161e-14
Biological Process	GO:0065009 regulation of molecular function	2.93690770575285e-07
Biological Process	GO:0070141 response to UV-A	0.0312801628019402
Biological Process	GO:0070201 regulation of establishment of protein localization	3.82585815963858e-06
Biological Process	GO:0070371 ERK1 and ERK2 cascade	0.000152779068033723
Biological Process	GO:0070372 regulation of ERK1 and ERK2 cascade	4.45783229517145e-05
Biological Process	GO:0070373 negative regulation of ERK1 and ERK2 cascade	0.0432294717413544
Biological Process	GO:0070374 positive regulation of ERK1 and ERK2 cascade	0.00138035875752161
Biological Process	GO:0070482 response to oxygen levels	0.000141280531168568
Biological Process	GO:0070647 protein modification by small protein conjugation or removal	0.00209280883847343
Biological Process	GO:0070727 cellular macromolecule localization	6.99570112448587e-23
Biological Process	GO:0070848 response to growth factor	0.0158536638021718
Biological Process	GO:0070861 regulation of protein exit from endoplasmic reticulum	0.0459557379634335
Biological Process	GO:0070862 negative regulation of protein exit from endoplasmic reticulum	0.0255344281461036
Biological Process	GO:0070887 cellular response to chemical stimulus	3.36642569860703e-12
Biological Process	GO:0070997 neuron death	0.00170980626911113
Biological Process	GO:0071214 cellular response to abiotic stimulus	0.000158325662643942
Biological Process	GO:0071216 cellular response to biotic stimulus	0.0405261342077443
Biological Process	GO:0071229 cellular response to acid chemical	0.00220884254384787
Biological Process	GO:0071230 cellular response to amino acid stimulus	0.029851400534813
Biological Process	GO:0071236 cellular response to antibiotic	0.0313616903845885
Biological Process	GO:0071260 cellular response to mechanical stimulus	0.013010402424903
Biological Process	GO:0071310 cellular response to organic substance	8.75701779255018e-09
Biological Process	GO:0071345 cellular response to cytokine stimulus	0.00175165539080965
Biological Process	GO:0071346 cellular response to interferon-gamma	0.025065156821833
Biological Process	GO:0071356 cellular response to tumor necrosis factor	0.0245098498970123
Biological Process	GO:0071363 cellular response to growth factor stimulus	0.00734490677201039
Biological Process	GO:0071398 cellular response to fatty acid	0.0399862903168741
Biological Process	GO:0071407 cellular response to organic cyclic compound	0.0267773273369679
Biological Process	GO:0071417 cellular response to organonitrogen compound	0.000783666604076961
Biological Process	GO:0071453 cellular response to oxygen levels	0.0194646453244017
Biological Process	GO:0071470 cellular response to osmotic stress	0.0461951368753548
Biological Process	GO:0071495 cellular response to endogenous stimulus	0.000241445044851664
Biological Process	GO:0071496 cellular response to external stimulus	0.000281625586604482
Biological Process	GO:0071702 organic substance transport	1.8801834813673e-25
Biological Process	GO:0071704 organic substance metabolic process	2.71510818909126e-11
Biological Process	GO:0071705 nitrogen compound transport	1.59615275798766e-24
Biological Process	GO:0071840 cellular component organization or biogenesis	5.97387871059802e-17
Biological Process	GO:0071900 regulation of protein serine/threonine kinase activity	3.90684586696461e-05
Biological Process	GO:0071901 negative regulation of protein serine/threonine kinase activity	0.00066083957752453
Biological Process	GO:0072075 metanephric mesenchyme development	0.0255344281461036
Biological Process	GO:0072330 monocarboxylic acid biosynthetic process	0.000786085486369953
Biological Process	GO:0072350 tricarboxylic acid metabolic process	0.0360184370182424
Biological Process	GO:0072358 cardiovascular system development	6.70907401963974e-05
Biological Process	GO:0072359 circulatory system development	1.51731086032666e-05
Biological Process	GO:0072594 establishment of protein localization to organelle	0.000580049393070582
Biological Process	GO:0072657 protein localization to membrane	3.63497848482565e-06
Biological Process	GO:0072659 protein localization to plasma membrane	4.66388613232578e-05
Biological Process	GO:0080090 regulation of primary metabolic process	9.27628950596576e-06
Biological Process	GO:0080134 regulation of response to stress	8.68998565275803e-05
Biological Process	GO:0080135 regulation of cellular response to stress	0.00224055789095379
Biological Process	GO:0090049 regulation of cell migration involved in sprouting angiogenesis	0.00921404776160782
Biological Process	GO:0090066 regulation of anatomical structure size	0.0347881951744576
Biological Process	GO:0090085 regulation of protein deubiquitination	0.00820900762905723
Biological Process	GO:0090087 regulation of peptide transport	2.91334652131774e-06
Biological Process	GO:0090130 tissue migration	0.0197077125717029
Biological Process	GO:0090132 epithelium migration	0.00963540864669176
Biological Process	GO:0090150 establishment of protein localization to membrane	0.00546949033312539
Biological Process	GO:0090174 organelle membrane fusion	0.000611011829010247
Biological Process	GO:0090316 positive regulation of intracellular protein transport	0.00458142345344548
Biological Process	GO:0090317 negative regulation of intracellular protein transport	0.00316888946731649
Biological Process	GO:0090407 organophosphate biosynthetic process	0.000907584896736199
Biological Process	GO:0097190 apoptotic signaling pathway	0.000495422080190291
Biological Process	GO:0097193 intrinsic apoptotic signaling pathway	0.0406777751089328
Biological Process	GO:0097237 cellular response to toxic substance	0.0128688325646079
Biological Process	GO:0097320 plasma membrane tubulation	0.0461951368753548
Biological Process	GO:0097435 supramolecular fiber organization	7.55390095563911e-07
Biological Process	GO:0097479 synaptic vesicle localization	0.0329706939537402
Biological Process	GO:0097480 establishment of synaptic vesicle localization	0.0416973598247851
Biological Process	GO:0098609 cell-cell adhesion	0.00794803392113417
Biological Process	GO:0098657 import into cell	3.27848575133188e-05
Biological Process	GO:0098876 vesicle-mediated transport to the plasma membrane	0.0399862903168741
Biological Process	GO:0099003 vesicle-mediated transport in synapse	0.00129189559580028
Biological Process	GO:0099177 regulation of trans-synaptic signaling	0.00220884254384787
Biological Process	GO:0099504 synaptic vesicle cycle	0.00548538247288507
Biological Process	GO:0104004 cellular response to environmental stimulus	0.000158325662643942
Biological Process	GO:0110053 regulation of actin filament organization	0.00513662559770401
Biological Process	GO:0120031 plasma membrane bounded cell projection assembly	0.0275118251375956
Biological Process	GO:0120032 regulation of plasma membrane bounded cell projection assembly	0.0225694915001017
Biological Process	GO:0120036 plasma membrane bounded cell projection organization	0.00262170257956286
Biological Process	GO:0140014 mitotic nuclear division	0.00834232184849226
Biological Process	GO:0140029 exocytic process	0.000115099756129948
Biological Process	GO:0140056 organelle localization by membrane tethering	0.00082494746468877
Biological Process	GO:1900046 regulation of hemostasis	0.0245098498970123
Biological Process	GO:1900076 regulation of cellular response to insulin stimulus	0.0421680215259529
Biological Process	GO:1900077 negative regulation of cellular response to insulin stimulus	0.0266508298885471
Biological Process	GO:1900180 regulation of protein localization to nucleus	0.0389550842178987
Biological Process	GO:1901020 negative regulation of calcium ion transmembrane transporter activity	0.0461951368753548
Biological Process	GO:1901021 positive regulation of calcium ion transmembrane transporter activity	0.0461951368753548
Biological Process	GO:1901135 carbohydrate derivative metabolic process	0.000823229674441664
Biological Process	GO:1901137 carbohydrate derivative biosynthetic process	0.0013318410852781
Biological Process	GO:1901214 regulation of neuron death	0.0188286272947507
Biological Process	GO:1901264 carbohydrate derivative transport	0.0242321703256285
Biological Process	GO:1901292 nucleoside phosphate catabolic process	0.0376187833746174
Biological Process	GO:1901342 regulation of vasculature development	3.0491329254273e-05
Biological Process	GO:1901360 organic cyclic compound metabolic process	0.00273827729443292
Biological Process	GO:1901361 organic cyclic compound catabolic process	0.00220884254384787
Biological Process	GO:1901564 organonitrogen compound metabolic process	6.38846571835991e-09
Biological Process	GO:1901565 organonitrogen compound catabolic process	0.00903134091647027
Biological Process	GO:1901570 fatty acid derivative biosynthetic process	0.000611011829010247
Biological Process	GO:1901575 organic substance catabolic process	1.22184589934052e-05
Biological Process	GO:1901576 organic substance biosynthetic process	0.0060325940812117
Biological Process	GO:1901617 organic hydroxy compound biosynthetic process	0.0170860652201909
Biological Process	GO:1901652 response to peptide	0.0407745756506612
Biological Process	GO:1901698 response to nitrogen compound	0.00131113502080305
Biological Process	GO:1901699 cellular response to nitrogen compound	0.000371353363911458
Biological Process	GO:1901700 response to oxygen-containing compound	4.48895784502135e-08
Biological Process	GO:1901701 cellular response to oxygen-containing compound	1.16230273949596e-06
Biological Process	GO:1901796 regulation of signal transduction by p53 class mediator	0.0220331515266814
Biological Process	GO:1901797 negative regulation of signal transduction by p53 class mediator	0.0448036525628117
Biological Process	GO:1901879 regulation of protein depolymerization	0.000473977453797341
Biological Process	GO:1901880 negative regulation of protein depolymerization	0.000571354231028929
Biological Process	GO:1902041 regulation of extrinsic apoptotic signaling pathway via death domain receptors	0.0148575086218838
Biological Process	GO:1902105 regulation of leukocyte differentiation	0.0493300616092129
Biological Process	GO:1902115 regulation of organelle assembly	0.0287930386546059
Biological Process	GO:1902229 regulation of intrinsic apoptotic signaling pathway in response to DNA damage	0.00166314003296457
Biological Process	GO:1902230 negative regulation of intrinsic apoptotic signaling pathway in response to DNA damage	0.00104387997272821
Biological Process	GO:1902253 regulation of intrinsic apoptotic signaling pathway by p53 class mediator	0.027335233476167
Biological Process	GO:1902531 regulation of intracellular signal transduction	2.11222028035058e-08
Biological Process	GO:1902532 negative regulation of intracellular signal transduction	3.1136440059652e-09
Biological Process	GO:1902533 positive regulation of intracellular signal transduction	1.08636417823856e-07
Biological Process	GO:1902653 secondary alcohol biosynthetic process	0.0234436264837649
Biological Process	GO:1902803 regulation of synaptic vesicle transport	0.0459557379634335
Biological Process	GO:1902807 negative regulation of cell cycle G1/S phase transition	0.0300261588695518
Biological Process	GO:1902903 regulation of supramolecular fiber organization	0.000564368602430229
Biological Process	GO:1902904 negative regulation of supramolecular fiber organization	0.00092650565082991
Biological Process	GO:1902905 positive regulation of supramolecular fiber organization	0.0468937206729144
Biological Process	GO:1903008 organelle disassembly	0.0400080302670759
Biological Process	GO:1903034 regulation of response to wounding	0.0253676222087258
Biological Process	GO:1903037 regulation of leukocyte cell-cell adhesion	0.00371483154170834
Biological Process	GO:1903039 positive regulation of leukocyte cell-cell adhesion	0.0283013558615857
Biological Process	GO:1903047 mitotic cell cycle process	3.63497848482565e-06
Biological Process	GO:1903170 negative regulation of calcium ion transmembrane transport	0.0461951368753548
Biological Process	GO:1903305 regulation of regulated secretory pathway	0.00654635913418982
Biological Process	GO:1903311 regulation of mRNA metabolic process	0.00914359309085967
Biological Process	GO:1903313 positive regulation of mRNA metabolic process	0.0226985112064188
Biological Process	GO:1903513 endoplasmic reticulum to cytosol transport	0.0271382866032207
Biological Process	GO:1903530 regulation of secretion by cell	3.12329599683569e-05
Biological Process	GO:1903532 positive regulation of secretion by cell	0.000414696522275283
Biological Process	GO:1903587 regulation of blood vessel endothelial cell proliferation involved in sprouting angiogenesis	0.0255344281461036
Biological Process	GO:1903589 positive regulation of blood vessel endothelial cell proliferation involved in sprouting angiogenesis	0.0312801628019402
Biological Process	GO:1903670 regulation of sprouting angiogenesis	0.00172628524150313
Biological Process	GO:1903672 positive regulation of sprouting angiogenesis	0.0266508298885471
Biological Process	GO:1903706 regulation of hemopoiesis	0.00903762614844795
Biological Process	GO:1903708 positive regulation of hemopoiesis	0.0104769215831258
Biological Process	GO:1903827 regulation of cellular protein localization	8.56626678145382e-05
Biological Process	GO:1903828 negative regulation of cellular protein localization	0.0137456274617146
Biological Process	GO:1903829 positive regulation of cellular protein localization	0.00461272523144352
Biological Process	GO:1903846 positive regulation of cellular response to transforming growth factor beta stimulus	0.0158023748882448
Biological Process	GO:1903900 regulation of viral life cycle	0.0215800704377443
Biological Process	GO:1904018 positive regulation of vasculature development	0.000423921200935958
Biological Process	GO:1904029 regulation of cyclin-dependent protein kinase activity	0.0283013558615857
Biological Process	GO:1904152 regulation of retrograde protein transport, ER to cytosol	0.00545987251451599
Biological Process	GO:1904589 regulation of protein import	0.0404223496262488
Biological Process	GO:1904950 negative regulation of establishment of protein localization	0.00263774905333658
Biological Process	GO:1904951 positive regulation of establishment of protein localization	0.000477077051750231
Biological Process	GO:1990778 protein localization to cell periphery	2.21420488383376e-05
Biological Process	GO:2000026 regulation of multicellular organismal development	3.63497848482565e-06
Biological Process	GO:2000113 negative regulation of cellular macromolecule biosynthetic process	0.0403318146270467
Biological Process	GO:2000145 regulation of cell motility	2.87358306001879e-06
Biological Process	GO:2000146 negative regulation of cell motility	0.00687418437113466
Biological Process	GO:2000147 positive regulation of cell motility	0.000425186025272031
Biological Process	GO:2000300 regulation of synaptic vesicle exocytosis	0.0459557379634335
Biological Process	GO:2001233 regulation of apoptotic signaling pathway	0.000795743079297562
Biological Process	GO:2001234 negative regulation of apoptotic signaling pathway	0.0173736970748483
Biological Process	GO:2001235 positive regulation of apoptotic signaling pathway	0.0260453473717343
Biological Process	GO:2001242 regulation of intrinsic apoptotic signaling pathway	0.00687418437113466
Biological Process	GO:2001243 negative regulation of intrinsic apoptotic signaling pathway	0.00752346843389502
Cellular Component	GO:0000139 Golgi membrane	2.4491049596418e-11
Cellular Component	GO:0000159 protein phosphatase type 2A complex	0.0301074320325819
Cellular Component	GO:0000228 nuclear chromosome	0.0272056164229012
Cellular Component	GO:0000322 storage vacuole	0.0441023545218632
Cellular Component	GO:0000323 lytic vacuole	1.19484005895865e-05
Cellular Component	GO:0000775 chromosome, centromeric region	0.00310031813963519
Cellular Component	GO:0000776 kinetochore	0.0492036004664586
Cellular Component	GO:0000790 nuclear chromatin	0.0435720009118282
Cellular Component	GO:0000932 P-body	0.0265006340051947
Cellular Component	GO:0001650 fibrillar center	0.0155475502036153
Cellular Component	GO:0001674 female germ cell nucleus	0.019603246594071
Cellular Component	GO:0002178 palmitoyltransferase complex	0.048290223857872
Cellular Component	GO:0005581 collagen trimer	0.0290700612890136
Cellular Component	GO:0005622 intracellular	1.61278991617129e-70
Cellular Component	GO:0005623 cell	1.21616916836632e-05
Cellular Component	GO:0005634 nucleus	1.76006601532886e-13
Cellular Component	GO:0005635 nuclear envelope	3.41459012339815e-10
Cellular Component	GO:0005643 nuclear pore	0.0112335417624312
Cellular Component	GO:0005654 nucleoplasm	2.66164636496425e-12
Cellular Component	GO:0005657 replication fork	0.0400283384961207
Cellular Component	GO:0005694 chromosome	0.0275518449693086
Cellular Component	GO:0005730 nucleolus	0.000830670994129347
Cellular Component	GO:0005737 cytoplasm	2.0312619433897e-80
Cellular Component	GO:0005739 mitochondrion	0.00031011645443035
Cellular Component	GO:0005741 mitochondrial outer membrane	0.00136454525116402
Cellular Component	GO:0005764 lysosome	1.56671290226833e-05
Cellular Component	GO:0005765 lysosomal membrane	0.0049121181155896
Cellular Component	GO:0005768 endosome	2.20774215772994e-15
Cellular Component	GO:0005769 early endosome	0.00912902576128252
Cellular Component	GO:0005770 late endosome	3.88669288206355e-07
Cellular Component	GO:0005771 multivesicular body	0.040569640441814
Cellular Component	GO:0005773 vacuole	9.70427370695448e-07
Cellular Component	GO:0005774 vacuolar membrane	0.000111273552814287
Cellular Component	GO:0005778 peroxisomal membrane	0.00340146654170965
Cellular Component	GO:0005783 endoplasmic reticulum	1.15607272568621e-10
Cellular Component	GO:0005789 endoplasmic reticulum membrane	1.90570209363787e-08
Cellular Component	GO:0005793 endoplasmic reticulum-Golgi intermediate compartment	0.00637416852226596
Cellular Component	GO:0005794 Golgi apparatus	4.26678862909485e-23
Cellular Component	GO:0005798 Golgi-associated vesicle	0.0268105123007749
Cellular Component	GO:0005802 trans-Golgi network	3.07848116677084e-05
Cellular Component	GO:0005813 centrosome	0.0379011899356124
Cellular Component	GO:0005815 microtubule organizing center	0.00473309089604586
Cellular Component	GO:0005819 spindle	0.00551308795895591
Cellular Component	GO:0005829 cytosol	9.52377814385481e-25
Cellular Component	GO:0005856 cytoskeleton	1.06763368939726e-07
Cellular Component	GO:0005884 actin filament	0.0269195593267161
Cellular Component	GO:0005901 caveola	0.00914231508324794
Cellular Component	GO:0005911 cell-cell junction	0.000321181373572594
Cellular Component	GO:0005924 cell-substrate adherens junction	0.0395009176000029
Cellular Component	GO:0005925 focal adhesion	0.03574459351987
Cellular Component	GO:0005938 cell cortex	0.000137153385865833
Cellular Component	GO:0008021 synaptic vesicle	1.54897615025637e-05
Cellular Component	GO:0008287 protein serine/threonine phosphatase complex	0.00790926520685419
Cellular Component	GO:0009898 cytoplasmic side of plasma membrane	0.00127878607507498
Cellular Component	GO:0009925 basal plasma membrane	0.0486795813050075
Cellular Component	GO:0010008 endosome membrane	4.10175241710095e-10
Cellular Component	GO:0010494 cytoplasmic stress granule	0.00292896076853958
Cellular Component	GO:0012505 endomembrane system	9.69292133122349e-45
Cellular Component	GO:0012506 vesicle membrane	1.8307818503523e-10
Cellular Component	GO:0014704 intercalated disc	0.0103716450840612
Cellular Component	GO:0015629 actin cytoskeleton	0.0112335417624312
Cellular Component	GO:0015630 microtubule cytoskeleton	2.39581752477224e-05
Cellular Component	GO:0016323 basolateral plasma membrane	0.00684024985781791
Cellular Component	GO:0016363 nuclear matrix	0.0196912576147658
Cellular Component	GO:0016604 nuclear body	0.0169473376643485
Cellular Component	GO:0018995 host	0.0264143741801602
Cellular Component	GO:0019867 outer membrane	0.000117097842948406
Cellular Component	GO:0019897 extrinsic component of plasma membrane	0.0404242199636485
Cellular Component	GO:0019898 extrinsic component of membrane	0.022238689108923
Cellular Component	GO:0030015 CCR4-NOT core complex	0.0441023545218632
Cellular Component	GO:0030027 lamellipodium	0.040569640441814
Cellular Component	GO:0030054 cell junction	2.93177313200386e-06
Cellular Component	GO:0030055 cell-substrate junction	0.0284863036049319
Cellular Component	GO:0030117 membrane coat	0.0012414824316043
Cellular Component	GO:0030118 clathrin coat	0.0132799689361184
Cellular Component	GO:0030119 AP-type membrane coat adaptor complex	0.00873821188660399
Cellular Component	GO:0030123 AP-3 adaptor complex	0.0333027139606283
Cellular Component	GO:0030133 transport vesicle	4.81317359762099e-09
Cellular Component	GO:0030135 coated vesicle	0.000886878165275073
Cellular Component	GO:0030136 clathrin-coated vesicle	0.0117089806864916
Cellular Component	GO:0030139 endocytic vesicle	0.00533184746973518
Cellular Component	GO:0030173 integral component of Golgi membrane	0.0313464125838828
Cellular Component	GO:0030424 axon	4.78086184347185e-06
Cellular Component	GO:0030496 midbody	0.0152323760711014
Cellular Component	GO:0030658 transport vesicle membrane	4.339519905367e-05
Cellular Component	GO:0030659 cytoplasmic vesicle membrane	1.41377668762562e-10
Cellular Component	GO:0030662 coated vesicle membrane	0.0207446203931256
Cellular Component	GO:0030670 phagocytic vesicle membrane	0.00139526962105449
Cellular Component	GO:0030672 synaptic vesicle membrane	0.00758221358793408
Cellular Component	GO:0030863 cortical cytoskeleton	0.0166173529699221
Cellular Component	GO:0030904 retromer complex	0.00790926520685419
Cellular Component	GO:0031082 BLOC complex	0.0309210780285789
Cellular Component	GO:0031090 organelle membrane	2.5994299109497e-25
Cellular Component	GO:0031201 SNARE complex	0.000663825226904858
Cellular Component	GO:0031228 intrinsic component of Golgi membrane	0.00832342407064569
Cellular Component	GO:0031234 extrinsic component of cytoplasmic side of plasma membrane	0.00238206085502359
Cellular Component	GO:0031252 cell leading edge	0.00301198539535029
Cellular Component	GO:0031253 cell projection membrane	0.0239285354298006
Cellular Component	GO:0031300 intrinsic component of organelle membrane	1.69325811922177e-06
Cellular Component	GO:0031301 integral component of organelle membrane	1.56671290226833e-05
Cellular Component	GO:0031410 cytoplasmic vesicle	2.01135675202749e-22
Cellular Component	GO:0031461 cullin-RING ubiquitin ligase complex	0.0274822097767418
Cellular Component	GO:0031463 Cul3-RING ubiquitin ligase complex	0.0252807727186489
Cellular Component	GO:0031902 late endosome membrane	6.47330668819404e-05
Cellular Component	GO:0031903 microbody membrane	0.00340146654170965
Cellular Component	GO:0031965 nuclear membrane	6.47330668819404e-05
Cellular Component	GO:0031967 organelle envelope	6.52440108497959e-06
Cellular Component	GO:0031968 organelle outer membrane	8.18648850057582e-05
Cellular Component	GO:0031974 membrane-enclosed lumen	7.13140477947232e-16
Cellular Component	GO:0031975 envelope	6.52440108497959e-06
Cellular Component	GO:0031981 nuclear lumen	1.27310852368088e-14
Cellular Component	GO:0031982 vesicle	7.08614204636946e-23
Cellular Component	GO:0031984 organelle subcompartment	8.56352875887127e-20
Cellular Component	GO:0031985 Golgi cisterna	0.0111497824164365
Cellular Component	GO:0032592 integral component of mitochondrial membrane	0.0467203832973669
Cellular Component	GO:0032991 protein-containing complex	0.0128362959841274
Cellular Component	GO:0033176 proton-transporting V-type ATPase complex	0.029335026762602
Cellular Component	GO:0033267 axon part	0.000983819021583084
Cellular Component	GO:0033643 host cell part	0.0431545426088499
Cellular Component	GO:0035770 ribonucleoprotein granule	0.0309710247575383
Cellular Component	GO:0036464 cytoplasmic ribonucleoprotein granule	0.0389707235558893
Cellular Component	GO:0036477 somatodendritic compartment	0.00966424074207385
Cellular Component	GO:0042175 nuclear outer membrane-endoplasmic reticulum membrane network	5.92239825311825e-09
Cellular Component	GO:0042585 germinal vesicle	0.0441023545218632
Cellular Component	GO:0042995 cell projection	0.00104685705050389
Cellular Component	GO:0043005 neuron projection	0.0053246569740165
Cellular Component	GO:0043025 neuronal cell body	0.00145591277639773
Cellular Component	GO:0043209 myelin sheath	0.0007499637934782
Cellular Component	GO:0043226 organelle	1.01296181431413e-52
Cellular Component	GO:0043227 membrane-bounded organelle	1.38892257345924e-60
Cellular Component	GO:0043228 non-membrane-bounded organelle	5.93461386378773e-07
Cellular Component	GO:0043229 intracellular organelle	3.93188579742149e-52
Cellular Component	GO:0043231 intracellular membrane-bounded organelle	3.23527933693753e-50
Cellular Component	GO:0043232 intracellular non-membrane-bounded organelle	5.93461386378773e-07
Cellular Component	GO:0043233 organelle lumen	7.13140477947232e-16
Cellular Component	GO:0043657 host cell	0.0264143741801602
Cellular Component	GO:0044215 other organism	0.0152323760711014
Cellular Component	GO:0044216 other organism cell	0.0152323760711014
Cellular Component	GO:0044217 other organism part	0.0152323760711014
Cellular Component	GO:0044291 cell-cell contact zone	0.00727526378378618
Cellular Component	GO:0044297 cell body	0.000385698890941541
Cellular Component	GO:0044306 neuron projection terminus	0.032602549923488
Cellular Component	GO:0044422 organelle part	3.76443862392983e-33
Cellular Component	GO:0044424 intracellular part	1.25983054854624e-77
Cellular Component	GO:0044428 nuclear part	6.91295346646964e-18
Cellular Component	GO:0044430 cytoskeletal part	2.67177976382835e-05
Cellular Component	GO:0044431 Golgi apparatus part	6.1282269193468e-15
Cellular Component	GO:0044432 endoplasmic reticulum part	6.66776550637801e-10
Cellular Component	GO:0044433 cytoplasmic vesicle part	1.95525041821345e-17
Cellular Component	GO:0044437 vacuolar part	5.47093672113537e-05
Cellular Component	GO:0044438 microbody part	0.00324229829560544
Cellular Component	GO:0044439 peroxisomal part	0.00324229829560544
Cellular Component	GO:0044440 endosomal part	5.47952222133748e-11
Cellular Component	GO:0044444 cytoplasmic part	1.9181929917095e-61
Cellular Component	GO:0044446 intracellular organelle part	1.16364811080466e-34
Cellular Component	GO:0044448 cell cortex part	0.0105457066828291
Cellular Component	GO:0044451 nucleoplasm part	0.00497093513384218
Cellular Component	GO:0044452 nucleolar part	0.00238206085502359
Cellular Component	GO:0044454 nuclear chromosome part	0.0253232454128121
Cellular Component	GO:0044456 synapse part	0.000337047742355815
Cellular Component	GO:0044463 cell projection part	0.0174802928219566
Cellular Component	GO:0044464 cell part	1.56671290226833e-05
Cellular Component	GO:0044853 plasma membrane raft	0.00275839323543921
Cellular Component	GO:0045121 membrane raft	3.94330640402674e-06
Cellular Component	GO:0045202 synapse	0.000333868111302259
Cellular Component	GO:0045335 phagocytic vesicle	0.000310246465227147
Cellular Component	GO:0048471 perinuclear region of cytoplasm	2.49188248210172e-10
Cellular Component	GO:0048475 coated membrane	0.0012414824316043
Cellular Component	GO:0055037 recycling endosome	3.80059097358259e-06
Cellular Component	GO:0055038 recycling endosome membrane	4.42223408787123e-05
Cellular Component	GO:0061695 transferase complex, transferring phosphorus-containing groups	0.0434103129977273
Cellular Component	GO:0070013 intracellular organelle lumen	7.13140477947232e-16
Cellular Component	GO:0070382 exocytic vesicle	7.44161457887205e-05
Cellular Component	GO:0090568 nuclear transcriptional repressor complex	0.0301074320325819
Cellular Component	GO:0097458 neuron part	0.000379903338657658
Cellular Component	GO:0097470 ribbon synapse	0.0441023545218632
Cellular Component	GO:0097708 intracellular vesicle	2.22443008651913e-22
Cellular Component	GO:0098562 cytoplasmic side of membrane	0.000333868111302259
Cellular Component	GO:0098573 intrinsic component of mitochondrial membrane	0.0435720009118282
Cellular Component	GO:0098588 bounding membrane of organelle	7.26870879823333e-31
Cellular Component	GO:0098589 membrane region	1.26076525710102e-06
Cellular Component	GO:0098590 plasma membrane region	0.000300289518582687
Cellular Component	GO:0098687 chromosomal region	0.0134023664883977
Cellular Component	GO:0098791 Golgi subcompartment	8.57326385543282e-14
Cellular Component	GO:0098793 presynapse	4.63018964172741e-06
Cellular Component	GO:0098805 whole membrane	5.98769472604813e-28
Cellular Component	GO:0098827 endoplasmic reticulum subcompartment	7.67712855744141e-09
Cellular Component	GO:0098852 lytic vacuole membrane	0.00340146654170965
Cellular Component	GO:0098857 membrane microdomain	2.67043653151003e-06
Cellular Component	GO:0099080 supramolecular complex	0.00301198539535029
Cellular Component	GO:0099081 supramolecular polymer	0.00301198539535029
Cellular Component	GO:0099501 exocytic vesicle membrane	0.00758221358793408
Cellular Component	GO:0099503 secretory vesicle	0.00419291364157067
Cellular Component	GO:0099512 supramolecular fiber	0.00305249379539494
Cellular Component	GO:0099513 polymeric cytoskeletal fiber	0.00185201278147713
Cellular Component	GO:0099568 cytoplasmic region	0.00245249284261491
Cellular Component	GO:0120025 plasma membrane bounded cell projection	0.00324229829560544
Cellular Component	GO:0120038 plasma membrane bounded cell projection part	0.0174802928219566
Cellular Component	GO:0150034 distal axon	0.00753824995534701
Cellular Component	GO:1902494 catalytic complex	1.54897615025637e-05
Cellular Component	GO:1902554 serine/threonine protein kinase complex	0.0485542465740166
Cellular Component	GO:1903293 phosphatase complex	0.00790926520685419
Cellular Component	GO:1990234 transferase complex	0.00301198539535029
Molecular Function	GO:0000149 SNARE binding	0.0273923161033056
Molecular Function	GO:0000166 nucleotide binding	8.0310984849608e-09
Molecular Function	GO:0000287 magnesium ion binding	0.00519212070642832
Molecular Function	GO:0001882 nucleoside binding	0.0153814143379634
Molecular Function	GO:0001883 purine nucleoside binding	0.0127354272512251
Molecular Function	GO:0003730 mRNA 3'-UTR binding	0.00158751272512826
Molecular Function	GO:0003779 actin binding	0.00514584161346412
Molecular Function	GO:0003824 catalytic activity	1.32909096815793e-17
Molecular Function	GO:0003924 GTPase activity	0.00158751272512826
Molecular Function	GO:0004602 glutathione peroxidase activity	0.0384874411360459
Molecular Function	GO:0004656 procollagen-proline 4-dioxygenase activity	0.0216639073615384
Molecular Function	GO:0004672 protein kinase activity	0.00965576259033978
Molecular Function	GO:0004674 protein serine/threonine kinase activity	0.00212332170913215
Molecular Function	GO:0005096 GTPase activator activity	0.00281931897749138
Molecular Function	GO:0005315 inorganic phosphate transmembrane transporter activity	0.00971840934884202
Molecular Function	GO:0005484 SNAP receptor activity	0.00828015558019363
Molecular Function	GO:0005488 binding	7.64666843593514e-28
Molecular Function	GO:0005515 protein binding	1.12650043381297e-34
Molecular Function	GO:0005524 ATP binding	0.000641221898792292
Molecular Function	GO:0005525 GTP binding	0.0123042454445322
Molecular Function	GO:0005543 phospholipid binding	0.0153814143379634
Molecular Function	GO:0008022 protein C-terminus binding	0.00352369568076794
Molecular Function	GO:0008047 enzyme activator activity	0.000296794093353666
Molecular Function	GO:0008092 cytoskeletal protein binding	7.83555001676048e-06
Molecular Function	GO:0008144 drug binding	0.000296794093353666
Molecular Function	GO:0008408 3'-5' exonuclease activity	0.0101315430777215
Molecular Function	GO:0015932 nucleobase-containing compound transmembrane transporter activity	0.0424796783278913
Molecular Function	GO:0016301 kinase activity	5.52719093635131e-06
Molecular Function	GO:0016491 oxidoreductase activity	0.00583517671241606
Molecular Function	GO:0016740 transferase activity	5.51865710701645e-12
Molecular Function	GO:0016772 transferase activity, transferring phosphorus-containing groups	9.34723093534416e-08
Molecular Function	GO:0016773 phosphotransferase activity, alcohol group as acceptor	0.000323658691128495
Molecular Function	GO:0016788 hydrolase activity, acting on ester bonds	0.0227170740897264
Molecular Function	GO:0016829 lyase activity	0.000144480452264514
Molecular Function	GO:0016835 carbon-oxygen lyase activity	0.00457021259350457
Molecular Function	GO:0016836 hydro-lyase activity	0.0153814143379634
Molecular Function	GO:0016853 isomerase activity	0.0211402805439107
Molecular Function	GO:0017016 Ras GTPase binding	0.00583517671241606
Molecular Function	GO:0017076 purine nucleotide binding	4.05565486417566e-06
Molecular Function	GO:0019001 guanyl nucleotide binding	0.0141371323250782
Molecular Function	GO:0019003 GDP binding	0.00158751272512826
Molecular Function	GO:0019207 kinase regulator activity	0.0141371323250782
Molecular Function	GO:0019208 phosphatase regulator activity	0.0271233258341292
Molecular Function	GO:0019211 phosphatase activator activity	0.0269900383177737
Molecular Function	GO:0019798 procollagen-proline dioxygenase activity	0.00169077074692589
Molecular Function	GO:0019842 vitamin binding	0.00579353627152074
Molecular Function	GO:0019887 protein kinase regulator activity	0.0216639073615384
Molecular Function	GO:0019888 protein phosphatase regulator activity	0.0153814143379634
Molecular Function	GO:0019899 enzyme binding	3.7090761697972e-21
Molecular Function	GO:0019900 kinase binding	4.6462820886447e-06
Molecular Function	GO:0019901 protein kinase binding	9.67600865694516e-05
Molecular Function	GO:0019904 protein domain specific binding	0.000984146463987955
Molecular Function	GO:0030234 enzyme regulator activity	0.000138202352772609
Molecular Function	GO:0030554 adenyl nucleotide binding	0.000437067175285869
Molecular Function	GO:0030674 protein binding, bridging	0.036691215469486
Molecular Function	GO:0030695 GTPase regulator activity	0.00641636041656456
Molecular Function	GO:0031267 small GTPase binding	0.00167279366568783
Molecular Function	GO:0031543 peptidyl-proline dioxygenase activity	0.00011889327377706
Molecular Function	GO:0031545 peptidyl-proline 4-dioxygenase activity	0.00413713549777726
Molecular Function	GO:0031625 ubiquitin protein ligase binding	0.000758543313458107
Molecular Function	GO:0032549 ribonucleoside binding	0.0172834651026936
Molecular Function	GO:0032550 purine ribonucleoside binding	0.0152438627026612
Molecular Function	GO:0032553 ribonucleotide binding	5.52719093635131e-06
Molecular Function	GO:0032555 purine ribonucleotide binding	5.23987754428366e-06
Molecular Function	GO:0032559 adenyl ribonucleotide binding	0.000702097974714297
Molecular Function	GO:0032561 guanyl ribonucleotide binding	0.0127354272512251
Molecular Function	GO:0035639 purine ribonucleoside triphosphate binding	4.05565486417566e-06
Molecular Function	GO:0036094 small molecule binding	2.75164248837489e-09
Molecular Function	GO:0042802 identical protein binding	8.57853054825035e-15
Molecular Function	GO:0042803 protein homodimerization activity	2.34286743361176e-05
Molecular Function	GO:0043130 ubiquitin binding	0.00872589701930322
Molecular Function	GO:0043167 ion binding	7.30055685499781e-11
Molecular Function	GO:0043168 anion binding	6.19260495694091e-12
Molecular Function	GO:0043169 cation binding	0.0026467710092822
Molecular Function	GO:0044389 ubiquitin-like protein ligase binding	0.000437067175285869
Molecular Function	GO:0044877 protein-containing complex binding	0.000133800423408791
Molecular Function	GO:0046872 metal ion binding	0.00352399162896267
Molecular Function	GO:0046915 transition metal ion transmembrane transporter activity	0.0345156857124463
Molecular Function	GO:0048029 monosaccharide binding	0.0123042454445322
Molecular Function	GO:0048037 cofactor binding	3.18300856369743e-05
Molecular Function	GO:0050660 flavin adenine dinucleotide binding	0.0212259513225636
Molecular Function	GO:0050662 coenzyme binding	4.17972134556456e-07
Molecular Function	GO:0051020 GTPase binding	0.00026760162776975
Molecular Function	GO:0060090 molecular adaptor activity	0.00349252431884455
Molecular Function	GO:0060589 nucleoside-triphosphatase regulator activity	0.014065757020942
Molecular Function	GO:0097367 carbohydrate derivative binding	1.06866544137885e-06
Molecular Function	GO:0098772 molecular function regulator	0.00872589701930322
Molecular Function	GO:0140096 catalytic activity, acting on a protein	0.00323674229616895
Molecular Function	GO:0140098 catalytic activity, acting on RNA	0.0398504748990386
Molecular Function	GO:1901265 nucleoside phosphate binding	8.0310984849608e-09
Molecular Function	GO:1901681 sulfur compound binding	0.0153814143379634
