# Supplementary material for: Transcriptional analysis of microRNAs related to unsaturated fatty acid synthesis by interfering bovine adipocyte ACSL1 gene
Source: Front Genet. 2022 Sep 26;13:994806. doi: 10.3389/fgene.2022.994806 (PMC9548527; doi:10.3389/fgene.2022.994806)
Supplement: Supplementary file 2 [file DataSheet2.XLS]

miRNA	target	target_start	target_end	energy(kcal/mol)	target_region(3'->5')	mirna-target_pairing(5'->3')	miRNA_sequence(5'->3')	Symbol	Description	KEGG_A_class	KEGG_B_class	Pathway	K_ID	GO Component	GO Function	GO Process
bta-miR-380-5p	ENSBTAT00000000088	337	358	-16.32	cCCAACTGGGTTCagaaaccca	x||||||||xx||xxxxxxxxx	tGGTTGACCATAGaacatgcgc	GRWD1	glutamate rich WD repeat containing 1 [Source:VGNC Symbol;Acc:VGNC:29669]	-	-	-	-	GO:0005634//nucleus;GO:0005694//chromosome;GO:0005730//nucleolus;GO:0005829//cytosol;GO:0032991//protein-containing complex	GO:0003682//chromatin binding;GO:0003688//DNA replication origin binding;GO:0042393//histone binding	GO:0006260//DNA replication;GO:0006334//nucleosome assembly;GO:0006337//nucleosome disassembly
bta-miR-380-5p	ENSBTAT00000000144	241	266	-11.15	tCCAACTGATCCAATCCCTTTACcta	x|||||||x|xxx|||xx|x|||xxx	tGGTTGACCA---TAGA-ACATGcgc	EIF4A1	eukaryotic translation initiation factor 4A1 [Source:VGNC Symbol;Acc:VGNC:28404]	Genetic Information Processing	Translation	ko03013//RNA transport	K03257	-	GO:0000166//nucleotide binding;GO:0003676//nucleic acid binding;GO:0003723//RNA binding;GO:0003743//translation initiation factor activity;GO:0004004//ATP-dependent RNA helicase activity;GO:0004386//helicase activity;GO:0005524//ATP binding;GO:0016787//hydrolase activity	GO:0006412//translation;GO:0006413//translational initiation
bta-miR-380-5p	ENSBTAT00000000217	327	348	-10.25	tCCAACTGtcagggagaaagag	x|||||||xxxxxxxxxxxxxx	tGGTTGACcatagaacatgcgc	SLC25A20	solute carrier family 25 member 20 [Source:VGNC Symbol;Acc:VGNC:34748]	Organismal Systems	Environmental adaptation	ko04714//Thermogenesis	K15109	GO:0005739//mitochondrion;GO:0005829//cytosol;GO:0016020//membrane;GO:0016021//integral component of membrane	-	-
bta-miR-380-5p	ENSBTAT00000000316	416	436	-11.9	tCCAACTGACA-CTAGTTTGgg	x|||||||xx|x||x||x:|xx	tGGTTGACCATAGAACATGCgc	POLE3	DNA polymerase epsilon 3, accessory subunit [Source:VGNC Symbol;Acc:VGNC:33120]	Genetic Information Processing;Genetic Information Processing;Genetic Information Processing	Replication and repair;Replication and repair;Replication and repair	ko03420//Nucleotide excision repair;ko03030//DNA replication;ko03410//Base excision repair	K02326;K02326;K02326	GO:0005634//nucleus;GO:0005671//Ada2/Gcn5/Ada3 transcription activator complex;GO:0008622//epsilon DNA polymerase complex	GO:0003677//DNA binding;GO:0003887//DNA-directed DNA polymerase activity;GO:0016740//transferase activity;GO:0016779//nucleotidyltransferase activity;GO:0046982//protein heterodimerization activity	GO:0006974//cellular response to DNA damage stimulus;GO:0034080//CENP-A containing nucleosome assembly;GO:0042766//nucleosome mobilization;GO:0043966//histone H3 acetylation;GO:0070869//heterochromatin assembly involved in chromatin silencing;GO:0071480//cellular response to gamma radiation;GO:0071897//DNA biosynthetic process
bta-miR-380-5p	ENSBTAT00000000786	429	451	-18.28	gCCAACTGGCCGTTTCGTctctc	x||||||||xx:|:|x||xxxxx	tGGTTGACCA-TAGAACAtgcgc	ANKLE2	ankyrin repeat and LEM domain containing 2 [Source:VGNC Symbol;Acc:VGNC:25904]	-	-	-	-	GO:0005783//endoplasmic reticulum;GO:0016020//membrane;GO:0016021//integral component of membrane;GO:0030176//integral component of endoplasmic reticulum membrane	GO:0051721//protein phosphatase 2A binding	GO:0007084//mitotic nuclear envelope reassembly;GO:0007417//central nervous system development;GO:0035307//positive regulation of protein dephosphorylation;GO:0042326//negative regulation of phosphorylation;GO:0043066//negative regulation of apoptotic process
bta-miR-380-5p	ENSBTAT00000001081	525	544	-12.72	tCCAACTG--AACTTcattaca	x|||||||xx|x|||xxxxxxx	tGGTTGACCATAGAAcatgcgc	PRDM1	PR/SET domain 1 [Source:VGNC Symbol;Acc:VGNC:33288]	-	-	-	-	GO:0005634//nucleus;GO:0005737//cytoplasm	GO:0000977//RNA polymerase II regulatory region sequence-specific DNA binding;GO:0000978//RNA polymerase II proximal promoter sequence-specific DNA binding;GO:0001078//proximal promoter DNA-binding transcription repressor activity, RNA polymerase II-specific;GO:0003676//nucleic acid binding;GO:0031490//chromatin DNA binding;GO:0042826//histone deacetylase binding;GO:0043565//sequence-specific DNA…	GO:0000122//negative regulation of transcription by RNA polymerase II;GO:0001701//in utero embryonic development;GO:0001763//morphogenesis of a branching structure;GO:0001892//embryonic placenta development;GO:0001893//maternal placenta development;GO:0003170//heart valve development;GO:0003279//cardiac septum development;GO:0003281//ventricular septum development;GO:0007281//germ cell developmen…
bta-miR-380-5p	ENSBTAT00000001635	842	862	-13.46	tCCAACTGTTAA-TTGTctata	x|||||||x||xx||||xxxxx	tGGTTGACCATAGAACAtgcgc	CD200R1L	CD200 receptor 1-like [Source:NCBI gene;Acc:516008]	Human Diseases	Infectious diseases	ko05167//Kaposi sarcoma-associated herpesvirus infection	K21668	GO:0005886//plasma membrane;GO:0009897//external side of plasma membrane;GO:0016020//membrane;GO:0016021//integral component of membrane	GO:0038023//signaling receptor activity	-
bta-miR-380-5p	ENSBTAT00000002071	65	86	-13.64	tCCAACTGAATTCACGTcaaga	x|||||||xxx||xx||xxxxx	tGGTTGACCATAGAACAtgcgc	CLGN	calmegin [Source:VGNC Symbol;Acc:VGNC:27437]	-	-	-	-	GO:0005635//nuclear envelope;GO:0005783//endoplasmic reticulum;GO:0005789//endoplasmic reticulum membrane;GO:0016020//membrane;GO:0016021//integral component of membrane	GO:0005509//calcium ion binding;GO:0044183//protein binding involved in protein folding;GO:0051082//unfolded protein binding	GO:0006457//protein folding;GO:0007338//single fertilization;GO:0007339//binding of sperm to zona pellucida;GO:0065003//protein-containing complex assembly
bta-miR-380-5p	ENSBTAT00000002106	322	342	-16.73	aCCAACTG-TATTgacaccatt	x|||||||x|||:xxxxxxxxx	tGGTTGACCATAGaacatgcgc	DCUN1D4	defective in cullin neddylation 1 domain containing 4 [Source:VGNC Symbol;Acc:VGNC:53698]	-	-	-	-	GO:0000151//ubiquitin ligase complex	GO:0031624//ubiquitin conjugating enzyme binding;GO:0032182//ubiquitin-like protein binding;GO:0097602//cullin family protein binding	GO:0045116//protein neddylation;GO:0051443//positive regulation of ubiquitin-protein transferase activity
bta-miR-380-5p	ENSBTAT00000002311	142	161	-20.61	aCCAACTGG-GTCTCG-ACccc	x||||||||x:|||x|x||xxx	tGGTTGACCATAGAACATGcgc	NR2C2AP	nuclear receptor 2C2 associated protein [Source:VGNC Symbol;Acc:VGNC:32237]	-	-	-	-	GO:0005634//nucleus;GO:0005654//nucleoplasm	-	-
bta-miR-380-5p	ENSBTAT00000002341	1678	1699	-11.27	cCCAACTGATAataaaaagtgt	x|||||||x||xxxxxxxxxxx	tGGTTGACCATagaacatgcgc	PDPN	podoplanin [Source:VGNC Symbol;Acc:VGNC:50142]	-	-	-	-	GO:0016020//membrane;GO:0016021//integral component of membrane	-	-
bta-miR-380-5p	ENSBTAT00000003099	597	618	-19.68	cCCAACTGGT-TCTTCGTtggaa	x|||||||||x||||x||xxxxx	tGGTTGACCATAGAA-CAtgcgc	MED19	mediator complex subunit 19 [Source:VGNC Symbol;Acc:VGNC:31356]	-	-	-	-	GO:0005634//nucleus;GO:0016592//mediator complex;GO:0016604//nuclear body	GO:0003712//transcription coregulator activity;GO:0008134//transcription factor binding	GO:0006357//regulation of transcription by RNA polymerase II;GO:0045944//positive regulation of transcription by RNA polymerase II
bta-miR-380-5p	ENSBTAT00000003318	253	274	-10.96	tCCAACTGATACCacgagacca	x|||||||x||x|xxxxxxxxx	tGGTTGACCATAGaacatgcgc	PRAF2	PRA1 domain family member 2 [Source:VGNC Symbol;Acc:VGNC:33283]	-	-	-	-	GO:0005768//endosome;GO:0010008//endosome membrane;GO:0016020//membrane;GO:0016021//integral component of membrane	-	GO:0015031//protein transport
bta-miR-380-5p	ENSBTAT00000003497	64	82	-15.46	cCCAACTG---TTTTGACCGac	x|||||||xxx|:|||xx||xx	tGGTTGACCATAGAACATGCgc	UGT3A2	UDP glycosyltransferase family 3 member A2 [Source:NCBI gene;Acc:537188]	-	-	-	-	GO:0016020//membrane;GO:0016021//integral component of membrane;GO:0043231//intracellular membrane-bounded organelle	GO:0008194//UDP-glycosyltransferase activity;GO:0015020//glucuronosyltransferase activity;GO:0016740//transferase activity;GO:0016757//transferase activity, transferring glycosyl groups;GO:0016758//transferase activity, transferring hexosyl groups	GO:0071412//cellular response to genistein
bta-miR-380-5p	ENSBTAT00000003829	444	465	-11.25	cCCAACTGTTTTACTCTAgact	x|||||||x|x|xx|x||xxxx	tGGTTGACCATAGAACATgcgc	SLC2A10	solute carrier family 2 member 10 [Source:VGNC Symbol;Acc:VGNC:34797]	-	-	-	-	GO:0005887//integral component of plasma membrane;GO:0016020//membrane;GO:0016021//integral component of membrane	GO:0005215//transporter activity;GO:0005351//carbohydrate:proton symporter activity;GO:0005355//glucose transmembrane transporter activity;GO:0022857//transmembrane transporter activity	GO:0008645//hexose transmembrane transport;GO:0055085//transmembrane transport
bta-miR-380-5p	ENSBTAT00000003886	159	181	-16.18	cCCAACTGGAAGTCaagaggacc	x||||||||x|x||xxxxxxxxx	tGGTTGACCAT-AGaacatgcgc	KCNMB1	potassium calcium-activated channel subfamily M regulatory beta subunit 1 [Source:VGNC Symbol;Acc:VGNC:30480]	Environmental Information Processing;Organismal Systems;Organismal Systems	Signal transduction;Circulatory system;Endocrine system	ko04022//cGMP - PKG signaling pathway;ko04270//Vascular smooth muscle contraction;ko04911//Insulin secretion	K04937;K04937;K04937	GO:0008076//voltage-gated potassium channel complex;GO:0016020//membrane;GO:0016021//integral component of membrane	GO:0015269//calcium-activated potassium channel activity;GO:0015459//potassium channel regulator activity	GO:0005513//detection of calcium ion;GO:0006811//ion transport;GO:0006813//potassium ion transport;GO:0071805//potassium ion transmembrane transport
bta-miR-380-5p	ENSBTAT00000004124	1524	1545	-12.18	aCCAACTGtccaaactaaagtt	x|||||||xxxxxxxxxxxxxx	tGGTTGACcatagaacatgcgc	JAM3	junctional adhesion molecule 3 [Source:VGNC Symbol;Acc:VGNC:50018]	Environmental Information Processing;Cellular Processes;Organismal Systems	Signaling molecules and interaction;Cellular community - eukaryotes;Immune system	ko04514//Cell adhesion molecules (CAMs);ko04530//Tight junction;ko04670//Leukocyte transendothelial migration	K06785;K06785;K06785	GO:0005615//extracellular space;GO:0005794//Golgi apparatus;GO:0005887//integral component of plasma membrane;GO:0005911//cell-cell junction;GO:0005923//bicellular tight junction;GO:0016020//membrane;GO:0016021//integral component of membrane;GO:0030057//desmosome;GO:0033010//paranodal junction;GO:0043220//Schmidt-Lanterman incisure;GO:0044291//cell-cell contact zone	GO:0005178//integrin binding;GO:0042803//protein homodimerization activity;GO:0046982//protein heterodimerization activity	GO:0001525//angiogenesis;GO:0001780//neutrophil homeostasis;GO:0002250//adaptive immune response;GO:0002318//myeloid progenitor cell differentiation;GO:0002523//leukocyte migration involved in inflammatory response;GO:0007155//cell adhesion;GO:0007160//cell-matrix adhesion;GO:0007283//spermatogenesis;GO:0007286//spermatid development;GO:0016477//cell migration;GO:0019226//transmission of nerve im…
bta-miR-380-5p	ENSBTAT00000004179	4	25	-10.72	tCCAACTGtccacccgtctctc	x|||||||xxxxxxxxxxxxxx	tGGTTGACcatagaacatgcgc	ACKR1	atypical chemokine receptor 1 (Duffy blood group) [Source:NCBI gene;Acc:528076]	Human Diseases	Infectious diseases	ko05144//Malaria	K06574	GO:0016020//membrane;GO:0016021//integral component of membrane	GO:0019956//chemokine binding;GO:0019957//C-C chemokine binding	GO:0006954//inflammatory response;GO:0032642//regulation of chemokine production;GO:0070098//chemokine-mediated signaling pathway
bta-miR-380-5p	ENSBTAT00000004215	101	122	-13.1	aCCAACTGTTAgacacagatat	x|||||||x||xxxxxxxxxxx	tGGTTGACCATagaacatgcgc	IFITM2	interferon induced transmembrane protein 2 (1-8D) [Source:NCBI gene;Acc:615833]	-	-	-	-	GO:0005886//plasma membrane;GO:0016020//membrane;GO:0016021//integral component of membrane	-	GO:0034341//response to interferon-gamma;GO:0035455//response to interferon-alpha;GO:0035456//response to interferon-beta;GO:0045071//negative regulation of viral genome replication;GO:0046597//negative regulation of viral entry into host cell;GO:0051607//defense response to virus;GO:0060337//type I interferon signaling pathway
bta-miR-380-5p	ENSBTAT00000004437	1286	1309	-12.57	cCCAACTGACGAAACTAGaggcac	x|||||||xx|x|x||x|xxxxxx	tGGTTGAC--CATAGAACatgcgc	EAPP	E2F associated phosphoprotein [Source:VGNC Symbol;Acc:VGNC:28296]	-	-	-	-	GO:0005634//nucleus	-	GO:0008284//positive regulation of cell proliferation;GO:0032968//positive regulation of transcription elongation from RNA polymerase II promoter;GO:0034244//negative regulation of transcription elongation from RNA polymerase II promoter
bta-miR-380-5p	ENSBTAT00000004477	565	586	-15.52	cCCAACTGGggcgacttttctt	x||||||||xxxxxxxxxxxxx	tGGTTGACCatagaacatgcgc	CIRBP	cold inducible RNA binding protein [Source:VGNC Symbol;Acc:VGNC:52752]	-	-	-	-	GO:0005634//nucleus;GO:0005654//nucleoplasm;GO:0005681//spliceosomal complex;GO:0005730//nucleolus;GO:0005737//cytoplasm;GO:0010494//cytoplasmic stress granule;GO:1990904//ribonucleoprotein complex	GO:0003676//nucleic acid binding;GO:0003723//RNA binding;GO:0003730//mRNA 3'-UTR binding;GO:0008266//poly(U) RNA binding;GO:0030371//translation repressor activity;GO:0070181//small ribosomal subunit rRNA binding	GO:0009409//response to cold;GO:0017148//negative regulation of translation;GO:0030308//negative regulation of cell growth;GO:0034063//stress granule assembly;GO:0045727//positive regulation of translation;GO:0048026//positive regulation of mRNA splicing, via spliceosome;GO:0070417//cellular response to cold;GO:1902806//regulation of cell cycle G1/S phase transition
bta-miR-380-5p	ENSBTAT00000004495	455	480	-13.19	tCCAACTGTTTGTGATATAGTCTGgg	x|||||||xxx||x||x|x||x:|xx	tGGTTGAC---CA-TAGAACATGCgc	CDCA7	cell division cycle associated 7 [Source:VGNC Symbol;Acc:VGNC:27086]	-	-	-	-	GO:0005634//nucleus;GO:0005654//nucleoplasm;GO:0005737//cytoplasm;GO:0005829//cytosol	-	GO:0006355//regulation of transcription, DNA-templated;GO:0006915//apoptotic process;GO:0042127//regulation of cell proliferation
bta-miR-380-5p	ENSBTAT00000004653	45	65	-17.4	aCCAACTG-TGTCactccaagt	x|||||||x|:||xxxxxxxxx	tGGTTGACCATAGaacatgcgc	POLL	DNA polymerase lambda [Source:VGNC Symbol;Acc:VGNC:33127]	Genetic Information Processing;Genetic Information Processing	Replication and repair;Replication and repair	ko03410//Base excision repair;ko03450//Non-homologous end-joining	K03512;K03512	GO:0005634//nucleus	GO:0003677//DNA binding;GO:0003887//DNA-directed DNA polymerase activity;GO:0016779//nucleotidyltransferase activity;GO:0034061//DNA polymerase activity;GO:0051575//5'-deoxyribose-5-phosphate lyase activity	GO:0000724//double-strand break repair via homologous recombination;GO:0006281//DNA repair;GO:0006287//base-excision repair, gap-filling;GO:0006289//nucleotide-excision repair;GO:0006303//double-strand break repair via nonhomologous end joining;GO:0071897//DNA biosynthetic process
bta-miR-380-5p	ENSBTAT00000004747	290	311	-15.89	aCCAACTGacgccgaggtcctc	x|||||||xxxxxxxxxxxxxx	tGGTTGACcatagaacatgcgc	ELMO2	engulfment and cell motility 2 [Source:VGNC Symbol;Acc:VGNC:28439]	Human Diseases	Infectious diseases	ko05100//Bacterial invasion of epithelial cells	K18985	GO:0005829//cytosol;GO:0016020//membrane	GO:0030971//receptor tyrosine kinase binding	GO:0007010//cytoskeleton organization;GO:0016477//cell migration;GO:0060326//cell chemotaxis;GO:0098609//cell-cell adhesion
bta-miR-380-5p	ENSBTAT00000004874	125	147	-18.01	aCCAACTGTGAGGCGTGAACctt	x|||||||x|x:x|x||x||xxx	tGGTTGAC-CATAGAACATGcgc	KDM6A	lysine demethylase 6A [Source:VGNC Symbol;Acc:VGNC:56924]	Human Diseases	Cancers	ko05202//Transcriptional misregulation in cancers	K11447	GO:0005634//nucleus;GO:0016020//membrane;GO:0016021//integral component of membrane;GO:0035097//histone methyltransferase complex;GO:0044666//MLL3/4 complex	GO:0000978//RNA polymerase II proximal promoter sequence-specific DNA binding;GO:0003682//chromatin binding;GO:0031490//chromatin DNA binding;GO:0042802//identical protein binding;GO:0043565//sequence-specific DNA binding;GO:0046872//metal ion binding;GO:0071558//histone demethylase activity (H3-K27 specific)	GO:0001701//in utero embryonic development;GO:0001843//neural tube closure;GO:0003007//heart morphogenesis;GO:0003016//respiratory system process;GO:0006338//chromatin remodeling;GO:0007507//heart development;GO:0010468//regulation of gene expression;GO:0010628//positive regulation of gene expression;GO:0021915//neural tube development;GO:0032525//somite rostral/caudal axis specification;GO:00352…
bta-miR-380-5p	ENSBTAT00000004890	72	91	-16.51	cCCAACTGGT--CTGGGAGGtc	x|||||||||xx||x|x|x|xx	tGGTTGACCATAGAACATGCgc	DNAJA2	DnaJ heat shock protein family (Hsp40) member A2 [Source:NCBI gene;Acc:360006]	Genetic Information Processing	Folding, sorting and degradation	ko04141//Protein processing in endoplasmic reticulum	K09503	GO:0005829//cytosol;GO:0016020//membrane	GO:0001671//ATPase activator activity;GO:0005524//ATP binding;GO:0031072//heat shock protein binding;GO:0046872//metal ion binding;GO:0051082//unfolded protein binding;GO:0051087//chaperone binding	GO:0006457//protein folding;GO:0009408//response to heat;GO:0032781//positive regulation of ATPase activity;GO:0042026//protein refolding
bta-miR-380-5p	ENSBTAT00000005011	1648	1669	-16.45	gCCAACTGacgaagtacagaag	x|||||||xxxxxxxxxxxxxx	tGGTTGACcatagaacatgcgc	RABGEF1	RAB guanine nucleotide exchange factor 1 [Source:NCBI gene;Acc:282335]	-	-	-	-	GO:0031982//vesicle	GO:0003677//DNA binding;GO:0008270//zinc ion binding;GO:0061630//ubiquitin protein ligase activity	GO:0001933//negative regulation of protein phosphorylation;GO:0002686//negative regulation of leukocyte migration;GO:0016567//protein ubiquitination;GO:0033004//negative regulation of mast cell activation;GO:0043305//negative regulation of mast cell degranulation;GO:0046580//negative regulation of Ras protein signal transduction;GO:0048261//negative regulation of receptor-mediated endocytosis;GO:…
bta-miR-380-5p	ENSBTAT00000005511	105	124	-13.01	tCCAACTGTTGA--TGAACGat	x|||||||x|:xxx||x|||xx	tGGTTGACCATAGAACATGCgc	CD93	CD93 molecule [Source:VGNC Symbol;Acc:VGNC:52749]	-	-	-	-	GO:0005886//plasma membrane;GO:0009986//cell surface;GO:0016020//membrane;GO:0016021//integral component of membrane;GO:0031410//cytoplasmic vesicle	GO:0001849//complement component C1q binding;GO:0005509//calcium ion binding	GO:0098609//cell-cell adhesion
bta-miR-380-5p	ENSBTAT00000005725	580	600	-19.3	tCCAACTGGGA-CTTGgggtct	x||||||||x|x||||xxxxxx	tGGTTGACCATAGAACatgcgc	THNSL2	threonine synthase like 2 [Source:VGNC Symbol;Acc:VGNC:35839]	-	-	-	-	-	GO:0030170//pyridoxal phosphate binding;GO:0070905//serine binding	GO:0009071//serine family amino acid catabolic process;GO:0016311//dephosphorylation;GO:0046360//2-oxobutyrate biosynthetic process
bta-miR-380-5p	ENSBTAT00000006004	164	185	-19.48	cCCAACTGGTTGTGGGTTCcta	x|||||||||xx:xx||x|xxx	tGGTTGACCATAGAACATGcgc	PRPF4	pre-mRNA processing factor 4 [Source:VGNC Symbol;Acc:VGNC:33378]	Genetic Information Processing	Transcription	ko03040//Spliceosome	K12662	GO:0005634//nucleus;GO:0005681//spliceosomal complex;GO:0015030//Cajal body;GO:0016607//nuclear speck;GO:0046540//U4/U6 x U5 tri-snRNP complex;GO:0071001//U4/U6 snRNP;GO:0071005//U2-type precatalytic spliceosome;GO:0097525//spliceosomal snRNP complex	GO:0017070//U6 snRNA binding;GO:0030621//U4 snRNA binding	GO:0000398//mRNA splicing, via spliceosome;GO:0006397//mRNA processing;GO:0008380//RNA splicing
bta-miR-380-5p	ENSBTAT00000006116	867	890	-19.59	aCCAACTGTGGAATCTaattgtga	x|||||||xx|x||||xxxxxxxx	tGGTTGAC--CATAGAacatgcgc	SPATS2	spermatogenesis associated serine rich 2 [Source:NCBI gene;Acc:617860]	-	-	-	-	GO:0005737//cytoplasm	-	-
bta-miR-380-5p	ENSBTAT00000006186	2304	2325	-12.96	tCCAACTGaagaagggaaccgg	x|||||||xxxxxxxxxxxxxx	tGGTTGACcatagaacatgcgc	AKIRIN1	akirin 1 [Source:VGNC Symbol;Acc:VGNC:25793]	-	-	-	-	GO:0005634//nucleus;GO:0005654//nucleoplasm;GO:0031965//nuclear membrane	-	-
bta-miR-380-5p	ENSBTAT00000006892	712	735	-17.64	tCCAACTGGTGAGTCTctcttaag	x|||||||||:xx|||xxxxxxxx	tGGTTGACCAT--AGAacatgcgc	CCKBR	cholecystokinin B receptor [Source:VGNC Symbol;Acc:VGNC:26942]	Environmental Information Processing;Environmental Information Processing;Organismal Systems	Signaling molecules and interaction;Signal transduction;Digestive system	ko04080//Neuroactive ligand-receptor interaction;ko04020//Calcium signaling pathway;ko04971//Gastric acid secretion	K04195;K04195;K04195	GO:0005887//integral component of plasma membrane;GO:0016020//membrane;GO:0016021//integral component of membrane	GO:0004930//G protein-coupled receptor activity;GO:0015054//gastrin receptor activity	GO:0007165//signal transduction;GO:0007186//G protein-coupled receptor signaling pathway;GO:0032870//cellular response to hormone stimulus
bta-miR-380-5p	ENSBTAT00000007204	160	184	-16.6	cCCAACTGGGTAACACTCGTAgagg	x||||||||x||x|xx|x|||xxxx	tGGTTGACC-ATAG--AACATgcgc	LAPTM5	lysosomal protein transmembrane 5 [Source:VGNC Symbol;Acc:VGNC:30788]	Cellular Processes	Transport and catabolism	ko04142//Lysosome	K12387	GO:0005764//lysosome;GO:0005765//lysosomal membrane;GO:0016020//membrane;GO:0016021//integral component of membrane	-	-
bta-miR-380-5p	ENSBTAT00000007527	183	204	-19.62	aCCAACTGGTGaagaagtaatc	x|||||||||:xxxxxxxxxxx	tGGTTGACCATagaacatgcgc	HNRNPA2B1	heterogeneous nuclear ribonucleoprotein A2/B1 [Source:VGNC Symbol;Acc:VGNC:29894]	-	-	-	-	GO:0005576//extracellular region;GO:0005634//nucleus;GO:0005654//nucleoplasm;GO:0005681//spliceosomal complex;GO:0005737//cytoplasm;GO:0070062//extracellular exosome;GO:1990904//ribonucleoprotein complex	GO:0003676//nucleic acid binding;GO:0003723//RNA binding;GO:0003729//mRNA binding;GO:0003730//mRNA 3'-UTR binding;GO:0035198//miRNA binding;GO:0043047//single-stranded telomeric DNA binding;GO:1990247//N6-methyladenosine-containing RNA binding	GO:0000398//mRNA splicing, via spliceosome;GO:0006397//mRNA processing;GO:0006406//mRNA export from nucleus;GO:0008380//RNA splicing;GO:0031053//primary miRNA processing;GO:0051028//mRNA transport;GO:1990428//miRNA transport
bta-miR-380-5p	ENSBTAT00000007687	81	102	-14.32	cCCAACTGTCGTCATCCAAGgg	x|||||||xx:||x|xx|x|xx	tGGTTGACCATAGAACATGCgc	FAM219B	family with sequence similarity 219 member B [Source:VGNC Symbol;Acc:VGNC:28799]	-	-	-	-	-	-	-
bta-miR-380-5p	ENSBTAT00000007787	106	128	-16.27	cCCAACTGGAACCGTTGTCTGgg	x||||||||x|x|x||||x:|xx	tGGTTGACCATAG-AACATGCgc	SPTBN2	spectrin beta, non-erythrocytic 2 [Source:HGNC Symbol;Acc:HGNC:11276]	Human Diseases	Neurodegenerative disease	ko05017//Spinocerebellar ataxia	K23932	GO:0005737//cytoplasm;GO:0005829//cytosol;GO:0005856//cytoskeleton;GO:0008091//spectrin;GO:0016324//apical plasma membrane;GO:0030054//cell junction;GO:0043025//neuronal cell body	GO:0003779//actin binding;GO:0005200//structural constituent of cytoskeleton;GO:0005543//phospholipid binding	GO:0007010//cytoskeleton organization;GO:0007416//synapse assembly;GO:0016192//vesicle-mediated transport;GO:0021692//cerebellar Purkinje cell layer morphogenesis;GO:0030534//adult behavior;GO:0035264//multicellular organism growth;GO:0051693//actin filament capping
bta-miR-380-5p	ENSBTAT00000007967	789	809	-19.2	aCCAACTGAGGACT-GTAGGta	x|||||||xx:x||x|||x|xx	tGGTTGACCATAGAACATGCgc	PCNA	proliferating cell nuclear antigen [Source:VGNC Symbol;Acc:VGNC:32635]	Cellular Processes;Human Diseases;Cellular Processes;Genetic Information Processing;Genetic Information Processing;Genetic Information Processing;Genetic Information Processing	Cellular community - eukaryotes;Infectious diseases;Cell growth and death;Replication and repair;Replication and repair;Replication and repair;Replication and repair	ko04530//Tight junction;ko05161//Hepatitis B;ko04110//Cell cycle;ko03420//Nucleotide excision repair;ko03030//DNA replication;ko03410//Base excision repair;ko03430//Mismatch repair	K04802;K04802;K04802;K04802;K04802;K04802;K04802	GO:0000785//chromatin;GO:0005634//nucleus;GO:0005654//nucleoplasm;GO:0005657//replication fork;GO:0005813//centrosome;GO:0016604//nuclear body;GO:0043596//nuclear replication fork;GO:0043626//PCNA complex;GO:0070557//PCNA-p21 complex	GO:0000701//purine-specific mismatch base pair DNA N-glycosylase activity;GO:0003677//DNA binding;GO:0003682//chromatin binding;GO:0003684//damaged DNA binding;GO:0019899//enzyme binding;GO:0030337//DNA polymerase processivity factor activity;GO:0030971//receptor tyrosine kinase binding;GO:0032139//dinucleotide insertion or deletion binding;GO:0032405//MutLalpha complex binding;GO:0035035//histon…	GO:0006260//DNA replication;GO:0006272//leading strand elongation;GO:0006275//regulation of DNA replication;GO:0006281//DNA repair;GO:0006298//mismatch repair;GO:0006974//cellular response to DNA damage stimulus;GO:0019985//translesion synthesis;GO:0030855//epithelial cell differentiation;GO:0032077//positive regulation of deoxyribonuclease activity;GO:0034644//cellular response to UV;GO:0045739/…
bta-miR-380-5p	ENSBTAT00000008357	172	193	-13.06	cCCAACTGcctgataagcaaac	x|||||||xxxxxxxxxxxxxx	tGGTTGACcatagaacatgcgc	CTGF	connective tissue growth factor [Source:VGNC Symbol;Acc:VGNC:27794]	Environmental Information Processing;Environmental Information Processing	Signal transduction;Signal transduction	ko04390//Hippo signaling pathway;ko04371//Apelin signaling pathway	K06827;K06827	GO:0005576//extracellular region;GO:0031012//extracellular matrix	GO:0005178//integrin binding;GO:0005520//insulin-like growth factor binding;GO:0008022//protein C-terminus binding;GO:0008201//heparin binding	GO:0001502//cartilage condensation;GO:0001503//ossification;GO:0001525//angiogenesis;GO:0001558//regulation of cell growth;GO:0001894//tissue homeostasis;GO:0007155//cell adhesion;GO:0007160//cell-matrix adhesion;GO:0007229//integrin-mediated signaling pathway;GO:0008543//fibroblast growth factor receptor signaling pathway;GO:0010629//negative regulation of gene expression;GO:0016477//cell migrat…
bta-miR-380-5p	ENSBTAT00000008431	194	215	-12.31	cCCAACTGtgcgacaattctcg	x|||||||xxxxxxxxxxxxxx	tGGTTGACcatagaacatgcgc	ACO2	aconitase 2 [Source:VGNC Symbol;Acc:VGNC:25546]	Metabolism;Metabolism;Metabolism;Metabolism;Metabolism;Metabolism	Global and overview maps;Global and overview maps;Global and overview maps;Carbohydrate metabolism;Carbohydrate metabolism;Global and overview maps	ko01100//Metabolic pathways;ko01200//Carbon metabolism;ko01230//Biosynthesis of amino acids;ko00020//Citrate cycle (TCA cycle);ko00630//Glyoxylate and dicarboxylate metabolism;ko01210//2-Oxocarboxylic acid metabolism	K01681;K01681;K01681;K01681;K01681;K01681	GO:0005739//mitochondrion;GO:0005829//cytosol;GO:0043209//myelin sheath	GO:0003994//aconitate hydratase activity;GO:0005506//iron ion binding;GO:0008198//ferrous iron binding;GO:0016829//lyase activity;GO:0046872//metal ion binding;GO:0051536//iron-sulfur cluster binding;GO:0051538//3 iron, 4 sulfur cluster binding;GO:0051539//4 iron, 4 sulfur cluster binding	GO:0006099//tricarboxylic acid cycle;GO:0006101//citrate metabolic process
bta-miR-380-5p	ENSBTAT00000008985	1335	1356	-15.65	aCCAACTGATTTGATATATGtt	x|||||||x|x|xx|x||:|xx	tGGTTGACCATAGAACATGCgc	UBA6	ubiquitin like modifier activating enzyme 6 [Source:VGNC Symbol;Acc:VGNC:36565]	Genetic Information Processing	Folding, sorting and degradation	ko04120//Ubiquitin mediated proteolysis	K10699	GO:0005737//cytoplasm	GO:0004839//ubiquitin activating enzyme activity;GO:0008641//ubiquitin-like modifier activating enzyme activity;GO:0019780//FAT10 activating enzyme activity	GO:0006464//cellular protein modification process;GO:0006511//ubiquitin-dependent protein catabolic process;GO:0007612//learning;GO:0007626//locomotory behavior;GO:0016567//protein ubiquitination;GO:0021764//amygdala development;GO:0021766//hippocampus development;GO:0060996//dendritic spine development
bta-miR-380-5p	ENSBTAT00000009384	65	86	-10.61	tCCAACTGacaagggttattca	x|||||||xxxxxxxxxxxxxx	tGGTTGACcatagaacatgcgc	ESF1	ESF1 nucleolar pre-rRNA processing protein homolog [Source:VGNC Symbol;Acc:VGNC:28601]	-	-	-	-	GO:0005634//nucleus	-	-
bta-miR-380-5p	ENSBTAT00000009438	1099	1119	-11.78	cCCAACTG-TACCTcccgtccc	x|||||||x||x||xxxxxxxx	tGGTTGACCATAGAacatgcgc	SLC38A7	solute carrier family 38 member 7 [Source:VGNC Symbol;Acc:VGNC:34854]	-	-	-	-	GO:0016020//membrane;GO:0016021//integral component of membrane;GO:0030424//axon;GO:0043025//neuronal cell body	GO:0005290//L-histidine transmembrane transporter activity;GO:0005313//L-glutamate transmembrane transporter activity;GO:0015171//amino acid transmembrane transporter activity;GO:0015179//L-amino acid transmembrane transporter activity;GO:0015180//L-alanine transmembrane transporter activity;GO:0015182//L-asparagine transmembrane transporter activity;GO:0015183//L-aspartate transmembrane transpor…	GO:0003333//amino acid transmembrane transport;GO:0006811//ion transport;GO:0006814//sodium ion transport;GO:0006855//drug transmembrane transport;GO:0006865//amino acid transport;GO:0006867//asparagine transport;GO:0006868//glutamine transport;GO:0015803//branched-chain amino acid transport;GO:0015804//neutral amino acid transport;GO:0015808//L-alanine transport;GO:0015813//L-glutamate transmemb…
bta-miR-380-5p	ENSBTAT00000009691	43	64	-13.65	aCCAACTGacaaagccaatcgt	x|||||||xxxxxxxxxxxxxx	tGGTTGACcatagaacatgcgc	EIF2AK1	eukaryotic translation initiation factor 2 alpha kinase 1 [Source:VGNC Symbol;Acc:VGNC:28380]	Human Diseases;Human Diseases;Genetic Information Processing;Human Diseases	Infectious diseases;Infectious diseases;Folding, sorting and degradation;Infectious diseases	ko05168//Herpes simplex infection;ko05162//Measles;ko04141//Protein processing in endoplasmic reticulum;ko05160//Hepatitis C	K16194;K16194;K16194;K16194	GO:0005737//cytoplasm	GO:0004672//protein kinase activity;GO:0004694//eukaryotic translation initiation factor 2alpha kinase activity;GO:0005524//ATP binding;GO:0020037//heme binding;GO:0042803//protein homodimerization activity	GO:0002526//acute inflammatory response;GO:0006417//regulation of translation;GO:0006468//protein phosphorylation;GO:0006909//phagocytosis;GO:0008285//negative regulation of cell proliferation;GO:0010998//regulation of translational initiation by eIF2 alpha phosphorylation;GO:0010999//regulation of eIF2 alpha phosphorylation by heme;GO:0030225//macrophage differentiation;GO:0046501//protoporphyri…
bta-miR-380-5p	ENSBTAT00000009797	1280	1305	-16.4	tCCAACTGTTAAATCTCTTGTttaca	x|||||||x||xxxx||||||xxxxx	tGGTTGACCAT----AGAACAtgcgc	NUDT4	nudix hydrolase 4 [Source:NCBI gene;Acc:614183]	-	-	-	-	GO:0005634//nucleus;GO:0005737//cytoplasm	GO:0000298//endopolyphosphatase activity;GO:0008486//diphosphoinositol-polyphosphate diphosphatase activity;GO:0016787//hydrolase activity;GO:0034431//bis(5'-adenosyl)-hexaphosphatase activity;GO:0034432//bis(5'-adenosyl)-pentaphosphatase activity;GO:0050072//m7G(5')pppN diphosphatase activity	GO:0071543//diphosphoinositol polyphosphate metabolic process;GO:1901907//diadenosine pentaphosphate catabolic process;GO:1901909//diadenosine hexaphosphate catabolic process;GO:1901911//adenosine 5'-(hexahydrogen pentaphosphate) catabolic process
bta-miR-380-5p	ENSBTAT00000010105	404	427	-14.27	aCCAACTGTCCTATGTCCTAgagg	x|||||||xxx|||x|xx||xxxx	tGGTTGACC--ATAGAACATgcgc	DCAF17	DDB1 and CUL4 associated factor 17 [Source:VGNC Symbol;Acc:VGNC:27904]	-	-	-	-	GO:0005654//nucleoplasm;GO:0005829//cytosol;GO:0016020//membrane;GO:0016021//integral component of membrane;GO:0080008//Cul4-RING E3 ubiquitin ligase complex	-	GO:0016567//protein ubiquitination
bta-miR-380-5p	ENSBTAT00000010617	1466	1487	-16.84	tCCAACTGGgtgggaccctcct	x||||||||xxxxxxxxxxxxx	tGGTTGACCatagaacatgcgc	C1QTNF6	C1q and TNF related 6 [Source:VGNC Symbol;Acc:VGNC:26626]	-	-	-	-	GO:0005576//extracellular region;GO:0005581//collagen trimer;GO:0005615//extracellular space	GO:0042802//identical protein binding	GO:0051259//protein complex oligomerization;GO:0070208//protein heterotrimerization
bta-miR-380-5p	ENSBTAT00000011020	1	22	-20.79	tCCAACTGGTGgaggtaacagt	x|||||||||:xxxxxxxxxxx	tGGTTGACCATagaacatgcgc	FBXL20	F-box and leucine rich repeat protein 20 [Source:VGNC Symbol;Acc:VGNC:52776]	-	-	-	-	GO:0005737//cytoplasm;GO:0019005//SCF ubiquitin ligase complex	-	GO:0001662//behavioral fear response;GO:0006511//ubiquitin-dependent protein catabolic process;GO:0031146//SCF-dependent proteasomal ubiquitin-dependent protein catabolic process
bta-miR-380-5p	ENSBTAT00000011214	1226	1246	-11.59	cCCAACTG-TACCGTcggtccc	x|||||||x||x|x|xxxxxxx	tGGTTGACCATAGAAcatgcgc	SLC38A3	solute carrier family 38 member 3 [Source:VGNC Symbol;Acc:VGNC:34850]	Organismal Systems;Organismal Systems;Organismal Systems	Nervous system;Nervous system;Excretory system	ko04724//Glutamatergic synapse;ko04727//GABAergic synapse;ko04964//Proximal tubule bicarbonate reclamation	K13576;K13576;K13576	GO:0005886//plasma membrane;GO:0005887//integral component of plasma membrane;GO:0016020//membrane;GO:0016021//integral component of membrane	GO:0005290//L-histidine transmembrane transporter activity;GO:0015171//amino acid transmembrane transporter activity;GO:0015180//L-alanine transmembrane transporter activity;GO:0015182//L-asparagine transmembrane transporter activity;GO:0015186//L-glutamine transmembrane transporter activity	GO:0003333//amino acid transmembrane transport;GO:0006867//asparagine transport;GO:0006868//glutamine transport;GO:0015808//L-alanine transport;GO:0015817//histidine transport;GO:0051365//cellular response to potassium ion starvation;GO:0061402//positive regulation of transcription from RNA polymerase II promoter in response to acidic pH;GO:0089709//L-histidine transmembrane transport
bta-miR-380-5p	ENSBTAT00000011595	1977	1998	-11.42	cCCAACTGCCAGGTTCGAGGgg	x|||||||xx|xx||xx|x|xx	tGGTTGACCATAGAACATGCgc	GID4	GID complex subunit 4 homolog [Source:VGNC Symbol;Acc:VGNC:55833]	-	-	-	-	GO:0000151//ubiquitin ligase complex	GO:0061630//ubiquitin protein ligase activity	GO:0043161//proteasome-mediated ubiquitin-dependent protein catabolic process
bta-miR-380-5p	ENSBTAT00000011609	977	1000	-18.57	aCCAACTGTGGTAggcaggaggtt	x|||||||xx|||xxxxxxxxxxx	tGGTTGAC--CATagaacatgcgc	TRIM2	tripartite motif containing 2 [Source:VGNC Symbol;Acc:VGNC:36318]	-	-	-	-	GO:0005622//intracellular;GO:0005737//cytoplasm	GO:0004842//ubiquitin-protein transferase activity;GO:0008270//zinc ion binding;GO:0016740//transferase activity;GO:0046872//metal ion binding;GO:0061630//ubiquitin protein ligase activity	GO:0000209//protein polyubiquitination;GO:0016567//protein ubiquitination;GO:0043161//proteasome-mediated ubiquitin-dependent protein catabolic process;GO:0043523//regulation of neuron apoptotic process
bta-miR-380-5p	ENSBTAT00000011772	148	169	-13.71	tCCAACTGTTGGGTTagcttct	x|||||||x|:xx||xxxxxxx	tGGTTGACCATAGAAcatgcgc	DNMBP	dynamin binding protein [Source:VGNC Symbol;Acc:VGNC:28144]	-	-	-	-	GO:0005737//cytoplasm	GO:0005085//guanyl-nucleotide exchange factor activity;GO:0005089//Rho guanyl-nucleotide exchange factor activity	GO:0035023//regulation of Rho protein signal transduction;GO:0035556//intracellular signal transduction
bta-miR-380-5p	ENSBTAT00000012291	730	757	-15.88	tCCAACTGAGTGGTAGGTCTTTTCCttc	x|||||||xxxx|||xx||||x|x|xxx	tGGTTGAC----CAT--AGAACATGcgc	PNMA8A	PNMA family member 8A [Source:VGNC Symbol;Acc:VGNC:33085]	-	-	-	-	-	-	-
bta-miR-380-5p	ENSBTAT00000012345	47	68	-15.84	tCCAACTGactagaagggtgcg	x|||||||xxxxxxxxxxxxxx	tGGTTGACcatagaacatgcgc	LCP2	lymphocyte cytosolic protein 2 [Source:VGNC Symbol;Acc:VGNC:30818]	Environmental Information Processing;Human Diseases;Organismal Systems;Organismal Systems;Organismal Systems;Organismal Systems;Organismal Systems	Signal transduction;Infectious disease: bacterial;Immune system;Immune system;Development;Immune system;Immune system	ko04015//Rap1 signaling pathway;ko05135//Yersinia infection;ko04660//T cell receptor signaling pathway;ko04650//Natural killer cell mediated cytotoxicity;ko04380//Osteoclast differentiation;ko04611//Platelet activation;ko04664//Fc epsilon RI signaling pathway	K07361;K07361;K07361;K07361;K07361;K07361;K07361	GO:0005829//cytosol;GO:0005911//cell-cell junction;GO:0036398//TCR signalosome;GO:0044853//plasma membrane raft	-	GO:0007169//transmembrane receptor protein tyrosine kinase signaling pathway;GO:0035556//intracellular signal transduction;GO:0045576//mast cell activation;GO:0045860//positive regulation of protein kinase activity;GO:0050663//cytokine secretion;GO:0050852//T cell receptor signaling pathway
bta-miR-380-5p	ENSBTAT00000012710	1182	1203	-22.88	tCCAACTGGTGTCgaaatgaat	x|||||||||:||xxxxxxxxx	tGGTTGACCATAGaacatgcgc	ALDH7A1	aldehyde dehydrogenase 7 family member A1 [Source:VGNC Symbol;Acc:VGNC:25818]	Metabolism;Metabolism;Metabolism;Metabolism;Metabolism;Metabolism;Metabolism;Metabolism;Metabolism;Metabolism;Metabolism;Metabolism;Metabolism	Global and overview maps;Amino acid metabolism;Carbohydrate metabolism;Lipid metabolism;Amino acid metabolism;Amino acid metabolism;Lipid metabolism;Amino acid metabolism;Amino acid metabolism;Carbohydrate metabolism;Metabolism of other amino acids;Carbohydrate metabolism;Amino acid metabolism	ko01100//Metabolic pathways;ko00310//Lysine degradation;ko00010//Glycolysis / Gluconeogenesis;ko00561//Glycerolipid metabolism;ko00330//Arginine and proline metabolism;ko00280//Valine, leucine and isoleucine degradation;ko00071//Fatty acid degradation;ko00260//Glycine, serine and threonine metabolism;ko00380//Tryptophan metabolism;ko00620//Pyruvate metabolism;ko00410//beta-Alanine metabolism;ko00…	K14085;K14085;K14085;K14085;K14085;K14085;K14085;K14085;K14085;K14085;K14085;K14085;K14085	-	GO:0004043//L-aminoadipate-semialdehyde dehydrogenase activity;GO:0016491//oxidoreductase activity;GO:0016620//oxidoreductase activity, acting on the aldehyde or oxo group of donors, NAD or NADP as acceptor	GO:0055114//oxidation-reduction process
bta-miR-380-5p	ENSBTAT00000012921	245	265	-16	tCCAACTGAC-TGTTGTATcta	x|||||||xxx|x|||||:xxx	tGGTTGACCATAGAACATGcgc	PIGV	phosphatidylinositol glycan anchor biosynthesis class V [Source:VGNC Symbol;Acc:VGNC:32880]	Metabolism;Metabolism	Global and overview maps;Glycan biosynthesis and metabolism	ko01100//Metabolic pathways;ko00563//Glycosylphosphatidylinositol(GPI)-anchor biosynthesis	K07542;K07542	GO:0005783//endoplasmic reticulum;GO:0005789//endoplasmic reticulum membrane;GO:0016020//membrane;GO:0016021//integral component of membrane;GO:0031501//mannosyltransferase complex	GO:0000030//mannosyltransferase activity;GO:0004584//dolichyl-phosphate-mannose-glycolipid alpha-mannosyltransferase activity;GO:0016740//transferase activity;GO:0016757//transferase activity, transferring glycosyl groups	GO:0006506//GPI anchor biosynthetic process;GO:0097502//mannosylation
bta-miR-380-5p	ENSBTAT00000013142	571	591	-21.76	tCCAACTGGAA-CGTGTAGGtg	x||||||||x|x|x||||x|xx	tGGTTGACCATAGAACATGCgc	DNASE1L2	deoxyribonuclease 1 like 2 [Source:VGNC Symbol;Acc:VGNC:28134]	-	-	-	-	GO:0005634//nucleus	GO:0003677//DNA binding;GO:0004518//nuclease activity;GO:0004519//endonuclease activity;GO:0004530//deoxyribonuclease I activity;GO:0004536//deoxyribonuclease activity;GO:0016787//hydrolase activity	GO:0000737//DNA catabolic process, endonucleolytic;GO:0001942//hair follicle development;GO:0003335//corneocyte development;GO:0006308//DNA catabolic process
bta-miR-380-5p	ENSBTAT00000013362	580	601	-14.31	aCCAACTGtgacggagacctgg	x|||||||xxxxxxxxxxxxxx	tGGTTGACcatagaacatgcgc	PCIF1	PDX1 C-terminal inhibiting factor 1 [Source:VGNC Symbol;Acc:VGNC:32630]	-	-	-	-	GO:0005634//nucleus;GO:0005654//nucleoplasm;GO:0015630//microtubule cytoskeleton;GO:0045171//intercellular bridge	-	GO:0010923//negative regulation of phosphatase activity
bta-miR-380-5p	ENSBTAT00000013443	331	353	-15.43	tCCAACTGACTCTGTCGGACaga	x|||||||xx|x|x|x|x||xxx	tGGTTGACC-ATAGAACATGcgc	RDH8	retinol dehydrogenase 8 [Source:VGNC Symbol;Acc:VGNC:52817]	Metabolism;Metabolism	Global and overview maps;Metabolism of cofactors and vitamins	ko01100//Metabolic pathways;ko00830//Retinol metabolism	K11150;K11150	GO:0001750//photoreceptor outer segment;GO:0005737//cytoplasm;GO:0016020//membrane;GO:0016021//integral component of membrane	GO:0004303//estradiol 17-beta-dehydrogenase activity;GO:0004745//retinol dehydrogenase activity;GO:0016491//oxidoreductase activity;GO:0052650//NADP-retinol dehydrogenase activity	GO:0006703//estrogen biosynthetic process;GO:0007601//visual perception;GO:0042572//retinol metabolic process;GO:0050896//response to stimulus;GO:0055114//oxidation-reduction process
bta-miR-380-5p	ENSBTAT00000013622	100	120	-14.24	aCCAACTGAAGT-TTATAaacc	x|||||||xx:|x||x||xxxx	tGGTTGACCATAGAACATgcgc	DDX52	DExD-box helicase 52 [Source:VGNC Symbol;Acc:VGNC:27975]	-	-	-	-	GO:0005634//nucleus;GO:0005730//nucleolus	GO:0000166//nucleotide binding;GO:0003676//nucleic acid binding;GO:0003723//RNA binding;GO:0004386//helicase activity;GO:0005524//ATP binding;GO:0016787//hydrolase activity	-
bta-miR-380-5p	ENSBTAT00000013992	149	171	-17.56	aCCAACTGGATAATTTcggtctt	x||||||||x||x:||xxxxxxx	tGGTTGACC-ATAGAAcatgcgc	BRD3	bromodomain containing 3 [Source:VGNC Symbol;Acc:VGNC:26558]	-	-	-	-	-	GO:0003682//chromatin binding;GO:0070577//lysine-acetylated histone binding	GO:0006357//regulation of transcription by RNA polymerase II
bta-miR-380-5p	ENSBTAT00000014526	142	165	-13.15	tCCAACTGACGTAAATTCTCTGcc	x|||||||xx|||xx||x|x:|xx	tGGTTGAC--CATAGAACATGCgc	EML4	echinoderm microtubule associated protein like 4 [Source:VGNC Symbol;Acc:VGNC:28478]	Human Diseases;Human Diseases;Human Diseases	Cancers;Cancer: overview;Cancers	ko05200//Pathways in cancer;ko05235//PD-L1 expression and PD-1 checkpoint pathway in cancer;ko05223//Non-small cell lung cancer	K15420;K15420;K15420	GO:0015630//microtubule cytoskeleton	GO:0008017//microtubule binding	GO:0000226//microtubule cytoskeleton organization
bta-miR-380-5p	ENSBTAT00000014562	528	554	-12.21	#NAME?	x|||||||xxx|||xx||xx||||:xxx	tGGTTGAC---CATA-GA--ACATGcgc	CABCOCO1	ciliary associated calcium binding coiled-coil 1 [Source:VGNC Symbol;Acc:VGNC:54529]	-	-	-	-	-	-	-
bta-miR-380-5p	ENSBTAT00000014782	647	669	-12.76	tCCAACTGAGAAACCTGGAAGgt	x|||||||x|x|x|x||x|x|xx	tGGTTGAC-CATAGAACATGCgc	NMUR2	neuromedin U receptor 2 [Source:VGNC Symbol;Acc:VGNC:32141]	Environmental Information Processing	Signaling molecules and interaction	ko04080//Neuroactive ligand-receptor interaction	K05053	GO:0005622//intracellular;GO:0005886//plasma membrane;GO:0016020//membrane;GO:0016021//integral component of membrane	GO:0001607//neuromedin U receptor activity;GO:0004930//G protein-coupled receptor activity;GO:0005229//intracellular calcium activated chloride channel activity;GO:0005525//GTP binding;GO:0008188//neuropeptide receptor activity;GO:0042924//neuromedin U binding	GO:0002023//reduction of food intake in response to dietary excess;GO:0006816//calcium ion transport;GO:0007165//signal transduction;GO:0007186//G protein-coupled receptor signaling pathway;GO:0007200//phospholipase C-activating G protein-coupled receptor signaling pathway;GO:0007204//positive regulation of cytosolic calcium ion concentration;GO:0007218//neuropeptide signaling pathway;GO:0007417/…
bta-miR-380-5p	ENSBTAT00000014846	278	300	-21.29	aCCAACTGAGAACTTGTCATGtt	x|||||||xx|x|||||x|:|xx	tGGTTGACCATAGAACA-TGCgc	IL17RB	interleukin 17 receptor B [Source:HGNC Symbol;Acc:HGNC:18015]	Environmental Information Processing;Organismal Systems	Signaling molecules and interaction;Immune system	ko04060//Cytokine-cytokine receptor interaction;ko04657//IL-17 signaling pathway	K05165;K05165	GO:0005737//cytoplasm;GO:0009986//cell surface;GO:0016020//membrane;GO:0016021//integral component of membrane	GO:0030368//interleukin-17 receptor activity	GO:0019221//cytokine-mediated signaling pathway;GO:0050729//positive regulation of inflammatory response;GO:2000664//positive regulation of interleukin-5 secretion;GO:2000667//positive regulation of interleukin-13 secretion
bta-miR-380-5p	ENSBTAT00000014883	324	345	-14.57	cCCAACTGGGAACcgagacccc	x||||||||x|x|xxxxxxxxx	tGGTTGACCATAGaacatgcgc	CNN1	calponin 1 [Source:VGNC Symbol;Acc:VGNC:27508]	-	-	-	-	GO:0005856//cytoskeleton	GO:0003779//actin binding;GO:0005516//calmodulin binding	GO:0031032//actomyosin structure organization;GO:1904706//negative regulation of vascular smooth muscle cell proliferation
bta-miR-380-5p	ENSBTAT00000015263	915	935	-15.7	cCCAACTGACACCCCG-ACGcc	x|||||||xx|x|xx|x|||xx	tGGTTGACCATAGAACATGCgc	ZDHHC3	zinc finger DHHC-type containing 3 [Source:VGNC Symbol;Acc:VGNC:37141]	-	-	-	-	GO:0005783//endoplasmic reticulum;GO:0005794//Golgi apparatus;GO:0016020//membrane;GO:0016021//integral component of membrane	GO:0016740//transferase activity;GO:0016746//transferase activity, transferring acyl groups;GO:0019706//protein-cysteine S-palmitoyltransferase activity	GO:0006612//protein targeting to membrane;GO:0018230//peptidyl-L-cysteine S-palmitoylation
bta-miR-380-5p	ENSBTAT00000015333	61	84	-10.34	cCCAACTGACAAAACTTCTGTctc	x|||||||xx|xxx|||x|::xxx	tGGTTGACCATA--GAACATGcgc	RBL1	RB transcriptional corepressor like 1 [Source:VGNC Symbol;Acc:VGNC:33781]	Human Diseases;Human Diseases;Cellular Processes;Cellular Processes;Environmental Information Processing	Infectious diseases;Cancers;Cell growth and death;Cell growth and death;Signal transduction	ko05165//Human papillomavirus infection;ko05203//Viral carcinogenesis;ko04218//Cellular senescence;ko04110//Cell cycle;ko04350//TGF-beta signaling pathway	K04681;K04681;K04681;K04681;K04681	GO:0000785//chromatin;GO:0005634//nucleus;GO:0005654//nucleoplasm;GO:0005667//transcription factor complex	GO:0001012//RNA polymerase II regulatory region DNA binding;GO:0001102//RNA polymerase II activating transcription factor binding;GO:0008134//transcription factor binding;GO:1990841//promoter-specific chromatin binding	GO:0000122//negative regulation of transcription by RNA polymerase II;GO:0006357//regulation of transcription by RNA polymerase II;GO:0007346//regulation of mitotic cell cycle;GO:0010629//negative regulation of gene expression;GO:0030154//cell differentiation;GO:0043550//regulation of lipid kinase activity;GO:0051302//regulation of cell division;GO:0051726//regulation of cell cycle;GO:2000134//ne…
bta-miR-380-5p	ENSBTAT00000015451	181	202	-13.06	tCCAACTGTTccaaataccgtc	x|||||||x|xxxxxxxxxxxx	tGGTTGACCAtagaacatgcgc	ACPP	acid phosphatase, prostate [Source:VGNC Symbol;Acc:VGNC:52603]	-	-	-	-	GO:0005576//extracellular region;GO:0005615//extracellular space;GO:0005622//intracellular;GO:0005886//plasma membrane;GO:0012506//vesicle membrane;GO:0016021//integral component of membrane;GO:0030175//filopodium	GO:0003993//acid phosphatase activity;GO:0008253//5'-nucleotidase activity;GO:0016787//hydrolase activity;GO:0016791//phosphatase activity;GO:0042131//thiamine phosphate phosphatase activity;GO:0042802//identical protein binding;GO:0042803//protein homodimerization activity;GO:0052642//lysophosphatidic acid phosphatase activity	GO:0006144//purine nucleobase metabolic process;GO:0006772//thiamine metabolic process;GO:0009117//nucleotide metabolic process;GO:0016311//dephosphorylation;GO:0046085//adenosine metabolic process;GO:0051289//protein homotetramerization;GO:0051930//regulation of sensory perception of pain;GO:0060168//positive regulation of adenosine receptor signaling pathway
bta-miR-380-5p	ENSBTAT00000015749	5	26	-12.69	aCCAACTGcacggagagaagta	x|||||||xxxxxxxxxxxxxx	tGGTTGACcatagaacatgcgc	SUPT20H	SPT20 homolog, SAGA complex component [Source:VGNC Symbol;Acc:VGNC:53835]	Cellular Processes	Transport and catabolism	ko04140//Autophagy - animal	K21245	GO:0000124//SAGA complex;GO:0001650//fibrillar center;GO:0070461//SAGA-type complex	GO:0003712//transcription coregulator activity	GO:0006357//regulation of transcription by RNA polymerase II;GO:0035948//positive regulation of gluconeogenesis by positive regulation of transcription from RNA polymerase II promoter
bta-miR-380-5p	ENSBTAT00000015761	212	234	-21.96	cCCAACTGGGGTCTCTGccggtg	x||||||||x:|||x||xxxxxx	tGGTTGACCATAGA-ACatgcgc	B4GALT2	beta-1,4-galactosyltransferase 2 [Source:VGNC Symbol;Acc:VGNC:26389]	Metabolism;Metabolism;Metabolism;Metabolism;Metabolism;Metabolism;Metabolism;Metabolism	Global and overview maps;Glycan biosynthesis and metabolism;Glycan biosynthesis and metabolism;Glycan biosynthesis and metabolism;Carbohydrate metabolism;Glycan biosynthesis and metabolism;Glycan biosynthesis and metabolism;Glycan biosynthesis and metabolism	ko01100//Metabolic pathways;ko00510//N-Glycan biosynthesis;ko00514//Other types of O-glycan biosynthesis;ko00513//Various types of N-glycan biosynthesis;ko00052//Galactose metabolism;ko00601//Glycosphingolipid biosynthesis - lacto and neolacto series;ko00515//Mannose type O-glycan biosyntheis;ko00533//Glycosaminoglycan biosynthesis - keratan sulfate	K07967;K07967;K07967;K07967;K07967;K07967;K07967;K07967	GO:0005654//nucleoplasm;GO:0005794//Golgi apparatus;GO:0016020//membrane;GO:0016021//integral component of membrane;GO:0043231//intracellular membrane-bounded organelle	GO:0016757//transferase activity, transferring glycosyl groups	GO:0005975//carbohydrate metabolic process;GO:0007420//brain development;GO:0007613//memory;GO:0007626//locomotory behavior;GO:0008542//visual learning;GO:0021680//cerebellar Purkinje cell layer development
bta-miR-380-5p	ENSBTAT00000015863	2761	2782	-10.36	tCCAACTGTCAAACTATAgtta	x|||||||xx|xxx|x||xxxx	tGGTTGACCATAGAACATgcgc	PRKACB	protein kinase cAMP-activated catalytic subunit beta [Source:VGNC Symbol;Acc:VGNC:33321]	Organismal Systems;Human Diseases;Human Diseases;Human Diseases;Environmental Information Processing;Environmental Information Processing;Environmental Information Processing;Human Diseases;Human Diseases;Organismal Systems;Environmental Information Processing;Human Diseases;Human Diseases;Organismal Systems;Cellular Processes;Environmental Information Processing;Human Diseases;Organismal Systems…	Sensory system;Cancers;Infectious diseases;Infectious diseases;Signal transduction;Signal transduction;Signal transduction;Cancers;Substance dependence;Environmental adaptation;Signal transduction;Infectious diseases;Cancers;Immune system;Cellular community - eukaryotes;Signal transduction;Endocrine and metabolic diseases;Endocrine system;Neurodegenerative diseases;Circulatory system;Nervous syst…	ko04740//Olfactory transduction;ko05200//Pathways in cancer;ko05165//Human papillomavirus infection;ko05166//HTLV-I infection;ko04014//Ras signaling pathway;ko04020//Calcium signaling pathway;ko04010//MAPK signaling pathway;ko05203//Viral carcinogenesis;ko05034//Alcoholism;ko04714//Thermogenesis;ko04024//cAMP signaling pathway;ko05163//Human cytomegalovirus infection;ko05205//Proteoglycans in can…	K04345;K04345;K04345;K04345;K04345;K04345;K04345;K04345;K04345;K04345;K04345;K04345;K04345;K04345;K04345;K04345;K04345;K04345;K04345;K04345;K04345;K04345;K04345;K04345;K04345;K04345;K04345;K04345;K04345;K04345;K04345;K04345;K04345;K04345;K04345;K04345;K04345;K04345;K04345;K04345;K04345;K04345;K04345;K04345;K04345;K04345;K04345;K04345;K04345;K04345;K04345;K04345;K04345;K04345;K04345;K04345;K04345;…	-	GO:0000166//nucleotide binding;GO:0004672//protein kinase activity;GO:0004674//protein serine/threonine kinase activity;GO:0004691//cAMP-dependent protein kinase activity;GO:0005524//ATP binding;GO:0016301//kinase activity;GO:0016740//transferase activity;GO:0034237//protein kinase A regulatory subunit binding	GO:0006468//protein phosphorylation;GO:0007186//G protein-coupled receptor signaling pathway;GO:0016310//phosphorylation
bta-miR-380-5p	ENSBTAT00000015905	54	76	-16.88	cCCAACTGATACTCGGGTCCGtt	x|||||||x||x||xx||x||xx	tGGTTGACCAT-AGAACATGCgc	PLSCR4	phospholipid scramblase 4 [Source:VGNC Symbol;Acc:VGNC:33053]	-	-	-	-	GO:0005886//plasma membrane	GO:0017128//phospholipid scramblase activity;GO:0019899//enzyme binding;GO:0042609//CD4 receptor binding	GO:0017121//phospholipid scrambling;GO:0071222//cellular response to lipopolysaccharide
bta-miR-380-5p	ENSBTAT00000015948	382	403	-18.74	gCCAACTGTTCTGAGGTGgaca	x|||||||x|x|xxx||:xxxx	tGGTTGACCATAGAACATgcgc	SLC29A2	solute carrier family 29 member 2 [Source:VGNC Symbol;Acc:VGNC:34794]	Human Diseases	Substance dependence	ko05034//Alcoholism	K15014	GO:0005887//integral component of plasma membrane;GO:0016020//membrane;GO:0016021//integral component of membrane;GO:0016323//basolateral plasma membrane	GO:0005337//nucleoside transmembrane transporter activity	GO:0015853//adenine transport;GO:0015854//guanine transport;GO:0015858//nucleoside transport;GO:0015862//uridine transport;GO:0035344//hypoxanthine transport;GO:0035364//thymine transport;GO:1901642//nucleoside transmembrane transport
bta-miR-380-5p	ENSBTAT00000016514	1039	1060	-13.52	aCCAACTGTTtacagggtgact	x|||||||x|xxxxxxxxxxxx	tGGTTGACCAtagaacatgcgc	PPP1CB	protein phosphatase 1 catalytic subunit beta [Source:VGNC Symbol;Acc:VGNC:33220]	Human Diseases;Human Diseases;Environmental Information Processing;Human Diseases;Cellular Processes;Cellular Processes;Environmental Information Processing;Cellular Processes;Organismal Systems;Environmental Information Processing;Organismal Systems;Organismal Systems;Organismal Systems;Organismal Systems;Cellular Processes;Organismal Systems;Organismal Systems;Human Diseases;Genetic Information…	Infectious diseases;Substance dependence;Signal transduction;Cancers;Cell motility;Cellular community - eukaryotes;Signal transduction;Cell growth and death;Endocrine system;Signal transduction;Circulatory system;Circulatory system;Endocrine system;Nervous system;Cell growth and death;Immune system;Sensory system;Endocrine and metabolic diseases;Translation;Substance dependence;Nervous system	ko05168//Herpes simplex infection;ko05034//Alcoholism;ko04024//cAMP signaling pathway;ko05205//Proteoglycans in cancer;ko04810//Regulation of actin cytoskeleton;ko04510//Focal adhesion;ko04022//cGMP - PKG signaling pathway;ko04218//Cellular senescence;ko04921//Oxytocin signaling pathway;ko04390//Hippo signaling pathway;ko04261//Adrenergic signaling in cardiomyocytes;ko04270//Vascular smooth muscl…	K06269;K06269;K06269;K06269;K06269;K06269;K06269;K06269;K06269;K06269;K06269;K06269;K06269;K06269;K06269;K06269;K06269;K06269;K06269;K06269;K06269	GO:0000164//protein phosphatase type 1 complex;GO:0000784//nuclear chromosome, telomeric region;GO:0005634//nucleus;GO:0005737//cytoplasm;GO:0005829//cytosol;GO:0005886//plasma membrane;GO:0072357//PTW/PP1 phosphatase complex	GO:0004721//phosphoprotein phosphatase activity;GO:0004722//protein serine/threonine phosphatase activity;GO:0016787//hydrolase activity;GO:0016791//phosphatase activity;GO:0019901//protein kinase binding;GO:0046872//metal ion binding;GO:0050115//myosin-light-chain-phosphatase activity	GO:0006470//protein dephosphorylation;GO:0030155//regulation of cell adhesion;GO:0032922//circadian regulation of gene expression;GO:0042752//regulation of circadian rhythm;GO:0043153//entrainment of circadian clock by photoperiod
bta-miR-380-5p	ENSBTAT00000016519	2454	2473	-12.85	tCCAACTG-TATTAT-TCCGaa	x|||||||x|||:x|x|x||xx	tGGTTGACCATAGAACATGCgc	SLC35A3	solute carrier family 35 member A3 [Source:VGNC Symbol;Acc:VGNC:49969]	-	-	-	-	GO:0000139//Golgi membrane;GO:0005794//Golgi apparatus;GO:0016020//membrane;GO:0016021//integral component of membrane;GO:0030173//integral component of Golgi membrane	GO:0015165//pyrimidine nucleotide-sugar transmembrane transporter activity	GO:0008643//carbohydrate transport;GO:0090481//pyrimidine nucleotide-sugar transmembrane transport;GO:1990569//UDP-N-acetylglucosamine transmembrane transport
bta-miR-380-5p	ENSBTAT00000016994	736	756	-12.19	tCCAACTGA-ATTAAGTAactg	x|||||||xx||:xx|||xxxx	tGGTTGACCATAGAACATgcgc	TRIAP1	TP53 regulated inhibitor of apoptosis 1 [Source:VGNC Symbol;Acc:VGNC:36307]	-	-	-	-	-	-	-
bta-miR-380-5p	ENSBTAT00000017678	285	305	-17.26	aCCAACTGAAGTTACGT-CGaa	x|||||||xx:|:xx||x||xx	tGGTTGACCATAGAACATGCgc	SIDT1	SID1 transmembrane family member 1 [Source:VGNC Symbol;Acc:VGNC:53605]	-	-	-	-	GO:0016020//membrane;GO:0016021//integral component of membrane	GO:0051033//RNA transmembrane transporter activity	GO:0033227//dsRNA transport
bta-miR-380-5p	ENSBTAT00000017744	74	96	-19.5	cCCAACTGGCATTTGTCTCCGtg	x||||||||x||:|x|x|x||xx	tGGTTGACCATAGA-ACATGCgc	GYG2	glycogenin 2 [Source:VGNC Symbol;Acc:VGNC:29729]	Metabolism;Metabolism	Global and overview maps;Carbohydrate metabolism	ko01100//Metabolic pathways;ko00500//Starch and sucrose metabolism	K00750;K00750	-	GO:0016740//transferase activity;GO:0016757//transferase activity, transferring glycosyl groups	-
bta-miR-380-5p	ENSBTAT00000017897	130	150	-15.77	cCCAACTG-TAAATTGTAatcg	x|||||||x||xx|||||xxxx	tGGTTGACCATAGAACATgcgc	TAB2	TGF-beta activated kinase 1 (MAP3K7) binding protein 2 [Source:VGNC Symbol;Acc:VGNC:53809]	Human Diseases;Human Diseases;Human Diseases;Environmental Information Processing;Human Diseases;Human Diseases;Human Diseases;Environmental Information Processing;Organismal Systems;Human Diseases;Organismal Systems;Human Diseases;Environmental Information Processing;Human Diseases;Organismal Systems;Organismal Systems	Infectious diseases;Infectious diseases;Infectious disease: viral;Signal transduction;Infectious diseases;Infectious diseases;Infectious disease: bacterial;Signal transduction;Immune system;Infectious diseases;Development;Infectious diseases;Signal transduction;Infectious diseases;Immune system;Immune system	ko05168//Herpes simplex infection;ko05169//Epstein-Barr virus infection;ko05170//Human immunodeficiency virus 1 infection;ko04010//MAPK signaling pathway;ko05162//Measles;ko05132//Salmonella infection;ko05135//Yersinia infection;ko04064//NF-kappa B signaling pathway;ko04621//NOD-like receptor signaling pathway;ko05161//Hepatitis B;ko04380//Osteoclast differentiation;ko05145//Toxoplasmosis;ko04668…	K04404;K04404;K04404;K04404;K04404;K04404;K04404;K04404;K04404;K04404;K04404;K04404;K04404;K04404;K04404;K04404	GO:0005829//cytosol	GO:0046872//metal ion binding;GO:0070530//K63-linked polyubiquitin modification-dependent protein binding	GO:0007507//heart development;GO:0043123//positive regulation of I-kappaB kinase/NF-kappaB signaling;GO:0045860//positive regulation of protein kinase activity
bta-miR-380-5p	ENSBTAT00000018168	385	406	-12.76	aCCAACTGacggaaacaagagt	x|||||||xxxxxxxxxxxxxx	tGGTTGACcatagaacatgcgc	SLC46A2	solute carrier family 46 member 2 [Source:VGNC Symbol;Acc:VGNC:34885]	-	-	-	-	GO:0009986//cell surface;GO:0016020//membrane;GO:0016021//integral component of membrane	GO:0005215//transporter activity	GO:0043029//T cell homeostasis;GO:0045580//regulation of T cell differentiation;GO:0048538//thymus development;GO:0055085//transmembrane transport;GO:0070233//negative regulation of T cell apoptotic process
bta-miR-380-5p	ENSBTAT00000018722	2821	2842	-12.76	aCCAACTGactacccccacccc	x|||||||xxxxxxxxxxxxxx	tGGTTGACcatagaacatgcgc	AMIGO1	adhesion molecule with Ig like domain 1 [Source:VGNC Symbol;Acc:VGNC:25865]	-	-	-	-	GO:0005887//integral component of plasma membrane;GO:0008076//voltage-gated potassium channel complex;GO:0016020//membrane;GO:0016021//integral component of membrane;GO:0030425//dendrite;GO:0032809//neuronal cell body membrane	GO:0015459//potassium channel regulator activity	GO:0007155//cell adhesion;GO:0007413//axonal fasciculation;GO:0042552//myelination;GO:0051965//positive regulation of synapse assembly;GO:1901381//positive regulation of potassium ion transmembrane transport
bta-miR-380-5p	ENSBTAT00000018808	560	582	-17.88	aCCAACTGGTCAGTTTAAACctg	x|||||||||x|x:||xx||xxx	tGGTTGACCA-TAGAACATGcgc	RCSD1	RCSD domain containing 1 [Source:VGNC Symbol;Acc:VGNC:33837]	-	-	-	-	-	GO:0051015//actin filament binding	GO:0071474//cellular hyperosmotic response
bta-miR-380-5p	ENSBTAT00000018818	73	93	-16.13	gCCAACTG-TACAATTG-ACact	x|||||||x||xxx|||x||xxx	tGGTTGACCATAG-AACATGcgc	ILF3	interleukin enhancer binding factor 3 [Source:VGNC Symbol;Acc:VGNC:30176]	-	-	-	-	GO:0005634//nucleus;GO:0005654//nucleoplasm;GO:0005730//nucleolus;GO:0005737//cytoplasm;GO:0005739//mitochondrion;GO:1990904//ribonucleoprotein complex	GO:0003677//DNA binding;GO:0003723//RNA binding;GO:0003725//double-stranded RNA binding;GO:0003727//single-stranded RNA binding;GO:0017091//AU-rich element binding	GO:0006468//protein phosphorylation;GO:0017148//negative regulation of translation;GO:0045071//negative regulation of viral genome replication;GO:0045892//negative regulation of transcription, DNA-templated;GO:0045893//positive regulation of transcription, DNA-templated
bta-miR-380-5p	ENSBTAT00000018858	45	66	-17.27	aCCAACTGACGTCATGgtcctc	x|||||||xx:||x||xxxxxx	tGGTTGACCATAGAACatgcgc	RNF111	ring finger protein 111 [Source:VGNC Symbol;Acc:VGNC:34010]	-	-	-	-	GO:0005634//nucleus;GO:0005737//cytoplasm;GO:0005829//cytosol;GO:0032991//protein-containing complex	GO:0032184//SUMO polymer binding;GO:0046332//SMAD binding;GO:0061630//ubiquitin protein ligase activity	GO:0000209//protein polyubiquitination;GO:0006511//ubiquitin-dependent protein catabolic process;GO:0007389//pattern specification process;GO:0016567//protein ubiquitination;GO:0030511//positive regulation of transforming growth factor beta receptor signaling pathway;GO:0030579//ubiquitin-dependent SMAD protein catabolic process;GO:0031398//positive regulation of protein ubiquitination;GO:0045893…
bta-miR-380-5p	ENSBTAT00000019321	1579	1597	-12.3	cCCAACTG---TCGTGGACact	x|||||||xxx||x||x||xxx	tGGTTGACCATAGAACATGcgc	HPCAL4	hippocalcin like 4 [Source:VGNC Symbol;Acc:VGNC:29938]	-	-	-	-	GO:0005622//intracellular	GO:0005246//calcium channel regulator activity;GO:0005509//calcium ion binding;GO:0046872//metal ion binding	GO:0007165//signal transduction
bta-miR-380-5p	ENSBTAT00000019656	206	224	-14.68	cCCAACTG---TCCCGTACcac	x|||||||xxx||xx||||xxx	tGGTTGACCATAGAACATGcgc	GUK1	guanylate kinase 1 [Source:VGNC Symbol;Acc:VGNC:29725]	Metabolism;Metabolism	Global and overview maps;Nucleotide metabolism	ko01100//Metabolic pathways;ko00230//Purine metabolism	K00942;K00942	-	GO:0004385//guanylate kinase activity	GO:0006163//purine nucleotide metabolic process;GO:0046037//GMP metabolic process;GO:0046710//GDP metabolic process
bta-miR-380-5p	ENSBTAT00000019809	247	268	-16.65	aCCAACTGACATCTccggaacc	x|||||||xx||||xxxxxxxx	tGGTTGACCATAGAacatgcgc	FAM185A	family with sequence similarity 185 member A [Source:VGNC Symbol;Acc:VGNC:28767]	-	-	-	-	GO:0005829//cytosol	-	-
bta-miR-380-5p	ENSBTAT00000019817	36	60	-24.22	aCCAACTGGGAGGATCAGGTGTGtc	x||||||||x|xxx||xx||::|xx	tGGTTGACCAT---AGAACATGCgc	MYOM3	myomesin 3 [Source:VGNC Symbol;Acc:VGNC:31839]	-	-	-	-	GO:0005865//striated muscle thin filament;GO:0030018//Z disc;GO:0031430//M band	GO:0008307//structural constituent of muscle;GO:0042803//protein homodimerization activity;GO:0051015//actin filament binding;GO:0051371//muscle alpha-actinin binding	GO:0030240//skeletal muscle thin filament assembly;GO:0030241//skeletal muscle myosin thick filament assembly;GO:0045214//sarcomere organization;GO:0048739//cardiac muscle fiber development;GO:0055003//cardiac myofibril assembly;GO:0055008//cardiac muscle tissue morphogenesis
bta-miR-380-5p	ENSBTAT00000019823	1441	1466	-16.69	tCCAACTGAGTTACCGTTTGTAaatg	x|||||||x||x|x|xx|||||xxxx	tGGTTGAC-CA-TAG--AACATgcgc	CYP19A1	cytochrome P450, family 19, subfamily A, polypeptide 1 [Source:NCBI gene;Acc:281740]	Metabolism;Metabolism;Organismal Systems	Global and overview maps;Lipid metabolism;Endocrine system	ko01100//Metabolic pathways;ko00140//Steroid hormone biosynthesis;ko04913//Ovarian Steroidogenesis	K07434;K07434;K07434	GO:0005783//endoplasmic reticulum;GO:0016020//membrane;GO:0016021//integral component of membrane	GO:0004497//monooxygenase activity;GO:0005506//iron ion binding;GO:0016491//oxidoreductase activity;GO:0016705//oxidoreductase activity, acting on paired donors, with incorporation or reduction of molecular oxygen;GO:0016712//oxidoreductase activity, acting on paired donors, with incorporation or reduction of molecular oxygen, reduced flavin or flavoprotein as one donor, and incorporation of one …	GO:0002677//negative regulation of chronic inflammatory response;GO:0006710//androgen catabolic process;GO:0008209//androgen metabolic process;GO:0008585//female gonad development;GO:0010760//negative regulation of macrophage chemotaxis;GO:0030540//female genitalia development;GO:0030879//mammary gland development;GO:0055114//oxidation-reduction process;GO:0060065//uterus development;GO:0060736//…
bta-miR-380-5p	ENSBTAT00000019988	122	143	-12.39	cCCAACTGtccggaaggacctt	x|||||||xxxxxxxxxxxxxx	tGGTTGACcatagaacatgcgc	C2CD2L	C2CD2 like [Source:VGNC Symbol;Acc:VGNC:26632]	-	-	-	-	GO:0016020//membrane;GO:0016021//integral component of membrane;GO:0032541//cortical endoplasmic reticulum;GO:0098592//cytoplasmic side of apical plasma membrane	GO:0005548//phospholipid transporter activity;GO:0008526//phosphatidylinositol transporter activity;GO:0035091//phosphatidylinositol binding;GO:0043559//insulin binding	GO:0015914//phospholipid transport;GO:0035774//positive regulation of insulin secretion involved in cellular response to glucose stimulus
bta-miR-380-5p	ENSBTAT00000020644	198	219	-12.06	cCCAACTGacccgtttcggatt	x|||||||xxxxxxxxxxxxxx	tGGTTGACcatagaacatgcgc	CPNE3	copine 3 [Source:VGNC Symbol;Acc:VGNC:27660]	-	-	-	-	GO:0005634//nucleus;GO:0005730//nucleolus;GO:0005737//cytoplasm;GO:0005739//mitochondrion;GO:0005829//cytosol;GO:0005886//plasma membrane;GO:0005925//focal adhesion;GO:0030054//cell junction	GO:0004674//protein serine/threonine kinase activity;GO:0005544//calcium-dependent phospholipid binding;GO:0030971//receptor tyrosine kinase binding;GO:0048306//calcium-dependent protein binding	GO:0006468//protein phosphorylation;GO:0030335//positive regulation of cell migration;GO:0038128//ERBB2 signaling pathway;GO:0071277//cellular response to calcium ion;GO:0071363//cellular response to growth factor stimulus
bta-miR-380-5p	ENSBTAT00000020913	327	351	-15.13	cCCAACTGAGGTACTCTTaacacca	x|||||||xx|||x||||xxxxxxx	tGGTTGAC--CAT-AGAAcatgcgc	MEOX1	mesenchyme homeobox 1 [Source:VGNC Symbol;Acc:VGNC:31386]	-	-	-	-	GO:0005634//nucleus	GO:0003677//DNA binding	-
bta-miR-380-5p	ENSBTAT00000021495	702	724	-15.33	tCCAACTGAATAGAATGTATctt	x|||||||xx||xxx||||:xxx	tGGTTGACC-ATAGAACATGcgc	C9	complement C9 [Source:VGNC Symbol;Acc:VGNC:26647]	Human Diseases;Human Diseases;Organismal Systems;Human Diseases	Immune diseases;Infectious diseases;Immune system;Neurodegenerative diseases	ko05322//Systemic lupus erythematosus;ko05146//Amoebiasis;ko04610//Complement and coagulation cascades;ko05020//Prion diseases	K04000;K04000;K04000;K04000	GO:0005576//extracellular region;GO:0005579//membrane attack complex;GO:0005615//extracellular space;GO:0005829//cytosol;GO:0005886//plasma membrane;GO:0016020//membrane;GO:0016021//integral component of membrane;GO:0044218//other organism cell membrane;GO:0044279//other organism membrane	-	GO:0001906//cell killing;GO:0002376//immune system process;GO:0006955//immune response;GO:0006957//complement activation, alternative pathway;GO:0006958//complement activation, classical pathway;GO:0019835//cytolysis;GO:0045087//innate immune response;GO:0051260//protein homooligomerization
bta-miR-380-5p	ENSBTAT00000021952	675	694	-12.9	cCCAACTG--ACTCTGTcatcc	x|||||||xx|x:x|||xxxxx	tGGTTGACCATAGAACAtgcgc	POLDIP3	DNA polymerase delta interacting protein 3 [Source:VGNC Symbol;Acc:VGNC:33117]	-	-	-	-	GO:0016607//nuclear speck;GO:0036464//cytoplasmic ribonucleoprotein granule	GO:0003676//nucleic acid binding;GO:0003723//RNA binding	GO:0006406//mRNA export from nucleus;GO:0016973//poly(A)+ mRNA export from nucleus
bta-miR-380-5p	ENSBTAT00000022402	161	182	-11.45	tCCAACTGactaaaggtcaaga	x|||||||xxxxxxxxxxxxxx	tGGTTGACcatagaacatgcgc	ATP10B	ATPase phospholipid transporting 10B (putative) [Source:HGNC Symbol;Acc:HGNC:13543]	-	-	-	-	GO:0005783//endoplasmic reticulum;GO:0005886//plasma membrane;GO:0016020//membrane;GO:0016021//integral component of membrane	GO:0000166//nucleotide binding;GO:0000287//magnesium ion binding;GO:0004012//phospholipid-translocating ATPase activity;GO:0005524//ATP binding;GO:0016787//hydrolase activity	GO:0015914//phospholipid transport;GO:0045332//phospholipid translocation
bta-miR-380-5p	ENSBTAT00000022626	330	351	-10.58	tCCAACTGaaaaaaaaattcct	x|||||||xxxxxxxxxxxxxx	tGGTTGACcatagaacatgcgc	H3F3C	H3 histone, family 3C [Source:NCBI gene;Acc:512741]	Human Diseases;Human Diseases;Human Diseases	Immune diseases;Cancers;Substance dependence	ko05322//Systemic lupus erythematosus;ko05202//Transcriptional misregulation in cancers;ko05034//Alcoholism	K11253;K11253;K11253	GO:0000786//nucleosome;GO:0005634//nucleus;GO:0005694//chromosome	GO:0003677//DNA binding;GO:0031492//nucleosomal DNA binding;GO:0046982//protein heterodimerization activity	GO:0006334//nucleosome assembly
bta-miR-380-5p	ENSBTAT00000023088	1416	1437	-15.31	aCCAACTG-TATAATTTTACtga	x|||||||x|||xx||x|||xxx	tGGTTGACCATAG-AACATGcgc	CNOT6	CCR4-NOT transcription complex subunit 6 [Source:VGNC Symbol;Acc:VGNC:27520]	Genetic Information Processing	Folding, sorting and degradation	ko03018//RNA degradation	K12603	GO:0030014//CCR4-NOT complex	GO:0004532//exoribonuclease activity;GO:0004535//poly(A)-specific ribonuclease activity	GO:0000289//nuclear-transcribed mRNA poly(A) tail shortening;GO:0008284//positive regulation of cell proliferation;GO:0010606//positive regulation of cytoplasmic mRNA processing body assembly;GO:0043928//exonucleolytic nuclear-transcribed mRNA catabolic process involved in deadenylation-dependent decay;GO:0070966//nuclear-transcribed mRNA catabolic process, no-go decay;GO:0090503//RNA phosphodies…
bta-miR-380-5p	ENSBTAT00000023329	335	355	-16	aCCAACTG-TAAAGTCTATGgc	x|||||||x||xxx|x||:|xx	tGGTTGACCATAGAACATGCgc	CSNK1G3	casein kinase 1 gamma 3 [Source:VGNC Symbol;Acc:VGNC:27768]	Environmental Information Processing	Signal transduction	ko04340//Hedgehog signaling pathway	K08958	GO:0005886//plasma membrane	GO:0000166//nucleotide binding;GO:0004672//protein kinase activity;GO:0004674//protein serine/threonine kinase activity;GO:0005524//ATP binding	GO:0006468//protein phosphorylation;GO:0006897//endocytosis;GO:0018105//peptidyl-serine phosphorylation;GO:0018107//peptidyl-threonine phosphorylation;GO:0090263//positive regulation of canonical Wnt signaling pathway
bta-miR-380-5p	ENSBTAT00000023404	165	188	-13.64	tCCAACTGAAGTAaaaagagctgt	x|||||||xx|||xxxxxxxxxxx	tGGTTGAC--CATagaacatgcgc	TMEM45B	transmembrane protein 45B [Source:VGNC Symbol;Acc:VGNC:36089]	-	-	-	-	GO:0016020//membrane;GO:0016021//integral component of membrane	-	-
bta-miR-380-5p	ENSBTAT00000023492	311	332	-11.27	cCCAACTGacccccagaaggag	x|||||||xxxxxxxxxxxxxx	tGGTTGACcatagaacatgcgc	RFX2	regulatory factor X2 [Source:VGNC Symbol;Acc:VGNC:33894]	-	-	-	-	GO:0005634//nucleus;GO:0005737//cytoplasm	GO:0000977//RNA polymerase II regulatory region sequence-specific DNA binding;GO:0000978//RNA polymerase II proximal promoter sequence-specific DNA binding;GO:0003677//DNA binding;GO:0003700//DNA-binding transcription factor activity	GO:0001675//acrosome assembly;GO:0006355//regulation of transcription, DNA-templated;GO:0006357//regulation of transcription by RNA polymerase II;GO:0007283//spermatogenesis;GO:0007286//spermatid development;GO:0030030//cell projection organization;GO:0030154//cell differentiation;GO:0045944//positive regulation of transcription by RNA polymerase II;GO:0060271//cilium assembly;GO:1990830//cellula…
bta-miR-380-5p	ENSBTAT00000023988	1206	1227	-12.04	aCCAACTGccgaggggttttta	x|||||||xxxxxxxxxxxxxx	tGGTTGACcatagaacatgcgc	MAPK14	mitogen-activated protein kinase 14 [Source:VGNC Symbol;Acc:VGNC:31216]	Human Diseases;Human Diseases;Environmental Information Processing;Environmental Information Processing;Organismal Systems;Human Diseases;Human Diseases;Human Diseases;Human Diseases;Human Diseases;Organismal Systems;Human Diseases;Human Diseases;Organismal Systems;Organismal Systems;Organismal Systems;Human Diseases;Human Diseases;Cellular Processes;Organismal Systems;Organismal Systems;Human Di…	Infectious diseases;Infectious disease: viral;Signal transduction;Signal transduction;Environmental adaptation;Infectious diseases;Infectious diseases;Cancers;Infectious disease: bacterial;Infectious diseases;Immune system;Infectious diseases;Infectious diseases;Immune system;Immune system;Immune system;Cancer: overview;Infectious diseases;Cell growth and death;Circulatory system;Nervous system;C…	ko05169//Epstein-Barr virus infection;ko05170//Human immunodeficiency virus 1 infection;ko04010//MAPK signaling pathway;ko04015//Rap1 signaling pathway;ko04714//Thermogenesis;ko05163//Human cytomegalovirus infection;ko05132//Salmonella infection;ko05205//Proteoglycans in cancer;ko05135//Yersinia infection;ko05152//Tuberculosis;ko04659//Th17 cell differentiation;ko05167//Kaposi sarcoma-associated …	K04441;K04441;K04441;K04441;K04441;K04441;K04441;K04441;K04441;K04441;K04441;K04441;K04441;K04441;K04441;K04441;K04441;K04441;K04441;K04441;K04441;K04441;K04441;K04441;K04441;K04441;K04441;K04441;K04441;K04441;K04441;K04441;K04441;K04441;K04441;K04441;K04441;K04441;K04441;K04441;K04441;K04441;K04441;K04441;K04441;K04441;K04441;K04441;K04441;K04441	GO:0000922//spindle pole;GO:0005623//cell;GO:0005634//nucleus;GO:0005737//cytoplasm;GO:0005739//mitochondrion;GO:0005829//cytosol;GO:0016607//nuclear speck	GO:0000166//nucleotide binding;GO:0004672//protein kinase activity;GO:0004674//protein serine/threonine kinase activity;GO:0004707//MAP kinase activity;GO:0005524//ATP binding;GO:0016301//kinase activity;GO:0016740//transferase activity;GO:0019899//enzyme binding;GO:0019903//protein phosphatase binding;GO:0048273//mitogen-activated protein kinase p38 binding;GO:0051525//NFAT protein binding	GO:0000077//DNA damage checkpoint;GO:0000902//cell morphogenesis;GO:0001502//cartilage condensation;GO:0001525//angiogenesis;GO:0001890//placenta development;GO:0002062//chondrocyte differentiation;GO:0002741//positive regulation of cytokine secretion involved in immune response;GO:0006006//glucose metabolic process;GO:0006355//regulation of transcription, DNA-templated;GO:0006357//regulation of …
bta-miR-380-5p	ENSBTAT00000024720	2735	2762	-19.61	cCCAACTGTGTTAGAATCGTGGTACtgc	x|||||||x||xxxx|||x||x|||xxx	tGGTTGAC-CA----TAGAAC-ATGcgc	DPYSL5	dihydropyrimidinase like 5 [Source:VGNC Symbol;Acc:VGNC:28198]	Organismal Systems	Development	ko04360//Axon guidance	K07529	GO:0005737//cytoplasm;GO:0030425//dendrite;GO:0043025//neuronal cell body	GO:0008017//microtubule binding;GO:0016787//hydrolase activity;GO:0016810//hydrolase activity, acting on carbon-nitrogen (but not peptide) bonds	GO:0007399//nervous system development;GO:0007411//axon guidance
bta-miR-380-5p	ENSBTAT00000024759	197	218	-18.19	gCCAACTGGacccgacgagtgt	x||||||||xxxxxxxxxxxxx	tGGTTGACCatagaacatgcgc	SEMA4G	semaphorin 4G [Source:VGNC Symbol;Acc:VGNC:34438]	Organismal Systems	Development	ko04360//Axon guidance	K06521	GO:0005615//extracellular space;GO:0005887//integral component of plasma membrane;GO:0016020//membrane;GO:0016021//integral component of membrane	GO:0030215//semaphorin receptor binding;GO:0038191//neuropilin binding;GO:0045499//chemorepellent activity	GO:0001755//neural crest cell migration;GO:0030335//positive regulation of cell migration;GO:0048843//negative regulation of axon extension involved in axon guidance;GO:0050919//negative chemotaxis;GO:0071526//semaphorin-plexin signaling pathway
bta-miR-380-5p	ENSBTAT00000024921	127	148	-23.07	cCCAACTGGTGTCgacagactg	x|||||||||:||xxxxxxxxx	tGGTTGACCATAGaacatgcgc	SLC25A34	solute carrier family 25 member 34 [Source:VGNC Symbol;Acc:VGNC:34760]	-	-	-	-	GO:0005739//mitochondrion;GO:0005743//mitochondrial inner membrane;GO:0016020//membrane;GO:0016021//integral component of membrane	-	-
bta-miR-380-5p	ENSBTAT00000025217	35	55	-12.72	aCCAACTG-TAggaaagaaccc	x|||||||x||xxxxxxxxxxx	tGGTTGACCATagaacatgcgc	HIF3A	hypoxia inducible factor 3 subunit alpha [Source:VGNC Symbol;Acc:VGNC:29850]	-	-	-	-	GO:0005634//nucleus;GO:0005654//nucleoplasm;GO:0005829//cytosol;GO:0005886//plasma membrane	GO:0000981//DNA-binding transcription factor activity, RNA polymerase II-specific;GO:0003677//DNA binding;GO:0003700//DNA-binding transcription factor activity;GO:0046983//protein dimerization activity	GO:0001666//response to hypoxia;GO:0006355//regulation of transcription, DNA-templated;GO:0006357//regulation of transcription by RNA polymerase II;GO:0006366//transcription by RNA polymerase II;GO:0045944//positive regulation of transcription by RNA polymerase II
bta-miR-380-5p	ENSBTAT00000025357	163	185	-15.57	tCCAACTGGGGAGATTCTTCaag	x||||||||xx|xx||x|x|xxx	tGGTTGACCA-TAGAACATGcgc	NAT14	N-acetyltransferase 14 (putative) [Source:NCBI gene;Acc:532809]	-	-	-	-	GO:0016020//membrane;GO:0016021//integral component of membrane	GO:0003677//DNA binding;GO:0016740//transferase activity;GO:0016746//transferase activity, transferring acyl groups	-
bta-miR-380-5p	ENSBTAT00000026102	408	429	-16.67	gCCAACTG-TCTTTAGGTAGGac	x|||||||x|x|:|x|x||x|xx	tGGTTGACCATAGAAC-ATGCgc	CFAP410	cilia and flagella associated protein 410 [Source:VGNC Symbol;Acc:VGNC:53514]	-	-	-	-	GO:0005737//cytoplasm;GO:0005929//cilium;GO:0031514//motile cilium;GO:0032391//photoreceptor connecting cilium;GO:0036064//ciliary basal body	-	GO:0007010//cytoskeleton organization;GO:0007224//smoothened signaling pathway;GO:0044458//motile cilium assembly;GO:0060271//cilium assembly
bta-miR-380-5p	ENSBTAT00000026261	209	229	-21.88	aCCAACTGGT-TCTTcaagtaa	x|||||||||x||||xxxxxxx	tGGTTGACCATAGAAcatgcgc	PRPS1	phosphoribosyl pyrophosphate synthetase 1 [Source:VGNC Symbol;Acc:VGNC:53800]	Metabolism;Metabolism;Metabolism;Metabolism;Metabolism	Global and overview maps;Nucleotide metabolism;Global and overview maps;Global and overview maps;Carbohydrate metabolism	ko01100//Metabolic pathways;ko00230//Purine metabolism;ko01200//Carbon metabolism;ko01230//Biosynthesis of amino acids;ko00030//Pentose phosphate pathway	K00948;K00948;K00948;K00948;K00948	GO:0002189//ribose phosphate diphosphokinase complex;GO:0005737//cytoplasm	GO:0000166//nucleotide binding;GO:0000287//magnesium ion binding;GO:0004749//ribose phosphate diphosphokinase activity;GO:0005524//ATP binding;GO:0016301//kinase activity;GO:0016740//transferase activity;GO:0042802//identical protein binding;GO:0042803//protein homodimerization activity;GO:0046872//metal ion binding	GO:0006015//5-phosphoribose 1-diphosphate biosynthetic process;GO:0006144//purine nucleobase metabolic process;GO:0006164//purine nucleotide biosynthetic process;GO:0007399//nervous system development;GO:0009116//nucleoside metabolic process;GO:0009156//ribonucleoside monophosphate biosynthetic process;GO:0009165//nucleotide biosynthetic process;GO:0016310//phosphorylation;GO:0034418//urate biosy…
bta-miR-380-5p	ENSBTAT00000026474	624	647	-13.43	cCCAACTGTCTGACCTGACACGtt	x|||||||xx|:x|x||xx|||xx	tGGTTGACC-ATAGAACA-TGCgc	DGCR8	DGCR8, microprocessor complex subunit [Source:VGNC Symbol;Acc:VGNC:28023]	-	-	-	-	GO:0005634//nucleus;GO:0005730//nucleolus;GO:0005737//cytoplasm;GO:0070877//microprocessor complex	GO:0003723//RNA binding;GO:0003725//double-stranded RNA binding;GO:0004525//ribonuclease III activity;GO:0020037//heme binding;GO:0042802//identical protein binding;GO:0042803//protein homodimerization activity;GO:0046872//metal ion binding;GO:0070878//primary miRNA binding	GO:0031053//primary miRNA processing;GO:0090501//RNA phosphodiester bond hydrolysis;GO:0090502//RNA phosphodiester bond hydrolysis, endonucleolytic
bta-miR-380-5p	ENSBTAT00000026534	72	92	-16.02	tCCAACTGGGA-CGAGTGAGat	x||||||||x|x|xx||:x|xx	tGGTTGACCATAGAACATGCgc	GSN	gelsolin [Source:VGNC Symbol;Acc:VGNC:29680]	Human Diseases;Cellular Processes;Organismal Systems	Cancers;Cell motility;Immune system	ko05203//Viral carcinogenesis;ko04810//Regulation of actin cytoskeleton;ko04666//Fc gamma R-mediated phagocytosis	K05768;K05768;K05768	GO:0002102//podosome;GO:0005576//extracellular region;GO:0005615//extracellular space;GO:0005634//nucleus;GO:0005737//cytoplasm;GO:0005829//cytosol;GO:0005886//plasma membrane;GO:0005925//focal adhesion;GO:0016528//sarcoplasm;GO:0030027//lamellipodium;GO:0030478//actin cap;GO:0030864//cortical actin cytoskeleton;GO:0045335//phagocytic vesicle	GO:0003779//actin binding;GO:0005509//calcium ion binding;GO:0045159//myosin II binding;GO:0051015//actin filament binding	GO:0006911//phagocytosis, engulfment;GO:0010628//positive regulation of gene expression;GO:0014891//striated muscle atrophy;GO:0016192//vesicle-mediated transport;GO:0030041//actin filament polymerization;GO:0031648//protein destabilization;GO:0042989//sequestering of actin monomers;GO:0045010//actin nucleation;GO:0046597//negative regulation of viral entry into host cell;GO:0051014//actin filame…
bta-miR-380-5p	ENSBTAT00000026561	558	579	-10.58	tCCAACTGacgagaaattaatg	x|||||||xxxxxxxxxxxxxx	tGGTTGACcatagaacatgcgc	WDR3	WD repeat domain 3 [Source:VGNC Symbol;Acc:VGNC:36890]	Genetic Information Processing	Translation	ko03008//Ribosome biogenesis in eukaryotes	K14556	GO:0005634//nucleus;GO:0005730//nucleolus;GO:0031965//nuclear membrane;GO:0032040//small-subunit processome;GO:0034388//Pwp2p-containing subcomplex of 90S preribosome	GO:0030515//snoRNA binding	-
bta-miR-380-5p	ENSBTAT00000027051	73	91	-14.57	gCCAACTG--AT-TTGAATact	x|||||||xx||x|||x|:xxx	tGGTTGACCATAGAACATGcgc	PQLC3	PQ loop repeat containing 3 [Source:VGNC Symbol;Acc:VGNC:33281]	-	-	-	-	GO:0016020//membrane;GO:0016021//integral component of membrane	-	-
bta-miR-380-5p	ENSBTAT00000027352	284	310	-27.3	aCCAACTGGGTCGACGTCTTGGACGtc	x||||||||x|xxxx:|||||x|||xx	tGGTTGACC-A----TAGAACATGCgc	MTIF3	mitochondrial translational initiation factor 3 [Source:VGNC Symbol;Acc:VGNC:31734]	-	-	-	-	GO:0005739//mitochondrion;GO:0005759//mitochondrial matrix	GO:0003743//translation initiation factor activity;GO:0008135//translation factor activity, RNA binding;GO:0043022//ribosome binding;GO:0043024//ribosomal small subunit binding	GO:0006412//translation;GO:0006413//translational initiation;GO:0032790//ribosome disassembly;GO:0070124//mitochondrial translational initiation
bta-miR-380-5p	ENSBTAT00000028237	452	470	-19.56	tCCAACTGG-AT--TGTAGGat	x||||||||x||xx||||x|xx	tGGTTGACCATAGAACATGCgc	ARHGAP36	Rho GTPase activating protein 36 [Source:VGNC Symbol;Acc:VGNC:26093]	-	-	-	-	-	GO:0005096//GTPase activator activity	GO:0007165//signal transduction;GO:0043547//positive regulation of GTPase activity
bta-miR-380-5p	ENSBTAT00000028599	79	100	-16.55	tCCAACTGGAGCCCGCTGCacc	x||||||||x:x|xxx|:|xxx	tGGTTGACCATAGAACATGcgc	TCF3	transcription factor 3 [Source:VGNC Symbol;Acc:VGNC:35693]	Human Diseases;Human Diseases;Cellular Processes	Infectious diseases;Cancers;Cellular community - eukaryotes	ko05166//HTLV-I infection;ko05202//Transcriptional misregulation in cancers;ko04550//Signaling pathways regulating pluripotency of stem cells	K09063;K09063;K09063	GO:0000790//nuclear chromatin;GO:0005634//nucleus;GO:0005667//transcription factor complex;GO:0005737//cytoplasm;GO:0016607//nuclear speck;GO:0090575//RNA polymerase II transcription factor complex	GO:0000978//RNA polymerase II proximal promoter sequence-specific DNA binding;GO:0001078//proximal promoter DNA-binding transcription repressor activity, RNA polymerase II-specific;GO:0003677//DNA binding;GO:0003700//DNA-binding transcription factor activity;GO:0003713//transcription coactivator activity;GO:0008134//transcription factor binding;GO:0031435//mitogen-activated protein kinase kinase …	GO:0000122//negative regulation of transcription by RNA polymerase II;GO:0006351//transcription, DNA-templated;GO:0033152//immunoglobulin V(D)J recombination;GO:0045666//positive regulation of neuron differentiation;GO:0045893//positive regulation of transcription, DNA-templated;GO:0045944//positive regulation of transcription by RNA polymerase II;GO:0051091//positive regulation of DNA-binding tr…
bta-miR-380-5p	ENSBTAT00000028655	519	539	-21.09	tCCAACTGG-GTCcccatcgct	x||||||||x:||xxxxxxxxx	tGGTTGACCATAGaacatgcgc	PSAP	prosaposin [Source:VGNC Symbol;Acc:VGNC:33431]	Cellular Processes	Transport and catabolism	ko04142//Lysosome	K12382	GO:0005764//lysosome	-	GO:0006629//lipid metabolic process;GO:0006665//sphingolipid metabolic process
bta-miR-380-5p	ENSBTAT00000028741	116	139	-17.14	aCCAACTGTCGTGACACGTATacc	x|||||||xx||:x|xx|||:xxx	tGGTTGAC--CATAGAACATGcgc	PLEKHG4	pleckstrin homology and RhoGEF domain containing G4 [Source:VGNC Symbol;Acc:VGNC:33017]	-	-	-	-	-	GO:0005089//Rho guanyl-nucleotide exchange factor activity	GO:0035023//regulation of Rho protein signal transduction;GO:0090630//activation of GTPase activity
bta-miR-380-5p	ENSBTAT00000028993	393	414	-16.74	cCCAACTGGTTTTTCAAACaaa	x|||||||||x|:|xxx||xxx	tGGTTGACCATAGAACATGcgc	RASEF	RAS and EF-hand domain containing [Source:VGNC Symbol;Acc:VGNC:33742]	-	-	-	-	GO:0005829//cytosol;GO:0048471//perinuclear region of cytoplasm	GO:0003924//GTPase activity;GO:0005509//calcium ion binding;GO:0005525//GTP binding;GO:0019003//GDP binding;GO:0042802//identical protein binding	GO:0051260//protein homooligomerization
bta-miR-380-5p	ENSBTAT00000029176	51	73	-14.21	cCCAACTGTCGTAAATTG-ACcct	x|||||||xx|||xx|||x||xxx	tGGTTGAC--CATAGAACATGcgc	DPYS	dihydropyrimidinase [Source:VGNC Symbol;Acc:VGNC:28194]	Metabolism;Metabolism;Metabolism;Metabolism;Metabolism	Global and overview maps;Xenobiotics biodegradation and metabolism;Nucleotide metabolism;Metabolism of other amino acids;Metabolism of cofactors and vitamins	ko01100//Metabolic pathways;ko00983//Drug metabolism - other enzymes;ko00240//Pyrimidine metabolism;ko00410//beta-Alanine metabolism;ko00770//Pantothenate and CoA biosynthesis	K01464;K01464;K01464;K01464;K01464	GO:0005737//cytoplasm	GO:0004157//dihydropyrimidinase activity;GO:0016787//hydrolase activity;GO:0016810//hydrolase activity, acting on carbon-nitrogen (but not peptide) bonds;GO:0051219//phosphoprotein binding	GO:0006208//pyrimidine nucleobase catabolic process;GO:0006212//uracil catabolic process
bta-miR-380-5p	ENSBTAT00000029264	38	59	-14.31	cCCAACTGGactaaagccctct	x||||||||xxxxxxxxxxxxx	tGGTTGACCatagaacatgcgc	NEFL	neurofilament light [Source:VGNC Symbol;Acc:VGNC:31986]	Human Diseases	Neurodegenerative diseases	ko05014//Amyotrophic lateral sclerosis (ALS)	K04572	GO:0005737//cytoplasm;GO:0005882//intermediate filament;GO:0005883//neurofilament;GO:0030424//axon;GO:0043005//neuron projection;GO:0043209//myelin sheath;GO:1904115//axon cytoplasm	GO:0005198//structural molecule activity;GO:0005200//structural constituent of cytoskeleton;GO:0008022//protein C-terminus binding;GO:0030674//protein binding, bridging;GO:0042802//identical protein binding	GO:0000226//microtubule cytoskeleton organization;GO:0008089//anterograde axonal transport;GO:0008090//retrograde axonal transport;GO:0014012//peripheral nervous system axon regeneration;GO:0019896//axonal transport of mitochondrion;GO:0031133//regulation of axon diameter;GO:0033693//neurofilament bundle assembly;GO:0040011//locomotion;GO:0043524//negative regulation of neuron apoptotic process;G…
bta-miR-380-5p	ENSBTAT00000029403	224	245	-13.83	aCCAACTGAGAGTTctcagaag	x|||||||xx|x:|xxxxxxxx	tGGTTGACCATAGAacatgcgc	RDH13	retinol dehydrogenase 13 [Source:VGNC Symbol;Acc:VGNC:33842]	-	-	-	-	-	-	GO:0009644//response to high light intensity;GO:0010842//retina layer formation;GO:0042462//eye photoreceptor cell development
bta-miR-380-5p	ENSBTAT00000029432	1028	1049	-18.23	cCCAACTGGgcccgaacgaggg	x||||||||xxxxxxxxxxxxx	tGGTTGACCatagaacatgcgc	PATZ1	POZ/BTB and AT hook containing zinc finger 1 [Source:VGNC Symbol;Acc:VGNC:32595]	-	-	-	-	GO:0005634//nucleus;GO:0005654//nucleoplasm	GO:0000978//RNA polymerase II proximal promoter sequence-specific DNA binding;GO:0001077//proximal promoter DNA-binding transcription activator activity, RNA polymerase II-specific;GO:0003676//nucleic acid binding;GO:0003677//DNA binding;GO:0003682//chromatin binding	GO:0006355//regulation of transcription, DNA-templated;GO:0006366//transcription by RNA polymerase II;GO:0007283//spermatogenesis;GO:0008584//male gonad development;GO:0010468//regulation of gene expression;GO:0030217//T cell differentiation;GO:0045893//positive regulation of transcription, DNA-templated;GO:0045944//positive regulation of transcription by RNA polymerase II
bta-miR-380-5p	ENSBTAT00000029526	194	215	-16.16	cCCAACTGGGAGGTTAGACata	x||||||||x|xx||xx||xxx	tGGTTGACCATAGAACATGcgc	RITA1	RBPJ interacting and tubulin associated 1 [Source:VGNC Symbol;Acc:VGNC:33988]	-	-	-	-	GO:0005634//nucleus;GO:0005737//cytoplasm;GO:0005813//centrosome;GO:0005815//microtubule organizing center;GO:0005856//cytoskeleton	GO:0015631//tubulin binding	GO:0007219//Notch signaling pathway;GO:0007399//nervous system development;GO:0022008//neurogenesis;GO:0045746//negative regulation of Notch signaling pathway;GO:0051168//nuclear export
bta-miR-380-5p	ENSBTAT00000029565	1164	1185	-17.63	aCCAACTGGaggaacgagaaag	x||||||||xxxxxxxxxxxxx	tGGTTGACCatagaacatgcgc	SVOP	SV2 related protein [Source:VGNC Symbol;Acc:VGNC:35498]	-	-	-	-	GO:0016020//membrane;GO:0016021//integral component of membrane;GO:0030054//cell junction;GO:0030672//synaptic vesicle membrane;GO:0031410//cytoplasmic vesicle;GO:0045202//synapse	GO:0022857//transmembrane transporter activity	GO:0055085//transmembrane transport
bta-miR-380-5p	ENSBTAT00000030378	110	129	-20.12	tCCAACTGAAAT--TGTACGat	x|||||||xx||xx||||||xx	tGGTTGACCATAGAACATGCgc	SYTL2	synaptotagmin like 2 [Source:NCBI gene;Acc:614406]	-	-	-	-	GO:0005737//cytoplasm;GO:0005886//plasma membrane;GO:0016020//membrane;GO:0019897//extrinsic component of plasma membrane;GO:0042470//melanosome;GO:0070382//exocytic vesicle	GO:0001786//phosphatidylserine binding;GO:0005546//phosphatidylinositol-4,5-bisphosphate binding;GO:0017137//Rab GTPase binding;GO:0019902//phosphatase binding;GO:0042043//neurexin family protein binding	GO:0006886//intracellular protein transport;GO:0006887//exocytosis;GO:0006904//vesicle docking involved in exocytosis;GO:0010923//negative regulation of phosphatase activity;GO:0070257//positive regulation of mucus secretion;GO:0072659//protein localization to plasma membrane
bta-miR-380-5p	ENSBTAT00000031901	528	551	-17.69	cCCAACTGTAGTATCTTTTtttgt	x|||||||xx|||||||x|xxxxx	tGGTTGAC--CATAGAACAtgcgc	IZUMO3	IZUMO family member 3 [Source:VGNC Symbol;Acc:VGNC:30356]	-	-	-	-	GO:0005886//plasma membrane;GO:0016020//membrane;GO:0016021//integral component of membrane	GO:0042803//protein homodimerization activity	-
bta-miR-380-5p	ENSBTAT00000032260	310	331	-14.57	aCCAACTGAGGTTTcccttttc	x|||||||xx:|:|xxxxxxxx	tGGTTGACCATAGAacatgcgc	TMEM44	transmembrane protein 44 [Source:VGNC Symbol;Acc:VGNC:36088]	-	-	-	-	GO:0016020//membrane;GO:0016021//integral component of membrane	-	-
bta-miR-380-5p	ENSBTAT00000032300	8	29	-13	cCCAACTGAAATCcaaggtcac	x|||||||xx|||xxxxxxxxx	tGGTTGACCATAGaacatgcgc	MARVELD3	MARVEL domain containing 3 [Source:VGNC Symbol;Acc:VGNC:52204]	Cellular Processes	Cellular community - eukaryotes	ko04530//Tight junction	K21099	GO:0005923//bicellular tight junction;GO:0016020//membrane;GO:0016021//integral component of membrane;GO:0031410//cytoplasmic vesicle	GO:0031435//mitogen-activated protein kinase kinase kinase binding	GO:0006970//response to osmotic stress;GO:0010633//negative regulation of epithelial cell migration;GO:0045216//cell-cell junction organization;GO:0046329//negative regulation of JNK cascade;GO:0050680//negative regulation of epithelial cell proliferation;GO:0070830//bicellular tight junction assembly;GO:1902414//protein localization to cell junction
bta-miR-380-5p	ENSBTAT00000032398	23	43	-11.1	cCCAACTG-TAaaggttgagga	x|||||||x||xxxxxxxxxxx	tGGTTGACCATagaacatgcgc	--	XP_027412707.1 soma ferritin-like [Bos indicus x Bos taurus]	Cellular Processes;Organismal Systems;Cellular Processes	Cell growth and death;Digestive system;Cell growth and death	ko04217//Necroptosis;ko04978//Mineral absorption;ko04216//Ferroptosis	K00522;K00522;K00522	GO:0005623//cell	GO:0008199//ferric iron binding;GO:0046872//metal ion binding	GO:0006826//iron ion transport;GO:0006879//cellular iron ion homeostasis
bta-miR-380-5p	ENSBTAT00000033730	769	790	-12.76	aCCAACTGaaaaagaacattac	x|||||||xxxxxxxxxxxxxx	tGGTTGACcatagaacatgcgc	FCGR3A	Fc fragment of IgG, low affinity IIIa, receptor (CD16a) [Source:NCBI gene;Acc:281766]	Human Diseases;Human Diseases;Human Diseases;Cellular Processes;Organismal Systems;Organismal Systems;Organismal Systems;Human Diseases	Immune diseases;Infectious diseases;Infectious diseases;Transport and catabolism;Immune system;Development;Immune system;Infectious diseases	ko05322//Systemic lupus erythematosus;ko05150//Staphylococcus aureus infection;ko05152//Tuberculosis;ko04145//Phagosome;ko04650//Natural killer cell mediated cytotoxicity;ko04380//Osteoclast differentiation;ko04666//Fc gamma R-mediated phagocytosis;ko05140//Leishmaniasis	K06463;K06463;K06463;K06463;K06463;K06463;K06463;K06463	GO:0009986//cell surface	GO:0019767//IgE receptor activity;GO:0019770//IgG receptor activity	GO:0038094//Fc-gamma receptor signaling pathway;GO:0038095//Fc-epsilon receptor signaling pathway;GO:0042119//neutrophil activation;GO:0045780//positive regulation of bone resorption
bta-miR-380-5p	ENSBTAT00000033863	241	266	-14.79	tCCAACTGTAAAAGGTGTTGTCCaca	x|||||||xx|xxxx|x||||x|xxx	tGGTTGACCAT----AGAACATGcgc	COL1A2	collagen type I alpha 2 chain [Source:VGNC Symbol;Acc:VGNC:27561]	Environmental Information Processing;Human Diseases;Human Diseases;Cellular Processes;Organismal Systems;Organismal Systems;Human Diseases;Organismal Systems;Human Diseases;Environmental Information Processing	Signal transduction;Infectious diseases;Cancers;Cellular community - eukaryotes;Digestive system;Endocrine system;Infectious diseases;Immune system;Endocrine and metabolic diseases;Signaling molecules and interaction	ko04151//PI3K-Akt signaling pathway;ko05165//Human papillomavirus infection;ko05205//Proteoglycans in cancer;ko04510//Focal adhesion;ko04974//Protein digestion and absorption;ko04926//Relaxin signaling pathway;ko05146//Amoebiasis;ko04611//Platelet activation;ko04933//AGE-RAGE signaling pathway in diabetic complications;ko04512//ECM-receptor interaction	K06236;K06236;K06236;K06236;K06236;K06236;K06236;K06236;K06236;K06236	GO:0005576//extracellular region;GO:0005581//collagen trimer;GO:0005584//collagen type I trimer;GO:0005615//extracellular space;GO:0005783//endoplasmic reticulum;GO:0031012//extracellular matrix	GO:0002020//protease binding;GO:0005201//extracellular matrix structural constituent;GO:0030674//protein binding, bridging;GO:0042802//identical protein binding;GO:0046332//SMAD binding;GO:0046872//metal ion binding;GO:0048407//platelet-derived growth factor binding	GO:0001501//skeletal system development;GO:0001568//blood vessel development;GO:0007179//transforming growth factor beta receptor signaling pathway;GO:0007266//Rho protein signal transduction;GO:0008217//regulation of blood pressure;GO:0030198//extracellular matrix organization;GO:0030199//collagen fibril organization;GO:0043589//skin morphogenesis;GO:0070208//protein heterotrimerization;GO:00712…
bta-miR-380-5p	ENSBTAT00000034970	1344	1364	-20.13	aCCAACTGGGTTCG-GTAaaat	x||||||||xx||xx|||xxxx	tGGTTGACCATAGAACATgcgc	LIX1	limb and CNS expressed 1 [Source:VGNC Symbol;Acc:VGNC:30912]	-	-	-	-	GO:0005737//cytoplasm	-	GO:0006914//autophagy;GO:0097352//autophagosome maturation
bta-miR-380-5p	ENSBTAT00000035283	125	146	-18.5	tCCAACTGGTAggacaggttcc	x||||||||||xxxxxxxxxxx	tGGTTGACCATagaacatgcgc	SLC46A1	solute carrier family 46 member 1 [Source:VGNC Symbol;Acc:VGNC:34884]	Organismal Systems;Human Diseases;Organismal Systems	Digestive system;Drug resistance;Digestive system	ko04978//Mineral absorption;ko01523//Antifolate resistance;ko04977//Vitamin digestion and absorption	K14613;K14613;K14613	GO:0005737//cytoplasm;GO:0005886//plasma membrane;GO:0016020//membrane;GO:0016021//integral component of membrane;GO:0016324//apical plasma membrane	GO:0005215//transporter activity;GO:0005542//folic acid binding;GO:0008517//folic acid transmembrane transporter activity;GO:0015078//proton transmembrane transporter activity;GO:0015232//heme transporter activity	GO:0015884//folic acid transport;GO:0015886//heme transport;GO:0051958//methotrexate transport;GO:0055085//transmembrane transport;GO:1902600//proton transmembrane transport;GO:1904447//folate import across plasma membrane
bta-miR-380-5p	ENSBTAT00000035681	693	716	-18.44	tCCAACTGTTTTCTTCGGTAGGta	x|||||||x|x||||xx|||x|xx	tGGTTGACCATAGAA--CATGCgc	SMARCA2	SWI/SNF related, matrix associated, actin dependent regulator of chromatin, subfamily a, member 2 [Source:VGNC Symbol;Acc:VGNC:34986]	Organismal Systems;Human Diseases	Environmental adaptation;Cancers	ko04714//Thermogenesis;ko05225//Hepatocellular carcinoma	K11647;K11647	GO:0000790//nuclear chromatin;GO:0005634//nucleus;GO:0005654//nucleoplasm;GO:0016514//SWI/SNF complex;GO:0043231//intracellular membrane-bounded organelle;GO:0045111//intermediate filament cytoskeleton	GO:0003713//transcription coactivator activity;GO:0005524//ATP binding;GO:0016817//hydrolase activity, acting on acid anhydrides;GO:0016887//ATPase activity;GO:0042393//histone binding;GO:0044212//transcription regulatory region DNA binding	GO:0006338//chromatin remodeling;GO:0006355//regulation of transcription, DNA-templated;GO:0008285//negative regulation of cell proliferation;GO:0030308//negative regulation of cell growth;GO:0045892//negative regulation of transcription, DNA-templated;GO:0045893//positive regulation of transcription, DNA-templated;GO:0045944//positive regulation of transcription by RNA polymerase II
bta-miR-380-5p	ENSBTAT00000035927	204	227	-11.79	cCCAACTGCAAGATAGACTACtcg	x|||||||xx|xx|x|xx|||xxx	tGGTTGACCATAGAAC--ATGcgc	TCF12	transcription factor 12 [Source:VGNC Symbol;Acc:VGNC:35686]	-	-	-	-	GO:0000790//nuclear chromatin;GO:0005634//nucleus;GO:0005654//nucleoplasm;GO:0005667//transcription factor complex;GO:0005737//cytoplasm;GO:0016607//nuclear speck;GO:0043231//intracellular membrane-bounded organelle;GO:0090575//RNA polymerase II transcription factor complex	GO:0000978//RNA polymerase II proximal promoter sequence-specific DNA binding;GO:0001077//proximal promoter DNA-binding transcription activator activity, RNA polymerase II-specific;GO:0003677//DNA binding;GO:0003700//DNA-binding transcription factor activity;GO:0008134//transcription factor binding;GO:0042803//protein homodimerization activity;GO:0043425//bHLH transcription factor binding;GO:0044…	GO:0006366//transcription by RNA polymerase II;GO:0010628//positive regulation of gene expression;GO:0045666//positive regulation of neuron differentiation;GO:0045893//positive regulation of transcription, DNA-templated;GO:0045944//positive regulation of transcription by RNA polymerase II
bta-miR-380-5p	ENSBTAT00000035974	291	310	-16.18	cCCAACTG-T-TCTTGAAataa	x|||||||x|x|||||x|xxxx	tGGTTGACCATAGAACATgcgc	SNAPC2	small nuclear RNA activating complex polypeptide 2 [Source:VGNC Symbol;Acc:VGNC:35055]	-	-	-	-	GO:0005654//nucleoplasm;GO:0005829//cytosol;GO:0016604//nuclear body	-	-
bta-miR-380-5p	ENSBTAT00000036177	616	637	-15.03	tCCAACTGAAAGAGTGTcaata	x|||||||xx|xxx|||xxxxx	tGGTTGACCATAGAACAtgcgc	NOP10	NOP10 ribonucleoprotein [Source:VGNC Symbol;Acc:VGNC:32164]	Genetic Information Processing	Translation	ko03008//Ribosome biogenesis in eukaryotes	K11130	GO:0005697//telomerase holoenzyme complex;GO:0016604//nuclear body;GO:0031429//box H/ACA snoRNP complex;GO:0090661//box H/ACA telomerase RNP complex	GO:0003723//RNA binding;GO:0030515//snoRNA binding;GO:0034513//box H/ACA snoRNA binding;GO:0070034//telomerase RNA binding	GO:0001522//pseudouridine synthesis;GO:0007004//telomere maintenance via telomerase;GO:0031118//rRNA pseudouridine synthesis;GO:0031120//snRNA pseudouridine synthesis;GO:0042254//ribosome biogenesis
bta-miR-380-5p	ENSBTAT00000036545	206	224	-14.68	cCCAACTG---TCCCGTACcac	x|||||||xxx||xx||||xxx	tGGTTGACCATAGAACATGcgc	GUK1	guanylate kinase 1 [Source:VGNC Symbol;Acc:VGNC:29725]	Metabolism;Metabolism	Global and overview maps;Nucleotide metabolism	ko01100//Metabolic pathways;ko00230//Purine metabolism	K00942;K00942	GO:0005829//cytosol	GO:0000166//nucleotide binding;GO:0004385//guanylate kinase activity;GO:0005524//ATP binding;GO:0016301//kinase activity;GO:0016740//transferase activity	GO:0006163//purine nucleotide metabolic process;GO:0016310//phosphorylation;GO:0046037//GMP metabolic process;GO:0046710//GDP metabolic process
bta-miR-380-5p	ENSBTAT00000036664	2198	2223	-19.73	aCCAACTGACAGTGTTCTTGGAaaat	x|||||||xxx||:|x||||x|xxxx	tGGTTGAC---CATA-GAACATgcgc	PRUNE2	prune homolog 2 [Source:VGNC Symbol;Acc:VGNC:33429]	-	-	-	-	-	-	-
bta-miR-380-5p	ENSBTAT00000043702	606	627	-14.68	aCCAACTGtcgggagtcactga	x|||||||xxxxxxxxxxxxxx	tGGTTGACcatagaacatgcgc	RPE65	RPE65, retinoid isomerohydrolase [Source:VGNC Symbol;Acc:VGNC:34101]	Metabolism	Metabolism of cofactors and vitamins	ko00830//Retinol metabolism	K11158	-	GO:0004744//retinal isomerase activity;GO:0016702//oxidoreductase activity, acting on single donors with incorporation of molecular oxygen, incorporation of two atoms of oxygen;GO:0016853//isomerase activity;GO:0046872//metal ion binding;GO:0052885//all-trans-retinyl-ester hydrolase, 11-cis retinol forming activity	GO:0001895//retina homeostasis;GO:0007468//regulation of rhodopsin gene expression;GO:0007601//visual perception;GO:0008286//insulin receptor signaling pathway;GO:0042572//retinol metabolic process;GO:0042574//retinal metabolic process;GO:0050908//detection of light stimulus involved in visual perception;GO:0055114//oxidation-reduction process;GO:0060041//retina development in camera-type eye;GO:…
bta-miR-380-5p	ENSBTAT00000043726	240	262	-14.17	aCCAACTGAATGACTCGaggaac	x|||||||xx|:x||x|xxxxxx	tGGTTGACC-ATAGAACatgcgc	MS4A14	membrane spanning 4-domains A14 [Source:VGNC Symbol;Acc:VGNC:31683]	-	-	-	-	GO:0016020//membrane;GO:0016021//integral component of membrane	-	-
bta-miR-380-5p	ENSBTAT00000044544	262	282	-17.91	tCCAACTGGTCTATCG-ACtta	x|||||||||x|x|x|x||xxx	tGGTTGACCATAGAACATGcgc	CD83	CD83 molecule [Source:VGNC Symbol;Acc:VGNC:27050]	-	-	-	-	GO:0009897//external side of plasma membrane;GO:0016020//membrane;GO:0016021//integral component of membrane	-	GO:0014070//response to organic cyclic compound;GO:0032713//negative regulation of interleukin-4 production;GO:0032733//positive regulation of interleukin-10 production;GO:0032743//positive regulation of interleukin-2 production;GO:0043372//positive regulation of CD4-positive, alpha-beta T cell differentiation
bta-miR-380-5p	ENSBTAT00000044559	186	208	-19.11	cCCAACTGGGGGTCCTCGAGGac	x||||||||x:x||x|xx|x|xx	tGGTTGACCAT-AGAACATGCgc	LY86	lymphocyte antigen 86 [Source:VGNC Symbol;Acc:VGNC:31093]	-	-	-	-	-	GO:0005515//protein binding	GO:0031666//positive regulation of lipopolysaccharide-mediated signaling pathway
bta-miR-380-5p	ENSBTAT00000044998	263	284	-12.84	gCCAACTGCGACCCCGAACttc	x|||||||xx|x|xx|x||xxx	tGGTTGACCATAGAACATGcgc	H4	histone H4 [Source:NCBI gene;Acc:112447279]	Human Diseases;Human Diseases;Human Diseases	Immune diseases;Cancers;Substance dependence	ko05322//Systemic lupus erythematosus;ko05203//Viral carcinogenesis;ko05034//Alcoholism	K11254;K11254;K11254	GO:0000786//nucleosome;GO:0005634//nucleus;GO:0005654//nucleoplasm;GO:0005694//chromosome	GO:0003677//DNA binding;GO:0046982//protein heterodimerization activity	GO:0006334//nucleosome assembly;GO:0006352//DNA-templated transcription, initiation
bta-miR-380-5p	ENSBTAT00000045400	336	358	-11.42	tCCAACTGTTAATCcccactctg	x|||||||x||x||xxxxxxxxx	tGGTTGACCAT-AGaacatgcgc	TCHP	trichoplein keratin filament binding [Source:VGNC Symbol;Acc:VGNC:35697]	-	-	-	-	-	-	-
bta-miR-380-5p	ENSBTAT00000045756	38	58	-19.48	aCCAACTGACGTCCCGT-CGtc	x|||||||xx:||xx||x||xx	tGGTTGACCATAGAACATGCgc	DCUN1D3	defective in cullin neddylation 1 domain containing 3 [Source:VGNC Symbol;Acc:VGNC:27937]	-	-	-	-	GO:0000151//ubiquitin ligase complex;GO:0005886//plasma membrane;GO:0016020//membrane;GO:0048471//perinuclear region of cytoplasm	GO:0003674//molecular_function;GO:0031624//ubiquitin conjugating enzyme binding;GO:0032182//ubiquitin-like protein binding;GO:0097602//cullin family protein binding	GO:0010225//response to UV-C;GO:0010332//response to gamma radiation;GO:0030308//negative regulation of cell growth;GO:0043065//positive regulation of apoptotic process;GO:0045116//protein neddylation;GO:0051443//positive regulation of ubiquitin-protein transferase activity;GO:2000134//negative regulation of G1/S transition of mitotic cell cycle
bta-miR-380-5p	ENSBTAT00000046067	570	591	-21.59	tCCAACTGGAGTTTTGTCCttc	x||||||||x:|:||||x|xxx	tGGTTGACCATAGAACATGcgc	BEST1	bestrophin 1 [Source:VGNC Symbol;Acc:VGNC:26471]	-	-	-	-	GO:0005886//plasma membrane;GO:0016020//membrane;GO:0016021//integral component of membrane;GO:0016323//basolateral plasma membrane;GO:0034707//chloride channel complex	GO:0005254//chloride channel activity;GO:0042802//identical protein binding	GO:0006811//ion transport;GO:0006821//chloride transport;GO:0007601//visual perception;GO:0030321//transepithelial chloride transport;GO:0050908//detection of light stimulus involved in visual perception;GO:0051924//regulation of calcium ion transport;GO:1902476//chloride transmembrane transport
bta-miR-380-5p	ENSBTAT00000046258	29	49	-12.18	aCCAACTG-TAagatatttccc	x|||||||x||xxxxxxxxxxx	tGGTTGACCATagaacatgcgc	MICAL2	microtubule associated monooxygenase, calponin and LIM domain containing 2 [Source:VGNC Symbol;Acc:VGNC:31458]	-	-	-	-	GO:0005634//nucleus	GO:0003779//actin binding;GO:0016491//oxidoreductase activity;GO:0016709//oxidoreductase activity, acting on paired donors, with incorporation or reduction of molecular oxygen, NAD(P)H as one donor, and incorporation of one atom of oxygen;GO:0043914//NADPH:sulfur oxidoreductase activity;GO:0046872//metal ion binding;GO:0071949//FAD binding	GO:0007010//cytoskeleton organization;GO:0010735//positive regulation of transcription via serum response element binding;GO:0019417//sulfur oxidation;GO:0030042//actin filament depolymerization;GO:0055114//oxidation-reduction process
bta-miR-380-5p	ENSBTAT00000046411	818	838	-16.35	aCCAACTGTTAT-TTGAACcct	x|||||||x|||x|||x||xxx	tGGTTGACCATAGAACATGcgc	ARHGAP18	Rho GTPase activating protein 18 [Source:VGNC Symbol;Acc:VGNC:26078]	-	-	-	-	-	-	GO:0007165//signal transduction
bta-miR-380-5p	ENSBTAT00000046883	219	240	-13.74	cCCAACTGATCCCCTCGT-CGaa	x|||||||x|xx|x|x||x||xx	tGGTTGACCATAGAA-CATGCgc	FAM3A	family with sequence similarity 3 member A [Source:VGNC Symbol;Acc:VGNC:28809]	-	-	-	-	GO:0016020//membrane;GO:0016021//integral component of membrane	-	GO:0045721//negative regulation of gluconeogenesis;GO:0046890//regulation of lipid biosynthetic process
bta-miR-380-5p	ENSBTAT00000046979	95	118	-14.34	cCCAACTGTGTGGTCcccgtttgg	x|||||||x||:x||xxxxxxxxx	tGGTTGAC-CAT-AGaacatgcgc	S100A3	S100 calcium binding protein A3 [Source:VGNC Symbol;Acc:VGNC:34243]	-	-	-	-	GO:0005730//nucleolus;GO:0005829//cytosol	GO:0005509//calcium ion binding;GO:0008270//zinc ion binding;GO:0046872//metal ion binding;GO:0046914//transition metal ion binding	-
bta-miR-380-5p	ENSBTAT00000047021	519	539	-21.09	tCCAACTGG-GTCcccatcgct	x||||||||x:||xxxxxxxxx	tGGTTGACCATAGaacatgcgc	PSAP	prosaposin [Source:VGNC Symbol;Acc:VGNC:33431]	Cellular Processes	Transport and catabolism	ko04142//Lysosome	K12382	GO:0005615//extracellular space;GO:0005764//lysosome;GO:0043231//intracellular membrane-bounded organelle	GO:0001664//G protein-coupled receptor binding;GO:0004565//beta-galactosidase activity;GO:0005543//phospholipid binding;GO:0042803//protein homodimerization activity;GO:1905573//ganglioside GM1 binding;GO:1905574//ganglioside GM2 binding;GO:1905575//ganglioside GM3 binding;GO:1905576//ganglioside GT1b binding;GO:1905577//ganglioside GP1c binding	GO:0006629//lipid metabolic process;GO:0006665//sphingolipid metabolic process;GO:0007193//adenylate cyclase-inhibiting G protein-coupled receptor signaling pathway;GO:0019216//regulation of lipid metabolic process;GO:0043408//regulation of MAPK cascade;GO:0043410//positive regulation of MAPK cascade;GO:0048589//developmental growth;GO:0060736//prostate gland growth;GO:0060742//epithelial cell di…
bta-miR-380-5p	ENSBTAT00000047031	12	32	-12.37	tCCAACTGTCGT-TCCTCCGac	x|||||||xx:|x|xx|x||xx	tGGTTGACCATAGAACATGCgc	IRF9	interferon regulatory factor 9 [Source:VGNC Symbol;Acc:VGNC:30280]	Human Diseases;Human Diseases;Human Diseases;Human Diseases;Human Diseases;Human Diseases;Environmental Information Processing;Organismal Systems;Human Diseases;Cellular Processes;Human Diseases;Organismal Systems;Organismal Systems	Infectious diseases;Infectious diseases;Infectious diseases;Cancers;Infectious diseases;Infectious diseases;Signal transduction;Immune system;Infectious diseases;Cell growth and death;Infectious diseases;Development;Immune system	ko05168//Herpes simplex infection;ko05165//Human papillomavirus infection;ko05169//Epstein-Barr virus infection;ko05203//Viral carcinogenesis;ko05162//Measles;ko05167//Kaposi sarcoma-associated herpesvirus infection;ko04630//Jak-STAT signaling pathway;ko04621//NOD-like receptor signaling pathway;ko05164//Influenza A;ko04217//Necroptosis;ko05160//Hepatitis C;ko04380//Osteoclast differentiation;ko0…	K04693;K04693;K04693;K04693;K04693;K04693;K04693;K04693;K04693;K04693;K04693;K04693;K04693	GO:0005634//nucleus	GO:0003677//DNA binding;GO:0003700//DNA-binding transcription factor activity;GO:0044212//transcription regulatory region DNA binding	GO:0006351//transcription, DNA-templated;GO:0006355//regulation of transcription, DNA-templated
bta-miR-380-5p	ENSBTAT00000047532	350	371	-10.76	tCCAACTGacttacaagttaat	x|||||||xxxxxxxxxxxxxx	tGGTTGACcatagaacatgcgc	CAPN2	calpain 2 [Source:VGNC Symbol;Acc:VGNC:55037]	Human Diseases;Cellular Processes;Cellular Processes;Genetic Information Processing;Cellular Processes;Cellular Processes	Neurodegenerative diseases;Cellular community - eukaryotes;Cell growth and death;Folding, sorting and degradation;Cell growth and death;Cell growth and death	ko05010//Alzheimer disease;ko04510//Focal adhesion;ko04217//Necroptosis;ko04141//Protein processing in endoplasmic reticulum;ko04218//Cellular senescence;ko04210//Apoptosis	K03853;K03853;K03853;K03853;K03853;K03853	GO:0000785//chromatin;GO:0005622//intracellular;GO:0005634//nucleus;GO:0005737//cytoplasm;GO:0005764//lysosome;GO:0005783//endoplasmic reticulum;GO:0005794//Golgi apparatus;GO:0005829//cytosol;GO:0005886//plasma membrane;GO:0016020//membrane;GO:0030425//dendrite;GO:0031143//pseudopodium;GO:0045121//membrane raft;GO:0097038//perinuclear endoplasmic reticulum	GO:0004198//calcium-dependent cysteine-type endopeptidase activity;GO:0005509//calcium ion binding;GO:0008233//peptidase activity;GO:0008234//cysteine-type peptidase activity;GO:0016787//hydrolase activity;GO:0046872//metal ion binding	GO:0001824//blastocyst development;GO:0006508//proteolysis;GO:0007520//myoblast fusion;GO:0051493//regulation of cytoskeleton organization;GO:0051603//proteolysis involved in cellular protein catabolic process;GO:0071230//cellular response to amino acid stimulus
bta-miR-380-5p	ENSBTAT00000048242	654	675	-15.92	tCCAACTGGTcccacccactcc	x|||||||||xxxxxxxxxxxx	tGGTTGACCAtagaacatgcgc	ANKRD49	ankyrin repeat domain 49 [Source:VGNC Symbol;Acc:VGNC:25933]	-	-	-	-	GO:0005634//nucleus	-	GO:0007283//spermatogenesis;GO:0030154//cell differentiation;GO:0045893//positive regulation of transcription, DNA-templated
bta-miR-380-5p	ENSBTAT00000048313	32	54	-20.32	tCCAACTGGCCGATCAGGT-CGgt	x||||||||xxx|||xx||x||xx	tGGTTGACCA--TAGAACATGCgc	MGC133764	melanoma antigen family B-like [Source:NCBI gene;Acc:788454]	-	-	-	-	-	-	-
bta-miR-380-5p	ENSBTAT00000048333	709	730	-17.8	cCCAACTGTTGTGTTGTGTtgt	x|||||||x|:|x||||::xxx	tGGTTGACCATAGAACATGcgc	FGF13	fibroblast growth factor 13 [Source:VGNC Symbol;Acc:VGNC:28972]	-	-	-	-	GO:0005576//extracellular region;GO:0005634//nucleus;GO:0005737//cytoplasm;GO:0005829//cytosol;GO:0005874//microtubule;GO:0005886//plasma membrane;GO:0014704//intercalated disc;GO:0016328//lateral plasma membrane;GO:0030175//filopodium;GO:0030424//axon;GO:0030425//dendrite;GO:0030426//growth cone;GO:0043005//neuron projection	GO:0008017//microtubule binding;GO:0008083//growth factor activity;GO:0017080//sodium channel regulator activity;GO:0044325//ion channel binding;GO:0048487//beta-tubulin binding	GO:0006814//sodium ion transport;GO:0007026//negative regulation of microtubule depolymerization;GO:0007612//learning;GO:0007613//memory;GO:0010469//regulation of signaling receptor activity;GO:0021766//hippocampus development;GO:0021795//cerebral cortex cell migration;GO:0032147//activation of protein kinase activity;GO:0046785//microtubule polymerization;GO:0072659//protein localization to plas…
bta-miR-380-5p	ENSBTAT00000048703	775	797	-19.46	aCCAACTGAGGATCTGGggtccg	x|||||||x|x||||x|xxxxxx	tGGTTGAC-CATAGAACatgcgc	VWA3B	von Willebrand factor A domain containing 3B [Source:VGNC Symbol;Acc:VGNC:50129]	-	-	-	-	-	-	-
bta-miR-380-5p	ENSBTAT00000049498	343	364	-10.02	cCCAACTGTTACCaataaattc	x|||||||x||x|xxxxxxxxx	tGGTTGACCATAGaacatgcgc	ZCCHC12	zinc finger CCHC-type containing 12 [Source:VGNC Symbol;Acc:VGNC:50125]	-	-	-	-	GO:0016607//nuclear speck	GO:0003676//nucleic acid binding;GO:0008270//zinc ion binding;GO:0030374//nuclear receptor transcription coactivator activity;GO:0046872//metal ion binding	GO:0030509//BMP signaling pathway;GO:1903508//positive regulation of nucleic acid-templated transcription
bta-miR-380-5p	ENSBTAT00000050033	2761	2782	-10.36	tCCAACTGTCAAACTATAgtta	x|||||||xx|xxx|x||xxxx	tGGTTGACCATAGAACATgcgc	PRKACB	protein kinase cAMP-activated catalytic subunit beta [Source:VGNC Symbol;Acc:VGNC:33321]	Organismal Systems;Human Diseases;Human Diseases;Human Diseases;Environmental Information Processing;Environmental Information Processing;Environmental Information Processing;Human Diseases;Human Diseases;Organismal Systems;Environmental Information Processing;Human Diseases;Human Diseases;Organismal Systems;Cellular Processes;Environmental Information Processing;Human Diseases;Organismal Systems…	Sensory system;Cancers;Infectious diseases;Infectious diseases;Signal transduction;Signal transduction;Signal transduction;Cancers;Substance dependence;Environmental adaptation;Signal transduction;Infectious diseases;Cancers;Immune system;Cellular community - eukaryotes;Signal transduction;Endocrine and metabolic diseases;Endocrine system;Neurodegenerative diseases;Circulatory system;Nervous syst…	ko04740//Olfactory transduction;ko05200//Pathways in cancer;ko05165//Human papillomavirus infection;ko05166//HTLV-I infection;ko04014//Ras signaling pathway;ko04020//Calcium signaling pathway;ko04010//MAPK signaling pathway;ko05203//Viral carcinogenesis;ko05034//Alcoholism;ko04714//Thermogenesis;ko04024//cAMP signaling pathway;ko05163//Human cytomegalovirus infection;ko05205//Proteoglycans in can…	K04345;K04345;K04345;K04345;K04345;K04345;K04345;K04345;K04345;K04345;K04345;K04345;K04345;K04345;K04345;K04345;K04345;K04345;K04345;K04345;K04345;K04345;K04345;K04345;K04345;K04345;K04345;K04345;K04345;K04345;K04345;K04345;K04345;K04345;K04345;K04345;K04345;K04345;K04345;K04345;K04345;K04345;K04345;K04345;K04345;K04345;K04345;K04345;K04345;K04345;K04345;K04345;K04345;K04345;K04345;K04345;K04345;…	GO:0005634//nucleus;GO:0005737//cytoplasm;GO:0005813//centrosome;GO:0005829//cytosol;GO:0005886//plasma membrane;GO:0016020//membrane;GO:0045171//intercellular bridge;GO:0097546//ciliary base	GO:0000166//nucleotide binding;GO:0000287//magnesium ion binding;GO:0004672//protein kinase activity;GO:0004674//protein serine/threonine kinase activity;GO:0004691//cAMP-dependent protein kinase activity;GO:0005524//ATP binding;GO:0016301//kinase activity;GO:0016740//transferase activity;GO:0031625//ubiquitin protein ligase binding;GO:0034237//protein kinase A regulatory subunit binding	GO:0001843//neural tube closure;GO:0006468//protein phosphorylation;GO:0007186//G protein-coupled receptor signaling pathway;GO:0016310//phosphorylation;GO:0070613//regulation of protein processing;GO:1901621//negative regulation of smoothened signaling pathway involved in dorsal/ventral neural tube patterning
bta-miR-380-5p	ENSBTAT00000050230	33	54	-16.86	tCCAACTGGccgaacaggtcgg	x||||||||xxxxxxxxxxxxx	tGGTTGACCatagaacatgcgc	MAGEB4	melanoma antigen family B, 4 [Source:NCBI gene;Acc:767989]	-	-	-	-	-	-	-
bta-miR-380-5p	ENSBTAT00000053068	739	760	-14.72	aCCAACTG-TACCTATGTCCccc	x|||||||x||x||x|||x|xxx	tGGTTGACCATAGA-ACATGcgc	TMEM229B	transmembrane protein 229B [Source:VGNC Symbol;Acc:VGNC:36045]	-	-	-	-	GO:0016020//membrane;GO:0016021//integral component of membrane	-	GO:0009617//response to bacterium
bta-miR-380-5p	ENSBTAT00000053382	9	29	-20.41	aCCAACTGTT-TCTTGTCCtct	x|||||||x|x||||||x|xxx	tGGTTGACCATAGAACATGcgc	EPS15	epidermal growth factor receptor pathway substrate 15 [Source:VGNC Symbol;Acc:VGNC:28553]	Cellular Processes	Transport and catabolism	ko04144//Endocytosis	K12472	GO:0005829//cytosol;GO:0005886//plasma membrane;GO:0005905//clathrin-coated pit;GO:0016235//aggresome;GO:0030122//AP-2 adaptor complex;GO:0030132//clathrin coat of coated pit;GO:0030136//clathrin-coated vesicle;GO:0043231//intracellular membrane-bounded organelle;GO:0060170//ciliary membrane	GO:0005509//calcium ion binding;GO:0031593//polyubiquitin modification-dependent protein binding;GO:0042802//identical protein binding	GO:0006895//Golgi to endosome transport;GO:0019065//receptor-mediated endocytosis of virus by host cell;GO:0046718//viral entry into host cell;GO:0048268//clathrin coat assembly
bta-miR-380-5p	ENSBTAT00000053678	307	327	-15.18	aCCAACTG-TCTCGAGGACcat	x|||||||x|x||xx|x||xxx	tGGTTGACCATAGAACATGcgc	LIAS	lipoic acid synthetase [Source:VGNC Symbol;Acc:VGNC:30879]	Metabolism;Metabolism	Global and overview maps;Metabolism of cofactors and vitamins	ko01100//Metabolic pathways;ko00785//Lipoic acid metabolism	K03644;K03644	GO:0005739//mitochondrion	GO:0003824//catalytic activity;GO:0016740//transferase activity;GO:0016783//sulfurtransferase activity;GO:0016992//lipoate synthase activity;GO:0046872//metal ion binding;GO:0051536//iron-sulfur cluster binding;GO:0051539//4 iron, 4 sulfur cluster binding	GO:0009107//lipoate biosynthetic process;GO:0009249//protein lipoylation
bta-miR-380-5p	ENSBTAT00000053931	72	92	-16.02	tCCAACTGGGA-CGAGTGAGat	x||||||||x|x|xx||:x|xx	tGGTTGACCATAGAACATGCgc	GSN	gelsolin [Source:VGNC Symbol;Acc:VGNC:29680]	Human Diseases;Cellular Processes;Organismal Systems	Cancers;Cell motility;Immune system	ko05203//Viral carcinogenesis;ko04810//Regulation of actin cytoskeleton;ko04666//Fc gamma R-mediated phagocytosis	K05768;K05768;K05768	-	GO:0005509//calcium ion binding;GO:0051015//actin filament binding	GO:0045010//actin nucleation;GO:0051014//actin filament severing;GO:0051016//barbed-end actin filament capping
bta-miR-380-5p	ENSBTAT00000054576	1199	1219	-23.28	aCCAACTGGAGTAAT-TACGtg	x||||||||x:|xx|x||||xx	tGGTTGACCATAGAACATGCgc	USP12	ubiquitin specific peptidase 12 [Source:VGNC Symbol;Acc:VGNC:52840]	-	-	-	-	-	GO:0036459//thiol-dependent ubiquitinyl hydrolase activity	GO:0006511//ubiquitin-dependent protein catabolic process;GO:0016579//protein deubiquitination
bta-miR-380-5p	ENSBTAT00000054676	235	259	-15.13	cCCAACTGAGGTACTCTTaacacca	x|||||||xx|||x||||xxxxxxx	tGGTTGAC--CAT-AGAAcatgcgc	MEOX1	mesenchyme homeobox 1 [Source:VGNC Symbol;Acc:VGNC:31386]	-	-	-	-	GO:0005634//nucleus;GO:0005737//cytoplasm	GO:0000978//RNA polymerase II proximal promoter sequence-specific DNA binding;GO:0001077//proximal promoter DNA-binding transcription activator activity, RNA polymerase II-specific;GO:0003677//DNA binding;GO:0003682//chromatin binding;GO:0003700//DNA-binding transcription factor activity;GO:0043565//sequence-specific DNA binding;GO:0071837//HMG box domain binding	GO:0001757//somite specification;GO:0006355//regulation of transcription, DNA-templated;GO:0006366//transcription by RNA polymerase II;GO:0045944//positive regulation of transcription by RNA polymerase II;GO:0061053//somite development;GO:0061056//sclerotome development
bta-miR-380-5p	ENSBTAT00000054735	613	633	-13.46	cCCAACTG-TAAAGTGTAaatc	x|||||||x||xxx||||xxxx	tGGTTGACCATAGAACATgcgc	HMGN2	high mobility group nucleosomal binding domain 2 [Source:VGNC Symbol;Acc:VGNC:50536]	-	-	-	-	GO:0000785//chromatin;GO:0005634//nucleus	GO:0031492//nucleosomal DNA binding	-
bta-miR-380-5p	ENSBTAT00000054912	1985	2006	-18.46	cCCAACTGGTAgagtcatcgaa	x||||||||||xxxxxxxxxxx	tGGTTGACCATagaacatgcgc	LRRC71	leucine rich repeat containing 71 [Source:VGNC Symbol;Acc:VGNC:31025]	-	-	-	-	-	-	-
bta-miR-380-5p	ENSBTAT00000055519	1182	1203	-22.88	tCCAACTGGTGTCgaaatgaat	x|||||||||:||xxxxxxxxx	tGGTTGACCATAGaacatgcgc	ALDH7A1	aldehyde dehydrogenase 7 family member A1 [Source:VGNC Symbol;Acc:VGNC:25818]	Metabolism;Metabolism;Metabolism;Metabolism;Metabolism;Metabolism;Metabolism;Metabolism;Metabolism;Metabolism;Metabolism;Metabolism;Metabolism	Global and overview maps;Amino acid metabolism;Carbohydrate metabolism;Lipid metabolism;Amino acid metabolism;Amino acid metabolism;Lipid metabolism;Amino acid metabolism;Amino acid metabolism;Carbohydrate metabolism;Metabolism of other amino acids;Carbohydrate metabolism;Amino acid metabolism	ko01100//Metabolic pathways;ko00310//Lysine degradation;ko00010//Glycolysis / Gluconeogenesis;ko00561//Glycerolipid metabolism;ko00330//Arginine and proline metabolism;ko00280//Valine, leucine and isoleucine degradation;ko00071//Fatty acid degradation;ko00260//Glycine, serine and threonine metabolism;ko00380//Tryptophan metabolism;ko00620//Pyruvate metabolism;ko00410//beta-Alanine metabolism;ko00…	K14085;K14085;K14085;K14085;K14085;K14085;K14085;K14085;K14085;K14085;K14085;K14085;K14085	GO:0005739//mitochondrion;GO:0005829//cytosol	GO:0004043//L-aminoadipate-semialdehyde dehydrogenase activity;GO:0016491//oxidoreductase activity;GO:0016620//oxidoreductase activity, acting on the aldehyde or oxo group of donors, NAD or NADP as acceptor	GO:0055114//oxidation-reduction process
bta-miR-380-5p	ENSBTAT00000055953	42	64	-19.28	gCCAACTGCTCTCTGTGTGTctg	x|||||||x|x|||x|||::xxx	tGGTTGACCATAGA-ACATGcgc	--	uncharacterized LOC511175 [Source:NCBI gene;Acc:511175]	-	-	-	-	-	-	-
bta-miR-380-5p	ENSBTAT00000056280	159	181	-16.18	cCCAACTGGAAGTCaagaggacc	x||||||||x|x||xxxxxxxxx	tGGTTGACCAT-AGaacatgcgc	KCNMB1	potassium calcium-activated channel subfamily M regulatory beta subunit 1 [Source:VGNC Symbol;Acc:VGNC:30480]	Environmental Information Processing;Organismal Systems;Organismal Systems	Signal transduction;Circulatory system;Endocrine system	ko04022//cGMP - PKG signaling pathway;ko04270//Vascular smooth muscle contraction;ko04911//Insulin secretion	K04937;K04937;K04937	GO:0008076//voltage-gated potassium channel complex;GO:0016020//membrane;GO:0016021//integral component of membrane	GO:0015269//calcium-activated potassium channel activity;GO:0015459//potassium channel regulator activity	GO:0005513//detection of calcium ion;GO:0006811//ion transport;GO:0006813//potassium ion transport;GO:0071805//potassium ion transmembrane transport
bta-miR-380-5p	ENSBTAT00000056434	102	120	-11.99	cCCAACTG--AACT-GTGAGtt	x|||||||xx|x||x||:x|xx	tGGTTGACCATAGAACATGCgc	TMEM225B	transmembrane protein 225B [Source:NCBI gene;Acc:513111]	-	-	-	-	GO:0016020//membrane;GO:0016021//integral component of membrane	-	GO:0010923//negative regulation of phosphatase activity
bta-miR-380-5p	ENSBTAT00000057091	286	307	-17.56	aCCAACTGaccgttaggggtgg	x|||||||xxxxxxxxxxxxxx	tGGTTGACcatagaacatgcgc	ESAM	endothelial cell adhesion molecule [Source:VGNC Symbol;Acc:VGNC:50042]	Environmental Information Processing;Organismal Systems	Signaling molecules and interaction;Immune system	ko04514//Cell adhesion molecules (CAMs);ko04670//Leukocyte transendothelial migration	K06787;K06787	GO:0005886//plasma membrane;GO:0005912//adherens junction;GO:0005923//bicellular tight junction;GO:0016020//membrane;GO:0016021//integral component of membrane	-	GO:0007156//homophilic cell adhesion via plasma membrane adhesion molecules;GO:0098609//cell-cell adhesion
bta-miR-380-5p	ENSBTAT00000057257	245	267	-14.74	cCCAACTGAGTGcacaccacggt	x|||||||x||:xxxxxxxxxxx	tGGTTGAC-CATagaacatgcgc	DUS1L	dihydrouridine synthase 1 like [Source:VGNC Symbol;Acc:VGNC:55819]	-	-	-	-	-	GO:0003824//catalytic activity;GO:0017150//tRNA dihydrouridine synthase activity;GO:0050660//flavin adenine dinucleotide binding	GO:0002943//tRNA dihydrouridine synthesis;GO:0008033//tRNA processing;GO:0055114//oxidation-reduction process
bta-miR-380-5p	ENSBTAT00000057596	700	721	-12.62	cCCAACTGCCTACCCTG-ACGaa	x|||||||xx||x|x||x|||xx	tGGTTGACC-ATAGAACATGCgc	OBSCN	obscurin, cytoskeletal calmodulin and titin-interacting RhoGEF [Source:NCBI gene;Acc:537193]	-	-	-	-	-	GO:0005089//Rho guanyl-nucleotide exchange factor activity	GO:0035023//regulation of Rho protein signal transduction
bta-miR-380-5p	ENSBTAT00000060554	212	234	-14.98	tCCAACTGTGTAcaccgggacat	x|||||||x|||xxxxxxxxxxx	tGGTTGAC-CATagaacatgcgc	GPX3	glutathione peroxidase 3 [Source:VGNC Symbol;Acc:VGNC:29619]	Metabolism;Human Diseases;Metabolism;Organismal Systems;Human Diseases;Metabolism	Global and overview maps;Neurodegenerative diseases;Lipid metabolism;Endocrine system;Neurodegenerative diseases;Metabolism of other amino acids	ko01100//Metabolic pathways;ko05016//Huntington disease;ko00590//Arachidonic acid metabolism;ko04918//Thyroid hormone synthesis;ko05014//Amyotrophic lateral sclerosis (ALS);ko00480//Glutathione metabolism	K00432;K00432;K00432;K00432;K00432;K00432	GO:0005615//extracellular space	GO:0004601//peroxidase activity;GO:0004602//glutathione peroxidase activity;GO:0008430//selenium binding;GO:0016491//oxidoreductase activity	GO:0006979//response to oxidative stress;GO:0042744//hydrogen peroxide catabolic process;GO:0051289//protein homotetramerization;GO:0055114//oxidation-reduction process;GO:0098869//cellular oxidant detoxification
bta-miR-380-5p	ENSBTAT00000061228	1202	1223	-17.31	aCCAACTGGCAaatgacaatac	x||||||||x|xxxxxxxxxxx	tGGTTGACCATagaacatgcgc	ANK3	ankyrin 3 [Source:VGNC Symbol;Acc:VGNC:55032]	Human Diseases	Cancers	ko05205//Proteoglycans in cancer	K10380	GO:0005886//plasma membrane;GO:0005923//bicellular tight junction;GO:0009925//basal plasma membrane;GO:0016020//membrane;GO:0016323//basolateral plasma membrane;GO:0016328//lateral plasma membrane;GO:0042383//sarcolemma;GO:0043194//axon initial segment	GO:0005200//structural constituent of cytoskeleton;GO:0044325//ion channel binding	GO:0000281//mitotic cytokinesis;GO:0007009//plasma membrane organization;GO:0007010//cytoskeleton organization;GO:0007165//signal transduction;GO:0043001//Golgi to plasma membrane protein transport;GO:0045184//establishment of protein localization;GO:0071709//membrane assembly;GO:0072659//protein localization to plasma membrane;GO:0072660//maintenance of protein location in plasma membrane
bta-miR-380-5p	ENSBTAT00000061316	358	379	-18.76	tCCAACTGGgtgcggactttaa	x||||||||xxxxxxxxxxxxx	tGGTTGACCatagaacatgcgc	PPFIA2	PTPRF interacting protein alpha 2 [Source:VGNC Symbol;Acc:VGNC:56228]	-	-	-	-	GO:0045202//synapse	-	-
bta-miR-380-5p	ENSBTAT00000063331	616	637	-11.26	cCCAACTGcggagtgagactgg	x|||||||xxxxxxxxxxxxxx	tGGTTGACcatagaacatgcgc	RHOB	ras homolog family member B [Source:VGNC Symbol;Acc:VGNC:33944]	Human Diseases	Infectious diseases	ko05132//Salmonella infection	K07856	GO:0005622//intracellular;GO:0005634//nucleus;GO:0005737//cytoplasm;GO:0005768//endosome;GO:0005769//early endosome;GO:0005770//late endosome;GO:0005886//plasma membrane;GO:0005938//cell cortex;GO:0010008//endosome membrane;GO:0016020//membrane;GO:0031902//late endosome membrane;GO:0032153//cell division site;GO:0032154//cleavage furrow;GO:0043231//intracellular membrane-bounded organelle	GO:0000166//nucleotide binding;GO:0003924//GTPase activity;GO:0005525//GTP binding;GO:0019003//GDP binding;GO:0019901//protein kinase binding	GO:0000281//mitotic cytokinesis;GO:0001525//angiogenesis;GO:0006886//intracellular protein transport;GO:0006915//apoptotic process;GO:0007015//actin filament organization;GO:0007155//cell adhesion;GO:0007264//small GTPase mediated signal transduction;GO:0007266//Rho protein signal transduction;GO:0007275//multicellular organism development;GO:0008333//endosome to lysosome transport;GO:0008360//re…
bta-miR-380-5p	ENSBTAT00000063609	1164	1185	-17.63	aCCAACTGGaggaacgagaaag	x||||||||xxxxxxxxxxxxx	tGGTTGACCatagaacatgcgc	SVOP	SV2 related protein [Source:VGNC Symbol;Acc:VGNC:35498]	-	-	-	-	GO:0016020//membrane;GO:0016021//integral component of membrane	GO:0022857//transmembrane transporter activity	GO:0055085//transmembrane transport
bta-miR-380-5p	ENSBTAT00000063873	395	415	-18.53	aCCAACTGACAT-TGGTGCtct	x|||||||xx||x|x||:|xxx	tGGTTGACCATAGAACATGcgc	SMIM13	small integral membrane protein 13 [Source:VGNC Symbol;Acc:VGNC:35015]	-	-	-	-	GO:0016020//membrane;GO:0016021//integral component of membrane	-	-
bta-miR-380-5p	ENSBTAT00000064596	404	427	-14.27	aCCAACTGTCCTATGTCCTAgagg	x|||||||xxx|||x|xx||xxxx	tGGTTGACC--ATAGAACATgcgc	DCAF17	DDB1 and CUL4 associated factor 17 [Source:VGNC Symbol;Acc:VGNC:27904]	-	-	-	-	GO:0016020//membrane;GO:0016021//integral component of membrane	-	GO:0016567//protein ubiquitination
bta-miR-380-5p	ENSBTAT00000064800	85	106	-10.22	cCCAACTGAGAACAAATATttt	x|||||||xx|x|xxx||:xxx	tGGTTGACCATAGAACATGcgc	GNAS	GNAS complex locus [Source:NCBI gene;Acc:281793]	Human Diseases;Human Diseases;Environmental Information Processing;Environmental Information Processing;Human Diseases;Organismal Systems;Environmental Information Processing;Human Diseases;Human Diseases;Environmental Information Processing;Human Diseases;Organismal Systems;Organismal Systems;Organismal Systems;Organismal Systems;Organismal Systems;Organismal Systems;Human Diseases;Organismal Sy…	Cancers;Infectious diseases;Signal transduction;Signal transduction;Substance dependence;Environmental adaptation;Signal transduction;Infectious diseases;Infectious diseases;Signal transduction;Endocrine and metabolic diseases;Endocrine system;Circulatory system;Circulatory system;Nervous system;Endocrine system;Endocrine system;Infectious diseases;Endocrine system;Immune system;Nervous system;Ca…	ko05200//Pathways in cancer;ko05165//Human papillomavirus infection;ko04020//Calcium signaling pathway;ko04015//Rap1 signaling pathway;ko05034//Alcoholism;ko04714//Thermogenesis;ko04024//cAMP signaling pathway;ko05163//Human cytomegalovirus infection;ko05142//Chagas disease (American trypanosomiasis);ko04072//Phospholipase D signaling pathway;ko04934//Cushing syndrome;ko04921//Oxytocin signaling …	K04632;K04632;K04632;K04632;K04632;K04632;K04632;K04632;K04632;K04632;K04632;K04632;K04632;K04632;K04632;K04632;K04632;K04632;K04632;K04632;K04632;K04632;K04632;K04632;K04632;K04632;K04632;K04632;K04632;K04632;K04632;K04632;K04632;K04632;K04632;K04632;K04632;K04632;K04632;K04632;K04632;K04632;K04632;K04632;K04632;K04632;K04632;K04632	GO:0005576//extracellular region;GO:0030133//transport vesicle;GO:0031410//cytoplasmic vesicle	-	GO:0040015//negative regulation of multicellular organism growth;GO:0071107//response to parathyroid hormone
bta-miR-380-5p	ENSBTAT00000064882	113	134	-12.99	aCCAACTGCTTTagtccaggga	x|||||||x|x|xxxxxxxxxx	tGGTTGACCATAgaacatgcgc	RCC2	regulator of chromosome condensation 2 [Source:VGNC Symbol;Acc:VGNC:33827]	-	-	-	-	-	-	-
bta-miR-380-5p	ENSBTAT00000065237	176	198	-14.77	aCCAACTGTTGAGCAGGTtggtt	x|||||||x|x|x|xx||xxxxx	tGGTTGACCA-TAGAACAtgcgc	BACH2	BTB domain and CNC homolog 2 [Source:VGNC Symbol;Acc:VGNC:26403]	-	-	-	-	-	-	-
bta-miR-380-5p	ENSBTAT00000065266	285	305	-17.26	aCCAACTGAAGTTACGT-CGaa	x|||||||xx:|:xx||x||xx	tGGTTGACCATAGAACATGCgc	SIDT1	SID1 transmembrane family member 1 [Source:VGNC Symbol;Acc:VGNC:53605]	-	-	-	-	GO:0016020//membrane;GO:0016021//integral component of membrane	GO:0051033//RNA transmembrane transporter activity	GO:0033227//dsRNA transport
bta-miR-380-5p	ENSBTAT00000066105	1209	1229	-13.62	gCCAACTG-TGACTcaagaaac	x|||||||x|:x||xxxxxxxx	tGGTTGACCATAGAacatgcgc	CCDC127	coiled-coil domain containing 127 [Source:VGNC Symbol;Acc:VGNC:26843]	-	-	-	-	-	-	-
bta-miR-380-5p	ENSBTAT00000066239	1144	1168	-24.64	aCCAACTGGAAATTGTCTTG-ACtaa	x||||||||xxxx|:|||||x||xxx	tGGTTGACC----ATAGAACATGcgc	CGGBP1	CGG triplet repeat binding protein 1 [Source:NCBI gene;Acc:613824]	-	-	-	-	GO:0005634//nucleus	GO:0000977//RNA polymerase II regulatory region sequence-specific DNA binding;GO:0001227//DNA-binding transcription repressor activity, RNA polymerase II-specific;GO:0003690//double-stranded DNA binding	GO:0000122//negative regulation of transcription by RNA polymerase II;GO:0006357//regulation of transcription by RNA polymerase II
bta-miR-380-5p	ENSBTAT00000066343	206	224	-14.68	cCCAACTG---TCCCGTACcac	x|||||||xxx||xx||||xxx	tGGTTGACCATAGAACATGcgc	GUK1	guanylate kinase 1 [Source:VGNC Symbol;Acc:VGNC:29725]	Metabolism;Metabolism	Global and overview maps;Nucleotide metabolism	ko01100//Metabolic pathways;ko00230//Purine metabolism	K00942;K00942	GO:0005829//cytosol	GO:0000166//nucleotide binding;GO:0004385//guanylate kinase activity;GO:0005524//ATP binding;GO:0016301//kinase activity;GO:0016740//transferase activity	GO:0006163//purine nucleotide metabolic process;GO:0016310//phosphorylation;GO:0046037//GMP metabolic process;GO:0046710//GDP metabolic process
bta-miR-138	ENSBTAT00000000144	12	34	-17.87	cCGACCACGATCCATCGTgttgt	x|||||||:|:x|x|x||xxxxx	aGCTGGTGTTGTGAATCAggccg	EIF4A1	eukaryotic translation initiation factor 4A1 [Source:VGNC Symbol;Acc:VGNC:28404]	Genetic Information Processing	Translation	ko03013//RNA transport	K03257	-	GO:0000166//nucleotide binding;GO:0003676//nucleic acid binding;GO:0003723//RNA binding;GO:0003743//translation initiation factor activity;GO:0004004//ATP-dependent RNA helicase activity;GO:0004386//helicase activity;GO:0005524//ATP binding;GO:0016787//hydrolase activity	GO:0006412//translation;GO:0006413//translational initiation
bta-miR-138	ENSBTAT00000000172	105	125	-18.39	aCGACCAC--TGTTTCGTCCcca	x|||||||xx:::||x||||xxx	aGCTGGTGTTGTGAATCAGGccg	USP40	ubiquitin specific peptidase 40 [Source:VGNC Symbol;Acc:VGNC:52845]	-	-	-	-	GO:0005829//cytosol	GO:0004197//cysteine-type endopeptidase activity;GO:0004843//thiol-dependent ubiquitin-specific protease activity;GO:0036459//thiol-dependent ubiquitinyl hydrolase activity	GO:0006511//ubiquitin-dependent protein catabolic process;GO:0016579//protein deubiquitination;GO:0031647//regulation of protein stability
bta-miR-138	ENSBTAT00000000348	597	620	-16.69	cCGACCACCAGGACcaaagggact	x|||||||x|:x||xxxxxxxxxx	aGCTGGTG-TTGTGaatcaggccg	RAB26	RAB26, member RAS oncogene family [Source:VGNC Symbol;Acc:VGNC:33633]	-	-	-	-	GO:0000139//Golgi membrane;GO:0005886//plasma membrane;GO:0016020//membrane;GO:0030667//secretory granule membrane;GO:0031226//intrinsic component of plasma membrane;GO:0098993//anchored component of synaptic vesicle membrane	GO:0000166//nucleotide binding;GO:0003924//GTPase activity;GO:0005525//GTP binding;GO:0019002//GMP binding	GO:0006886//intracellular protein transport;GO:0015031//protein transport;GO:0017157//regulation of exocytosis;GO:0032482//Rab protein signal transduction;GO:0035272//exocrine system development;GO:0043001//Golgi to plasma membrane protein transport;GO:0045055//regulated exocytosis;GO:0099575//regulation of protein catabolic process at presynapse, modulating synaptic transmission
bta-miR-138	ENSBTAT00000000583	48	70	-20.42	cCGACCACccgggtctcagaggc	x|||||||xxxxxxxxxxxxxxx	aGCTGGTGttgtgaatcaggccg	POMGNT2	protein O-linked mannose N-acetylglucosaminyltransferase 2 (beta 1,4-) [Source:NCBI gene;Acc:497030]	Metabolism;Metabolism	Global and overview maps;Glycan biosynthesis and metabolism	ko01100//Metabolic pathways;ko00515//Mannose type O-glycan biosyntheis	K18207;K18207	GO:0005783//endoplasmic reticulum;GO:0005789//endoplasmic reticulum membrane;GO:0016020//membrane;GO:0016021//integral component of membrane	GO:0008375//acetylglucosaminyltransferase activity;GO:0016740//transferase activity;GO:0016757//transferase activity, transferring glycosyl groups;GO:0097363//protein O-GlcNAc transferase activity	GO:0001764//neuron migration;GO:0006486//protein glycosylation;GO:0006493//protein O-linked glycosylation;GO:0035269//protein O-linked mannosylation
bta-miR-138	ENSBTAT00000000628	2201	2224	-25.43	aCGACCACTACAATTGTGTTTGgt	x|||||||x|||x||:x||::|xx	aGCTGGTGTTGTGAAT-CAGGCcg	ZNF148	zinc finger protein 148 [Source:VGNC Symbol;Acc:VGNC:37212]	-	-	-	-	GO:0005634//nucleus;GO:0005654//nucleoplasm;GO:0005794//Golgi apparatus	GO:0000978//RNA polymerase II proximal promoter sequence-specific DNA binding;GO:0001078//proximal promoter DNA-binding transcription repressor activity, RNA polymerase II-specific;GO:0003676//nucleic acid binding;GO:0003677//DNA binding;GO:0003700//DNA-binding transcription factor activity;GO:0043565//sequence-specific DNA binding;GO:0044212//transcription regulatory region DNA binding	GO:0000122//negative regulation of transcription by RNA polymerase II;GO:0007276//gamete generation;GO:0010629//negative regulation of gene expression;GO:0045892//negative regulation of transcription, DNA-templated;GO:0045944//positive regulation of transcription by RNA polymerase II
bta-miR-138	ENSBTAT00000000677	356	376	-19.11	cCGACCAC--CCGGTGGACCcac	x|||||||xx|xxx|:|x||xxx	aGCTGGTGTTGTGAATCAGGccg	ATP2B3	ATPase plasma membrane Ca2+ transporting 3 [Source:VGNC Symbol;Acc:VGNC:26295]	Environmental Information Processing;Environmental Information Processing;Environmental Information Processing;Organismal Systems;Organismal Systems;Organismal Systems;Organismal Systems;Organismal Systems;Organismal Systems	Signal transduction;Signal transduction;Signal transduction;Circulatory system;Digestive system;Digestive system;Endocrine system;Digestive system;Excretory system	ko04020//Calcium signaling pathway;ko04024//cAMP signaling pathway;ko04022//cGMP - PKG signaling pathway;ko04261//Adrenergic signaling in cardiomyocytes;ko04970//Salivary secretion;ko04972//Pancreatic secretion;ko04925//Aldosterone synthesis and secretion;ko04978//Mineral absorption;ko04961//Endocrine and other factor-regulated calcium reabsorption	K05850;K05850;K05850;K05850;K05850;K05850;K05850;K05850;K05850	GO:0005794//Golgi apparatus;GO:0005886//plasma membrane;GO:0005887//integral component of plasma membrane;GO:0016020//membrane;GO:0016021//integral component of membrane;GO:0098793//presynapse;GO:0098978//glutamatergic synapse;GO:0098982//GABA-ergic synapse	GO:0000166//nucleotide binding;GO:0005388//calcium-transporting ATPase activity;GO:0005524//ATP binding;GO:0015085//calcium ion transmembrane transporter activity;GO:0016787//hydrolase activity;GO:0030165//PDZ domain binding;GO:1905056//calcium-transporting ATPase activity involved in regulation of presynaptic cytosolic calcium ion concentration	GO:0006811//ion transport;GO:0006816//calcium ion transport;GO:0006874//cellular calcium ion homeostasis;GO:0051480//regulation of cytosolic calcium ion concentration;GO:0070588//calcium ion transmembrane transport;GO:0099132//ATP hydrolysis coupled cation transmembrane transport;GO:0099509//regulation of presynaptic cytosolic calcium ion concentration;GO:1990034//calcium ion export across plasma…
bta-miR-138	ENSBTAT00000000815	237	259	-17.49	cCGACCACCCGACTCCGACCcgt	x|||||||xxx|||xx|x||xxx	aGCTGGTGTTGTGAATCAGGccg	KRT78	keratin 78 [Source:VGNC Symbol;Acc:VGNC:30740]	-	-	-	-	GO:0005882//intermediate filament;GO:0045095//keratin filament	GO:0005198//structural molecule activity	-
bta-miR-138	ENSBTAT00000000831	95	118	-16.55	aCGACCACTGTTTATATGTCgttt	x|||||||x::x:x||x|||xxxx	aGCTGGTGTTGTGAAT-CAGgccg	LSM14A	LSM14A, mRNA processing body assembly factor [Source:VGNC Symbol;Acc:VGNC:31053]	-	-	-	-	GO:0000932//P-body;GO:0005737//cytoplasm;GO:0005829//cytosol;GO:0010494//cytoplasmic stress granule;GO:0036464//cytoplasmic ribonucleoprotein granule	GO:0003690//double-stranded DNA binding;GO:0003725//double-stranded RNA binding;GO:0003727//single-stranded RNA binding	GO:0033962//cytoplasmic mRNA processing body assembly;GO:0039529//RIG-I signaling pathway;GO:0051607//defense response to virus;GO:0060340//positive regulation of type I interferon-mediated signaling pathway
bta-miR-138	ENSBTAT00000000842	383	404	-16.86	aCGACCACC-CGAGTGGTaaatg	x|||||||xx|:xx|:||xxxxx	aGCTGGTGTTGTGAATCAggccg	SELENOS	selenoprotein S [Source:VGNC Symbol;Acc:VGNC:57162]	Genetic Information Processing	Folding, sorting and degradation	ko04141//Protein processing in endoplasmic reticulum	K14025	GO:0005783//endoplasmic reticulum;GO:0005881//cytoplasmic microtubule;GO:0016020//membrane;GO:0016021//integral component of membrane;GO:0030176//integral component of endoplasmic reticulum membrane;GO:0034361//very-low-density lipoprotein particle;GO:0034362//low-density lipoprotein particle;GO:0036502//Derlin-1-VIMP complex;GO:0036513//Derlin-1 retrotranslocation complex	GO:0016209//antioxidant activity;GO:0019899//enzyme binding;GO:0051117//ATPase binding;GO:1990381//ubiquitin-specific protease binding	GO:0002865//negative regulation of acute inflammatory response to antigenic stimulus;GO:0006886//intracellular protein transport;GO:0006983//ER overload response;GO:0009749//response to glucose;GO:0030433//ubiquitin-dependent ERAD pathway;GO:0030968//endoplasmic reticulum unfolded protein response;GO:0030970//retrograde protein transport, ER to cytosol;GO:0032715//negative regulation of interleuk…
bta-miR-138	ENSBTAT00000000858	1552	1573	-22.59	tCGACCACGTT-CTGGGTTgagg	x|||||||:x:x||x:||:xxxx	aGCTGGTGTTGTGAATCAGgccg	PPP1R16B	protein phosphatase 1 regulatory subunit 16B [Source:VGNC Symbol;Acc:VGNC:33231]	-	-	-	-	GO:0005634//nucleus;GO:0005886//plasma membrane;GO:0016020//membrane;GO:0016607//nuclear speck;GO:0042995//cell projection;GO:0048471//perinuclear region of cytoplasm	GO:0005515//protein binding;GO:0019888//protein phosphatase regulator activity	GO:0001938//positive regulation of endothelial cell proliferation;GO:0014066//regulation of phosphatidylinositol 3-kinase signaling;GO:0035304//regulation of protein dephosphorylation;GO:0035307//positive regulation of protein dephosphorylation;GO:0035308//negative regulation of protein dephosphorylation;GO:0043666//regulation of phosphoprotein phosphatase activity;GO:0051489//regulation of filop…
bta-miR-138	ENSBTAT00000000926	32	52	-18.23	cCGACCACACCCCT--GTTCtct	x||||||||x|x||xx||:|xxx	aGCTGGTGTTGTGAATCAGGccg	TAF10	TATA-box binding protein associated factor 10 [Source:VGNC Symbol;Acc:VGNC:35567]	Genetic Information Processing	Transcription	ko03022//Basal transcription factors	K03134	GO:0000125//PCAF complex;GO:0005634//nucleus;GO:0005654//nucleoplasm;GO:0005669//transcription factor TFIID complex;GO:0005737//cytoplasm;GO:0030914//STAGA complex;GO:0033276//transcription factor TFTC complex;GO:0048471//perinuclear region of cytoplasm	GO:0003677//DNA binding;GO:0003700//DNA-binding transcription factor activity;GO:0003713//transcription coactivator activity;GO:0004402//histone acetyltransferase activity;GO:0019899//enzyme binding;GO:0030331//estrogen receptor binding;GO:0070063//RNA polymerase binding	GO:0000082//G1/S transition of mitotic cell cycle;GO:0001889//liver development;GO:0006352//DNA-templated transcription, initiation;GO:0006355//regulation of transcription, DNA-templated;GO:0006367//transcription initiation from RNA polymerase II promoter;GO:0006915//apoptotic process;GO:0010468//regulation of gene expression;GO:0016578//histone deubiquitination;GO:0034622//cellular protein-conta…
bta-miR-138	ENSBTAT00000000993	335	356	-16.93	tCGACCACT-CGTTAAACCCcta	x|||||||xx|::|x|xx||xxx	aGCTGGTGTTGTGAATCAGGccg	AQP1	aquaporin 1 (Colton blood group) [Source:NCBI gene;Acc:282653]	Organismal Systems;Organismal Systems;Organismal Systems	Endocrine system;Digestive system;Excretory system	ko04924//Renin secretion;ko04976//Bile secretion;ko04964//Proximal tubule bicarbonate reclamation	K09864;K09864;K09864	GO:0005634//nucleus;GO:0005886//plasma membrane;GO:0005901//caveola;GO:0005903//brush border;GO:0009925//basal plasma membrane;GO:0016020//membrane;GO:0016021//integral component of membrane;GO:0016323//basolateral plasma membrane;GO:0016324//apical plasma membrane;GO:0020003//symbiont-containing vacuole;GO:0030424//axon;GO:0031526//brush border membrane;GO:0031965//nuclear membrane;GO:0032127//d…	GO:0005223//intracellular cGMP-activated cation channel activity;GO:0005267//potassium channel activity;GO:0005372//water transmembrane transporter activity;GO:0008519//ammonium transmembrane transporter activity;GO:0015079//potassium ion transmembrane transporter activity;GO:0015168//glycerol transmembrane transporter activity;GO:0015250//water channel activity;GO:0015267//channel activity;GO:00…	GO:0003094//glomerular filtration;GO:0003097//renal water transport;GO:0006813//potassium ion transport;GO:0006833//water transport;GO:0006884//cell volume homeostasis;GO:0015670//carbon dioxide transport;GO:0015696//ammonium transport;GO:0015793//glycerol transport;GO:0019233//sensory perception of pain;GO:0019725//cellular homeostasis;GO:0019934//cGMP-mediated signaling;GO:0021670//lateral vent…
bta-miR-138	ENSBTAT00000001018	279	302	-19.51	aCGACCACAATCACATGCTTTctc	x|||||||||x|||x|:x|::xxx	aGCTGGTGTT-GTGAATCAGGccg	DNAJB6	DnaJ heat shock protein family (Hsp40) member B6 [Source:VGNC Symbol;Acc:VGNC:53635]	-	-	-	-	GO:0005634//nucleus;GO:0005737//cytoplasm;GO:0030018//Z disc;GO:0048471//perinuclear region of cytoplasm	-	-
bta-miR-138	ENSBTAT00000001140	518	540	-24.12	tCGACCACAAAAagaggagtcta	x|||||||||x|xxxxxxxxxxx	aGCTGGTGTTGTgaatcaggccg	NXN	nucleoredoxin [Source:VGNC Symbol;Acc:VGNC:32376]	-	-	-	-	GO:0005634//nucleus;GO:0005737//cytoplasm;GO:0005829//cytosol	GO:0004791//thioredoxin-disulfide reductase activity;GO:0016491//oxidoreductase activity;GO:0047134//protein-disulfide reductase activity	GO:0007275//multicellular organism development;GO:0016055//Wnt signaling pathway;GO:0030154//cell differentiation;GO:0030178//negative regulation of Wnt signaling pathway;GO:0031397//negative regulation of protein ubiquitination;GO:0045454//cell redox homeostasis;GO:0055114//oxidation-reduction process;GO:0072358//cardiovascular system development;GO:0098869//cellular oxidant detoxification
bta-miR-138	ENSBTAT00000001208	33	53	-25.58	tCGACCACGAC-CT-GGACCagg	x|||||||:||x||x:|x||xxx	aGCTGGTGTTGTGAATCAGGccg	UQCR10	ubiquinol-cytochrome c reductase, complex III subunit X [Source:VGNC Symbol;Acc:VGNC:36693]	Metabolism;Human Diseases;Human Diseases;Organismal Systems;Human Diseases;Human Diseases;Metabolism;Organismal Systems	Global and overview maps;Neurodegenerative diseases;Neurodegenerative diseases;Environmental adaptation;Endocrine and metabolic diseases;Neurodegenerative diseases;Energy metabolism;Circulatory system	ko01100//Metabolic pathways;ko05010//Alzheimer disease;ko05016//Huntington disease;ko04714//Thermogenesis;ko04932//Non-alcoholic fatty liver disease (NAFLD);ko05012//Parkinson disease;ko00190//Oxidative phosphorylation;ko04260//Cardiac muscle contraction	K00419;K00419;K00419;K00419;K00419;K00419;K00419;K00419	GO:0005739//mitochondrion;GO:0005743//mitochondrial inner membrane;GO:0005750//mitochondrial respiratory chain complex III;GO:0016020//membrane;GO:0070469//respiratory chain	-	GO:0006122//mitochondrial electron transport, ubiquinol to cytochrome c;GO:0009060//aerobic respiration;GO:0034551//mitochondrial respiratory chain complex III assembly;GO:0055114//oxidation-reduction process
bta-miR-138	ENSBTAT00000001344	1480	1502	-16.63	tCGACCACtcccgacgaccctct	x|||||||xxxxxxxxxxxxxxx	aGCTGGTGttgtgaatcaggccg	TM9SF4	transmembrane 9 superfamily member 4 [Source:VGNC Symbol;Acc:VGNC:35913]	-	-	-	-	GO:0005768//endosome;GO:0005769//early endosome;GO:0005794//Golgi apparatus;GO:0016020//membrane;GO:0016021//integral component of membrane	-	GO:0001666//response to hypoxia;GO:0006909//phagocytosis;GO:0007155//cell adhesion;GO:0051453//regulation of intracellular pH;GO:0070072//vacuolar proton-transporting V-type ATPase complex assembly;GO:0070863//positive regulation of protein exit from endoplasmic reticulum;GO:0072657//protein localization to membrane;GO:2000010//positive regulation of protein localization to cell surface
bta-miR-138	ENSBTAT00000001405	36	58	-22.42	aCGACCACCGCGGTTCGTCTaga	x|||||||x:|:x||x|||:xxx	aGCTGGTGTTGTGAATCAGGccg	IDH3G	isocitrate dehydrogenase 3 (NAD(+)) gamma [Source:VGNC Symbol;Acc:VGNC:54635]	Metabolism;Metabolism;Metabolism;Metabolism;Metabolism	Global and overview maps;Global and overview maps;Global and overview maps;Carbohydrate metabolism;Global and overview maps	ko01100//Metabolic pathways;ko01200//Carbon metabolism;ko01230//Biosynthesis of amino acids;ko00020//Citrate cycle (TCA cycle);ko01210//2-Oxocarboxylic acid metabolism	K00030;K00030;K00030;K00030;K00030	GO:0005654//nucleoplasm;GO:0005730//nucleolus;GO:0005739//mitochondrion	GO:0000166//nucleotide binding;GO:0000287//magnesium ion binding;GO:0004449//isocitrate dehydrogenase (NAD+) activity;GO:0005524//ATP binding;GO:0016616//oxidoreductase activity, acting on the CH-OH group of donors, NAD or NADP as acceptor;GO:0046872//metal ion binding;GO:0051287//NAD binding	GO:0006099//tricarboxylic acid cycle;GO:0006102//isocitrate metabolic process;GO:0055114//oxidation-reduction process
bta-miR-138	ENSBTAT00000001426	108	129	-24.41	cCGACCACA-CACGTCCACCGtc	x||||||||x|||x|xxx|||xx	aGCTGGTGTTGTGAATCAGGCcg	CALB2	calbindin 2 [Source:VGNC Symbol;Acc:VGNC:26701]	-	-	-	-	GO:0005634//nucleus;GO:0005829//cytosol;GO:0005921//gap junction;GO:0030425//dendrite;GO:0043005//neuron projection;GO:0045202//synapse;GO:0098793//presynapse	GO:0005509//calcium ion binding	GO:0051480//regulation of cytosolic calcium ion concentration;GO:0099509//regulation of presynaptic cytosolic calcium ion concentration;GO:1900271//regulation of long-term synaptic potentiation
bta-miR-138	ENSBTAT00000001461	930	953	-18.09	tCGACCACCGGTGTCTCCTCCtac	x|||||||x:::::x|xx|||xxx	aGCTGGTG-TTGTGAATCAGGccg	CMTM4	CKLF like MARVEL transmembrane domain containing 4 [Source:VGNC Symbol;Acc:VGNC:27484]	-	-	-	-	GO:0016020//membrane;GO:0016021//integral component of membrane	-	-
bta-miR-138	ENSBTAT00000001623	247	268	-18.53	gCGACCACGG-ACCCAGgtgtac	x|||||||::x||xx||xxxxxx	aGCTGGTGTTGTGAATCaggccg	CEND1	cell cycle exit and neuronal differentiation 1 [Source:VGNC Symbol;Acc:VGNC:27173]	-	-	-	-	GO:0005739//mitochondrion;GO:0016020//membrane;GO:0016021//integral component of membrane;GO:0031982//vesicle	-	GO:0007628//adult walking behavior;GO:0021549//cerebellum development;GO:0021686//cerebellar granular layer maturation;GO:0021702//cerebellar Purkinje cell differentiation;GO:0021933//radial glia guided migration of cerebellar granule cell;GO:0021941//negative regulation of cerebellar granule cell precursor proliferation;GO:0030182//neuron differentiation
bta-miR-138	ENSBTAT00000001640	183	204	-24.77	aCGACCACC-CACCCAGGACGgg	x|||||||xx|||xx||xx||xx	aGCTGGTGTTGTGAATCAGGCcg	AP3M2	adaptor related protein complex 3 subunit mu 2 [Source:VGNC Symbol;Acc:VGNC:25990]	Cellular Processes	Transport and catabolism	ko04142//Lysosome	K12398	GO:0016020//membrane;GO:0030131//clathrin adaptor complex;GO:1904115//axon cytoplasm	-	GO:0006886//intracellular protein transport;GO:0008089//anterograde axonal transport;GO:0015031//protein transport;GO:0016192//vesicle-mediated transport;GO:0048490//anterograde synaptic vesicle transport
bta-miR-138	ENSBTAT00000001782	352	376	-22.81	aCGACCACACCTACCGGTGTCGGag	x||||||||x|x||xx:x|||x|xx	aGCTGGTGTTG-TGAAT-CAGGCcg	PMPCA	peptidase, mitochondrial processing alpha subunit [Source:VGNC Symbol;Acc:VGNC:33075]	-	-	-	-	GO:0005739//mitochondrion;GO:0005743//mitochondrial inner membrane;GO:0005759//mitochondrial matrix;GO:0016020//membrane	GO:0003824//catalytic activity;GO:0004222//metalloendopeptidase activity;GO:0008233//peptidase activity;GO:0008237//metallopeptidase activity;GO:0016787//hydrolase activity;GO:0046872//metal ion binding	GO:0006508//proteolysis;GO:0006627//protein processing involved in protein targeting to mitochondrion
bta-miR-138	ENSBTAT00000001829	465	488	-16.45	cCGACCACCAGTGGGGAGTGTGtg	x|||||||x|:::xxx|||x:|xx	aGCTGGTG-TTGTGAATCAGGCcg	RDH16	retinol dehydrogenase 16 (all-trans) [Source:NCBI gene;Acc:519940]	Metabolism;Metabolism	Global and overview maps;Metabolism of cofactors and vitamins	ko01100//Metabolic pathways;ko00830//Retinol metabolism	K11154;K11154	-	GO:0016491//oxidoreductase activity	GO:0055114//oxidation-reduction process
bta-miR-138	ENSBTAT00000001846	874	896	-20.42	tCGACCACGTCtgacgtcaccga	x|||||||:x|xxxxxxxxxxxx	aGCTGGTGTTGtgaatcaggccg	AP3S2	adaptor related protein complex 3 subunit sigma 2 [Source:VGNC Symbol;Acc:VGNC:53932]	Cellular Processes	Transport and catabolism	ko04142//Lysosome	K12399	GO:0005794//Golgi apparatus;GO:0016020//membrane;GO:0030117//membrane coat;GO:0030123//AP-3 adaptor complex;GO:0030659//cytoplasmic vesicle membrane;GO:0031410//cytoplasmic vesicle;GO:0043231//intracellular membrane-bounded organelle;GO:1904115//axon cytoplasm	-	GO:0006886//intracellular protein transport;GO:0008089//anterograde axonal transport;GO:0015031//protein transport;GO:0016192//vesicle-mediated transport;GO:0048490//anterograde synaptic vesicle transport
bta-miR-138	ENSBTAT00000001863	403	424	-19.4	cCGACCACCTCGGT-ACTCgcag	x|||||||xx|:x|x|x||xxxx	aGCTGGTGTTGTGAATCAGgccg	ABHD12	abhydrolase domain containing 12 [Source:VGNC Symbol;Acc:VGNC:25490]	-	-	-	-	GO:0005737//cytoplasm;GO:0016020//membrane;GO:0016021//integral component of membrane;GO:0032281//AMPA glutamate receptor complex;GO:0032839//dendrite cytoplasm	GO:0004622//lysophospholipase activity;GO:0008474//palmitoyl-(protein) hydrolase activity;GO:0016787//hydrolase activity;GO:0047372//acylglycerol lipase activity	GO:0002084//protein depalmitoylation;GO:0006660//phosphatidylserine catabolic process;GO:0007628//adult walking behavior;GO:0010996//response to auditory stimulus;GO:0046464//acylglycerol catabolic process;GO:0046475//glycerophospholipid catabolic process;GO:0052651//monoacylglycerol catabolic process
bta-miR-138	ENSBTAT00000001890	177	199	-20.94	aCGACCACcggctcccgtggggg	x|||||||xxxxxxxxxxxxxxx	aGCTGGTGttgtgaatcaggccg	CARHSP1	calcium regulated heat stable protein 1 [Source:VGNC Symbol;Acc:VGNC:26766]	-	-	-	-	GO:0000177//cytoplasmic exosome (RNase complex);GO:0005737//cytoplasm;GO:0005829//cytosol;GO:0043186//P granule	GO:0003676//nucleic acid binding;GO:0003677//DNA binding;GO:0003730//mRNA 3'-UTR binding	GO:0006355//regulation of transcription, DNA-templated;GO:0043488//regulation of mRNA stability
bta-miR-138	ENSBTAT00000001893	80	104	-19.78	gCGACCACCGAACTACCAGTTCcac	x|||||||x:x|||xxx|||:|xxx	aGCTGGTGTTGTGAA--TCAGGccg	TNXB	tenascin XB [Source:VGNC Symbol;Acc:VGNC:36211]	Environmental Information Processing;Human Diseases;Cellular Processes;Human Diseases;Environmental Information Processing	Signal transduction;Infectious diseases;Cellular community - eukaryotes;Cancers;Signaling molecules and interaction	ko04151//PI3K-Akt signaling pathway;ko05165//Human papillomavirus infection;ko04510//Focal adhesion;ko05206//MicroRNAs in cancer;ko04512//ECM-receptor interaction	K06252;K06252;K06252;K06252;K06252	GO:0005576//extracellular region;GO:0005615//extracellular space;GO:0031012//extracellular matrix;GO:0062023//collagen-containing extracellular matrix	GO:0005518//collagen binding;GO:0008201//heparin binding	GO:0006629//lipid metabolic process;GO:0006631//fatty acid metabolic process;GO:0006641//triglyceride metabolic process;GO:0007160//cell-matrix adhesion;GO:0030198//extracellular matrix organization;GO:0030199//collagen fibril organization;GO:0043506//regulation of JUN kinase activity;GO:0098609//cell-cell adhesion
bta-miR-138	ENSBTAT00000001989	58	81	-24.09	gCGACCACCCCGACAGGTACCGga	x|||||||xx|:xxx:||x|||xx	aGCTGGTGTTGTGAATCA-GGCcg	ISG20L2	interferon stimulated exonuclease gene 20 like 2 [Source:VGNC Symbol;Acc:VGNC:30295]	-	-	-	-	GO:0005634//nucleus;GO:0005730//nucleolus	GO:0000175//3'-5'-exoribonuclease activity;GO:0003676//nucleic acid binding;GO:0004518//nuclease activity;GO:0004527//exonuclease activity;GO:0016787//hydrolase activity	GO:0042254//ribosome biogenesis;GO:0090305//nucleic acid phosphodiester bond hydrolysis;GO:0090503//RNA phosphodiester bond hydrolysis, exonucleolytic
bta-miR-138	ENSBTAT00000002011	945	965	-22.96	tCGACCAC--CCCGAGGTCCtga	x|||||||xx|x|xx:||||xxx	aGCTGGTGTTGTGAATCAGGccg	TSKU	tsukushi, small leucine rich proteoglycan [Source:VGNC Symbol;Acc:VGNC:54896]	-	-	-	-	GO:0005615//extracellular space	-	GO:0010468//regulation of gene expression;GO:0021540//corpus callosum morphogenesis;GO:0021670//lateral ventricle development;GO:0021960//anterior commissure morphogenesis;GO:0030178//negative regulation of Wnt signaling pathway;GO:0043010//camera-type eye development;GO:0061073//ciliary body morphogenesis
bta-miR-138	ENSBTAT00000002020	16	39	-25.5	gCGACCACCTCCCCCTCGGCCGgc	x|||||||xx|x|xx|x|x|||xx	aGCTGGTGTTGTGA-ATCAGGCcg	BRI3BP	BRI3 binding protein [Source:VGNC Symbol;Acc:VGNC:26565]	-	-	-	-	GO:0005739//mitochondrion;GO:0016020//membrane;GO:0016021//integral component of membrane	-	-
bta-miR-138	ENSBTAT00000002067	401	424	-21.78	tCGACCACAAACACaggataagag	x|||||||||x|||xxxxxxxxxx	aGCTGGTGTT-GTGaatcaggccg	JMJD1C	jumonji domain containing 1C [Source:VGNC Symbol;Acc:VGNC:30376]	Human Diseases	Cancers	ko05202//Transcriptional misregulation in cancers	K11449	GO:0000785//chromatin;GO:0005634//nucleus	GO:0000976//transcription regulatory region sequence-specific DNA binding;GO:0031490//chromatin DNA binding;GO:0032454//histone demethylase activity (H3-K9 specific)	GO:0033169//histone H3-K9 demethylation
bta-miR-138	ENSBTAT00000002068	503	527	-24.81	tCGACCACCCTCGGTCTAGTCCtcg	x|||||||xxx|:x|x||||||xxx	aGCTGGTGTT-GTGA-ATCAGGccg	AGO2	argonaute 2, RISC catalytic component [Source:VGNC Symbol;Acc:VGNC:50167]	Organismal Systems	Development and regeneration	ko04361//Axon regeneration	K11593	GO:0000932//P-body;GO:0005634//nucleus;GO:0005654//nucleoplasm;GO:0005737//cytoplasm;GO:0005829//cytosol;GO:0005844//polysome;GO:0005845//mRNA cap binding complex;GO:0016442//RISC complex;GO:0030054//cell junction;GO:0030425//dendrite;GO:0035068//micro-ribonucleoprotein complex;GO:0070062//extracellular exosome;GO:0070578//RISC-loading complex;GO:1990904//ribonucleoprotein complex	GO:0000340//RNA 7-methylguanosine cap binding;GO:0000993//RNA polymerase II complex binding;GO:0001047//core promoter binding;GO:0003676//nucleic acid binding;GO:0003723//RNA binding;GO:0003725//double-stranded RNA binding;GO:0003727//single-stranded RNA binding;GO:0003729//mRNA binding;GO:0003743//translation initiation factor activity;GO:0004518//nuclease activity;GO:0004519//endonuclease activ…	GO:0006355//regulation of transcription, DNA-templated;GO:0006413//translational initiation;GO:0006417//regulation of translation;GO:0009791//post-embryonic development;GO:0010501//RNA secondary structure unwinding;GO:0010586//miRNA metabolic process;GO:0010628//positive regulation of gene expression;GO:0031047//gene silencing by RNA;GO:0031054//pre-miRNA processing;GO:0035087//siRNA loading onto…
bta-miR-138	ENSBTAT00000002117	51	71	-22.12	gCGACCACGTCGA--AGTCCcac	x|||||||:x|:xxx|||||xxx	aGCTGGTGTTGTGAATCAGGccg	ZNF174	zinc finger protein 174 [Source:VGNC Symbol;Acc:VGNC:37215]	-	-	-	-	GO:0005634//nucleus;GO:0005654//nucleoplasm;GO:0005737//cytoplasm;GO:0005829//cytosol;GO:0005886//plasma membrane;GO:0015629//actin cytoskeleton	GO:0003676//nucleic acid binding;GO:0003700//DNA-binding transcription factor activity;GO:0042803//protein homodimerization activity;GO:0043565//sequence-specific DNA binding;GO:0044212//transcription regulatory region DNA binding;GO:0046872//metal ion binding	GO:0000122//negative regulation of transcription by RNA polymerase II;GO:0006355//regulation of transcription, DNA-templated;GO:0045892//negative regulation of transcription, DNA-templated
bta-miR-138	ENSBTAT00000002124	399	421	-22.44	cCGACCACG-CGCTCTAGCGCGtc	x|||||||:x|:||x|||xx||xx	aGCTGGTGTTGTGA-ATCAGGCcg	HIST1H1E	histone cluster 1, H1e [Source:NCBI gene;Acc:515957]	-	-	-	-	GO:0000786//nucleosome;GO:0000790//nuclear chromatin;GO:0005634//nucleus;GO:0005694//chromosome;GO:0005719//nuclear euchromatin	GO:0003677//DNA binding;GO:0003682//chromatin binding;GO:0003690//double-stranded DNA binding;GO:0005515//protein binding;GO:0031492//nucleosomal DNA binding	GO:0006334//nucleosome assembly;GO:0006355//regulation of transcription, DNA-templated;GO:0016584//nucleosome positioning;GO:0030261//chromosome condensation;GO:0031936//negative regulation of chromatin silencing;GO:0045910//negative regulation of DNA recombination
bta-miR-138	ENSBTAT00000002194	382	404	-14.81	#NAME?	x||||||||x|x|||x|xxxxxxx	aGCTGGTGT-TGTGAATcaggccg	ITPKA	inositol-trisphosphate 3-kinase A [Source:VGNC Symbol;Acc:VGNC:30344]	Metabolism;Environmental Information Processing;Environmental Information Processing;Metabolism	Global and overview maps;Signal transduction;Signal transduction;Carbohydrate metabolism	ko01100//Metabolic pathways;ko04020//Calcium signaling pathway;ko04070//Phosphatidylinositol signaling system;ko00562//Inositol phosphate metabolism	K00911;K00911;K00911;K00911	-	GO:0016301//kinase activity;GO:0016740//transferase activity	GO:0006020//inositol metabolic process;GO:0016310//phosphorylation;GO:0032958//inositol phosphate biosynthetic process;GO:0048167//regulation of synaptic plasticity
bta-miR-138	ENSBTAT00000002230	482	504	-15.28	aCGACCACTAAGAAGT-GTGTGac	x|||||||x||x|xx|x||x:|xx	aGCTGGTG-TTGTGAATCAGGCcg	SYT13	synaptotagmin 13 [Source:VGNC Symbol;Acc:VGNC:35539]	-	-	-	-	GO:0005886//plasma membrane;GO:0005887//integral component of plasma membrane;GO:0030133//transport vesicle;GO:0043231//intracellular membrane-bounded organelle;GO:0045202//synapse;GO:0070382//exocytic vesicle;GO:0098793//presynapse	GO:0000149//SNARE binding;GO:0001786//phosphatidylserine binding;GO:0005509//calcium ion binding;GO:0005544//calcium-dependent phospholipid binding;GO:0019905//syntaxin binding;GO:0030276//clathrin binding	GO:0014059//regulation of dopamine secretion;GO:0016079//synaptic vesicle exocytosis;GO:0016192//vesicle-mediated transport;GO:0017156//calcium ion regulated exocytosis;GO:0071277//cellular response to calcium ion
bta-miR-138	ENSBTAT00000002240	443	468	-17.86	aCGACCACTTCCAAGCTGAGACCccc	x|||||||xx|xxx:||x||x||xxx	aGCTGGTGTTG---TGAATCAGGccg	TTLL12	tubulin tyrosine ligase like 12 [Source:VGNC Symbol;Acc:VGNC:36491]	-	-	-	-	-	GO:0005524//ATP binding	GO:0006464//cellular protein modification process
bta-miR-138	ENSBTAT00000002243	516	542	-25.18	tCGACCACTGACCGACTGGCGTACcac	x|||||||x:||xx|||x:x||x|xxx	aGCTGGTG-TTG--TGAAT-CAGGccg	CMTM7	CKLF like MARVEL transmembrane domain containing 7 [Source:VGNC Symbol;Acc:VGNC:27487]	-	-	-	-	GO:0016020//membrane;GO:0016021//integral component of membrane	-	GO:0002337//B-1a B cell differentiation
bta-miR-138	ENSBTAT00000002250	385	410	-18.95	cCGACCACACGTCCATATCGTCTcat	x||||||||xxxx||:x|x|||:xxx	aGCTGGTGTT---GTGAATCAGGccg	AURKB	aurora kinase B [Source:VGNC Symbol;Acc:VGNC:26351]	-	-	-	-	GO:0000775//chromosome, centromeric region;GO:0000776//kinetochore;GO:0000779//condensed chromosome, centromeric region;GO:0000780//condensed nuclear chromosome, centromeric region;GO:0005634//nucleus;GO:0005654//nucleoplasm;GO:0005694//chromosome;GO:0005737//cytoplasm;GO:0005876//spindle microtubule;GO:0010369//chromocenter;GO:0030496//midbody;GO:0031616//spindle pole centrosome;GO:0032133//chro…	GO:0000166//nucleotide binding;GO:0004672//protein kinase activity;GO:0004674//protein serine/threonine kinase activity;GO:0005524//ATP binding;GO:0016301//kinase activity;GO:0019900//kinase binding;GO:0035174//histone serine kinase activity	GO:0000122//negative regulation of transcription by RNA polymerase II;GO:0002903//negative regulation of B cell apoptotic process;GO:0006468//protein phosphorylation;GO:0007051//spindle organization;GO:0007052//mitotic spindle organization;GO:0007094//mitotic spindle assembly checkpoint;GO:0016310//phosphorylation;GO:0032091//negative regulation of protein binding;GO:0032212//positive regulation …
bta-miR-138	ENSBTAT00000002300	2846	2868	-18.53	aCGACCACAACGGATAaaaaaag	x||||||||||:xx||xxxxxxx	aGCTGGTGTTGTGAATcaggccg	AHCYL2	adenosylhomocysteinase like 2 [Source:VGNC Symbol;Acc:VGNC:25752]	Metabolism;Metabolism	Global and overview maps;Amino acid metabolism	ko01100//Metabolic pathways;ko00270//Cysteine and methionine metabolism	K01251;K01251	GO:0005737//cytoplasm;GO:0005783//endoplasmic reticulum;GO:0005829//cytosol;GO:0043005//neuron projection;GO:0043231//intracellular membrane-bounded organelle	GO:0005515//protein binding;GO:0016787//hydrolase activity	GO:0006730//one-carbon metabolic process
bta-miR-138	ENSBTAT00000002383	1547	1569	-18.41	tCGACCACtggtgtgactttact	x|||||||xxxxxxxxxxxxxxx	aGCTGGTGttgtgaatcaggccg	SNX10	sorting nexin 10 [Source:VGNC Symbol;Acc:VGNC:35091]	-	-	-	-	GO:0005634//nucleus;GO:0005737//cytoplasm;GO:0005768//endosome;GO:0005783//endoplasmic reticulum;GO:0005813//centrosome;GO:0005815//microtubule organizing center;GO:0005856//cytoskeleton;GO:0010008//endosome membrane;GO:0016020//membrane;GO:0030141//secretory granule;GO:0031313//extrinsic component of endosome membrane;GO:0090651//apical cytoplasm	GO:0005545//1-phosphatidylinositol binding;GO:0008289//lipid binding;GO:0035091//phosphatidylinositol binding;GO:0051117//ATPase binding	GO:0001696//gastric acid secretion;GO:0006897//endocytosis;GO:0007032//endosome organization;GO:0015031//protein transport;GO:0030030//cell projection organization;GO:0030282//bone mineralization;GO:0030316//osteoclast differentiation;GO:0044691//tooth eruption;GO:0045453//bone resorption;GO:0055074//calcium ion homeostasis;GO:0060271//cilium assembly;GO:0061512//protein localization to cilium;GO…
bta-miR-138	ENSBTAT00000002554	1583	1606	-18.65	aCGACCACTTCATCGTAcagagca	x|||||||xx||x|x||xxxxxxx	aGCTGGTGTTGT-GAATcaggccg	TTC14	tetratricopeptide repeat domain 14 [Source:VGNC Symbol;Acc:VGNC:53610]	-	-	-	-	-	GO:0003676//nucleic acid binding	-
bta-miR-138	ENSBTAT00000002605	51	75	-16.76	aCGACCACGGTTGACGTGGATTGac	x|||||||:::xx||x|:|x::|xx	aGCTGGTGTTG--TGAATCAGGCcg	KIAA0895	KIAA0895 [Source:VGNC Symbol;Acc:VGNC:30557]	-	-	-	-	-	-	-
bta-miR-138	ENSBTAT00000002617	162	182	-28.95	tCGACCAC--TTCTTAGGCGGcc	x|||||||xx:x|||||x|x|xx	aGCTGGTGTTGTGAATCAGGCcg	SERPINB5	serpin family B member 5 [Source:VGNC Symbol;Acc:VGNC:34473]	Human Diseases;Cellular Processes	Cancers;Cell growth and death	ko05206//MicroRNAs in cancer;ko04115//p53 signaling pathway	K10139;K10139	GO:0005615//extracellular space;GO:0005737//cytoplasm	GO:0004867//serine-type endopeptidase inhibitor activity	GO:0002009//morphogenesis of an epithelium;GO:0010951//negative regulation of endopeptidase activity;GO:0030198//extracellular matrix organization;GO:0050678//regulation of epithelial cell proliferation;GO:0060512//prostate gland morphogenesis
bta-miR-138	ENSBTAT00000002645	157	178	-25.37	tCGACCACCTCCCTCCG-CCGgt	x|||||||xx|x||xx|x|||xx	aGCTGGTGTTGTGAATCAGGCcg	SASH3	SAM and SH3 domain containing 3 [Source:VGNC Symbol;Acc:VGNC:34294]	-	-	-	-	GO:0005634//nucleus;GO:0005737//cytoplasm	-	GO:0002639//positive regulation of immunoglobulin production;GO:0002726//positive regulation of T cell cytokine production;GO:0002821//positive regulation of adaptive immune response;GO:0030890//positive regulation of B cell proliferation;GO:0032729//positive regulation of interferon-gamma production;GO:0032733//positive regulation of interleukin-10 production;GO:0032743//positive regulation of i…
bta-miR-138	ENSBTAT00000002651	879	899	-28.6	aCGACCAC--CTCGTGGTCCGgg	x|||||||xx|x|x|:|||||xx	aGCTGGTGTTGTGAATCAGGCcg	COX8B	cytochrome c oxidase subunit VIII-H (heart/muscle) [Source:NCBI gene;Acc:615757]	Metabolism;Human Diseases;Human Diseases;Organismal Systems;Human Diseases;Human Diseases;Metabolism;Organismal Systems	Global and overview maps;Neurodegenerative diseases;Neurodegenerative diseases;Environmental adaptation;Endocrine and metabolic diseases;Neurodegenerative diseases;Energy metabolism;Circulatory system	ko01100//Metabolic pathways;ko05010//Alzheimer disease;ko05016//Huntington disease;ko04714//Thermogenesis;ko04932//Non-alcoholic fatty liver disease (NAFLD);ko05012//Parkinson disease;ko00190//Oxidative phosphorylation;ko04260//Cardiac muscle contraction	K02273;K02273;K02273;K02273;K02273;K02273;K02273;K02273	GO:0005739//mitochondrion;GO:0016020//membrane;GO:0016021//integral component of membrane;GO:0045277//respiratory chain complex IV	GO:0004129//cytochrome-c oxidase activity	GO:0022900//electron transport chain;GO:1902600//proton transmembrane transport
bta-miR-138	ENSBTAT00000002689	3	25	-17.57	gCGACCACAAACCGAAATTCaga	x|||||||||xx|xx|x|:|xxx	aGCTGGTGTTGTGAATCAGGccg	NOV	nephroblastoma overexpressed [Source:NCBI gene;Acc:505727]	-	-	-	-	GO:0005576//extracellular region;GO:0005737//cytoplasm;GO:0005921//gap junction;GO:0031012//extracellular matrix;GO:0043231//intracellular membrane-bounded organelle	GO:0005112//Notch binding;GO:0005178//integrin binding;GO:0005520//insulin-like growth factor binding;GO:0008201//heparin binding	GO:0001525//angiogenesis;GO:0001558//regulation of cell growth;GO:0002062//chondrocyte differentiation;GO:0007155//cell adhesion;GO:0010761//fibroblast migration;GO:0010832//negative regulation of myotube differentiation;GO:0014909//smooth muscle cell migration;GO:0030308//negative regulation of cell growth;GO:0033627//cell adhesion mediated by integrin;GO:0035767//endothelial cell chemotaxis;GO:…
bta-miR-138	ENSBTAT00000002701	83	102	-18.94	gCGACCACA---CTTTGTCaatt	x||||||||xxx|||x|||xxxx	aGCTGGTGTTGTGAATCAGgccg	CPSF4	cleavage and polyadenylation specific factor 4 [Source:VGNC Symbol;Acc:VGNC:27673]	Human Diseases;Genetic Information Processing	Infectious diseases;Translation	ko05164//Influenza A;ko03015//mRNA surveillance pathway	K14404;K14404	GO:0005634//nucleus;GO:0005654//nucleoplasm;GO:0005847//mRNA cleavage and polyadenylation specificity factor complex;GO:0043231//intracellular membrane-bounded organelle	GO:0003676//nucleic acid binding;GO:0003723//RNA binding;GO:0005515//protein binding;GO:0008270//zinc ion binding;GO:0046872//metal ion binding	GO:0006397//mRNA processing;GO:0098789//pre-mRNA cleavage required for polyadenylation
bta-miR-138	ENSBTAT00000002748	53	71	-17.05	gCGACCAC--C-TTTA-TCTGac	x|||||||xx|x:|||x||:|xx	aGCTGGTGTTGTGAATCAGGCcg	TCP11L2	t-complex 11 like 2 [Source:VGNC Symbol;Acc:VGNC:35704]	-	-	-	-	-	-	-
bta-miR-138	ENSBTAT00000002783	132	154	-18.83	cCGACCACCGGAACCGGTCTctt	x|||||||x:x|xxx:|||:xxx	aGCTGGTGTTGTGAATCAGGccg	RAB3D	RAB3D, member RAS oncogene family [Source:VGNC Symbol;Acc:VGNC:33652]	Organismal Systems	Digestive system	ko04972//Pancreatic secretion	K07884	GO:0005768//endosome;GO:0005881//cytoplasmic microtubule;GO:0005886//plasma membrane;GO:0008021//synaptic vesicle;GO:0031982//vesicle;GO:0042588//zymogen granule;GO:0099503//secretory vesicle	GO:0003924//GTPase activity;GO:0005525//GTP binding;GO:0030742//GTP-dependent protein binding;GO:0031489//myosin V binding	GO:0006886//intracellular protein transport;GO:0006904//vesicle docking involved in exocytosis;GO:0009306//protein secretion;GO:0017157//regulation of exocytosis;GO:0018125//peptidyl-cysteine methylation;GO:0032482//Rab protein signal transduction;GO:0045453//bone resorption;GO:0072659//protein localization to plasma membrane;GO:1903307//positive regulation of regulated secretory pathway
bta-miR-138	ENSBTAT00000002792	92	114	-16.64	gCGACCACCACCCcgcccctcaa	x|||||||x||x|xxxxxxxxxx	aGCTGGTGTTGTGaatcaggccg	ZNF771	zinc finger protein 771 [Source:VGNC Symbol;Acc:VGNC:37342]	-	-	-	-	GO:0005634//nucleus;GO:0005730//nucleolus	GO:0003676//nucleic acid binding;GO:0003677//DNA binding	-
bta-miR-138	ENSBTAT00000002844	63	87	-22.13	tCGACCACAGTTCCGTCGGACCccc	x||||||||::x|xx|x:|x||xxx	aGCTGGTGTTGTG--AATCAGGccg	RRP12	ribosomal RNA processing 12 homolog [Source:VGNC Symbol;Acc:VGNC:34169]	-	-	-	-	GO:0005730//nucleolus	-	-
bta-miR-138	ENSBTAT00000002953	4	27	-23.67	tCGACCACCGACAACTAGTgtcaa	x|||||||x:|||xx||||xxxxx	aGCTGGTG-TTGTGAATCAggccg	SLC7A3	DAA19420.1 TPA: solute carrier family 7 (cationic amino acid transporter, y+ system), member 3-like [Bos taurus]	-	-	-	-	GO:0016020//membrane;GO:0016021//integral component of membrane	GO:0000064//L-ornithine transmembrane transporter activity;GO:0015181//arginine transmembrane transporter activity;GO:0015189//L-lysine transmembrane transporter activity;GO:0022857//transmembrane transporter activity	GO:0055085//transmembrane transport;GO:0097638//L-arginine import across plasma membrane;GO:1903352//L-ornithine transmembrane transport;GO:1903401//L-lysine transmembrane transport
bta-miR-138	ENSBTAT00000002964	485	508	-21.75	cCGACCACATTTGAGTAGTCgatt	x||||||||x:x:xx|||||xxxx	aGCTGGTGTTG-TGAATCAGgccg	CKAP2L	cytoskeleton associated protein 2 like [Source:VGNC Symbol;Acc:VGNC:27381]	-	-	-	-	GO:0000922//spindle pole;GO:0005737//cytoplasm;GO:0005813//centrosome;GO:0005829//cytosol;GO:0005856//cytoskeleton;GO:0072686//mitotic spindle	-	-
bta-miR-138	ENSBTAT00000002978	95	117	-17.4	cCGACCACCACCCgagacgacca	x|||||||x||x|xxxxxxxxxx	aGCTGGTGTTGTGaatcaggccg	REEP6	receptor accessory protein 6 [Source:VGNC Symbol;Acc:VGNC:33856]	-	-	-	-	GO:0001917//photoreceptor inner segment;GO:0005783//endoplasmic reticulum;GO:0005789//endoplasmic reticulum membrane;GO:0016020//membrane;GO:0016021//integral component of membrane;GO:0044317//rod spherule;GO:0045177//apical part of cell	-	GO:0032386//regulation of intracellular transport;GO:0050908//detection of light stimulus involved in visual perception
bta-miR-138	ENSBTAT00000002992	549	571	-20.37	tCGACCACTCGGATCGGACCGca	x|||||||xxx:x|x:|x|||xx	aGCTGGTGTTGTGAATCAGGCcg	AMT	aminomethyltransferase [Source:NCBI gene;Acc:280719]	Metabolism;Metabolism;Metabolism;Metabolism;Metabolism	Global and overview maps;Global and overview maps;Amino acid metabolism;Carbohydrate metabolism;Metabolism of cofactors and vitamins	ko01100//Metabolic pathways;ko01200//Carbon metabolism;ko00260//Glycine, serine and threonine metabolism;ko00630//Glyoxylate and dicarboxylate metabolism;ko00670//One carbon pool by folate	K00605;K00605;K00605;K00605;K00605	GO:0005654//nucleoplasm;GO:0005739//mitochondrion;GO:0005743//mitochondrial inner membrane	GO:0004047//aminomethyltransferase activity;GO:0008483//transaminase activity;GO:0016740//transferase activity;GO:0031405//lipoic acid binding	GO:0006546//glycine catabolic process;GO:0019464//glycine decarboxylation via glycine cleavage system;GO:0032259//methylation
bta-miR-138	ENSBTAT00000003033	723	745	-18.66	aCGACCACCGGAGTCAaggaccc	x|||||||x:x|x|x|xxxxxxx	aGCTGGTGTTGTGAATcaggccg	PIK3R2	phosphoinositide-3-kinase regulatory subunit 2 [Source:VGNC Symbol;Acc:VGNC:52862]	Human Diseases;Human Diseases;Environmental Information Processing;Human Diseases;Human Diseases;Human Diseases;Environmental Information Processing;Human Diseases;Human Diseases;Environmental Information Processing;Human Diseases;Environmental Information Processing;Human Diseases;Human Diseases;Human Diseases;Cellular Processes;Cellular Processes;Human Diseases;Human Diseases;Human Diseases;Org…	Cancers;Infectious diseases;Signal transduction;Infectious diseases;Neurodegenerative diseases;Infectious diseases;Signal transduction;Infectious diseases;Infectious disease: viral;Signal transduction;Cancers;Signal transduction;Infectious diseases;Infectious diseases;Cancers;Cell motility;Cellular community - eukaryotes;Infectious disease: bacterial;Infectious diseases;Infectious diseases;Immune…	ko05200//Pathways in cancer;ko05168//Herpes simplex infection;ko04151//PI3K-Akt signaling pathway;ko05165//Human papillomavirus infection;ko05010//Alzheimer disease;ko05166//HTLV-I infection;ko04014//Ras signaling pathway;ko05169//Epstein-Barr virus infection;ko05170//Human immunodeficiency virus 1 infection;ko04015//Rap1 signaling pathway;ko05203//Viral carcinogenesis;ko04024//cAMP signaling pat…	K02649;K02649;K02649;K02649;K02649;K02649;K02649;K02649;K02649;K02649;K02649;K02649;K02649;K02649;K02649;K02649;K02649;K02649;K02649;K02649;K02649;K02649;K02649;K02649;K02649;K02649;K02649;K02649;K02649;K02649;K02649;K02649;K02649;K02649;K02649;K02649;K02649;K02649;K02649;K02649;K02649;K02649;K02649;K02649;K02649;K02649;K02649;K02649;K02649;K02649;K02649;K02649;K02649;K02649;K02649;K02649;K02649;…	GO:0005634//nucleus;GO:0005925//focal adhesion;GO:0005942//phosphatidylinositol 3-kinase complex	GO:0005515//protein binding;GO:0008134//transcription factor binding;GO:0035014//phosphatidylinositol 3-kinase regulator activity;GO:0036312//phosphatidylinositol 3-kinase regulatory subunit binding;GO:0046935//1-phosphatidylinositol-3-kinase regulator activity;GO:0046982//protein heterodimerization activity	GO:0001678//cellular glucose homeostasis;GO:0007165//signal transduction;GO:0008286//insulin receptor signaling pathway;GO:0010506//regulation of autophagy;GO:0014065//phosphatidylinositol 3-kinase signaling;GO:0015031//protein transport;GO:0030833//regulation of actin filament polymerization;GO:0032869//cellular response to insulin stimulus;GO:0034976//response to endoplasmic reticulum stress;GO…
bta-miR-138	ENSBTAT00000003094	107	131	-18.22	cCGACCACCTCGGGCTTCGaggttg	x|||||||xx|:xx|||x|xxxxxx	aGCTGGTGTTGT--GAATCaggccg	TGFB1I1	transforming growth factor beta 1 induced transcript 1 [Source:VGNC Symbol;Acc:VGNC:35801]	-	-	-	-	GO:0005622//intracellular;GO:0005634//nucleus;GO:0005737//cytoplasm;GO:0005856//cytoskeleton;GO:0005925//focal adhesion;GO:0016363//nuclear matrix;GO:0030054//cell junction	GO:0003713//transcription coactivator activity;GO:0046872//metal ion binding;GO:0048495//Roundabout binding;GO:0050681//androgen receptor binding;GO:0070411//I-SMAD binding	GO:0010718//positive regulation of epithelial to mesenchymal transition;GO:0016055//Wnt signaling pathway;GO:0016331//morphogenesis of embryonic epithelium;GO:0030154//cell differentiation;GO:0030511//positive regulation of transforming growth factor beta receptor signaling pathway;GO:0030512//negative regulation of transforming growth factor beta receptor signaling pathway;GO:0030579//ubiquitin-…
bta-miR-138	ENSBTAT00000003186	120	144	-23.6	cCGACCACCTACTGCTTACTCCacc	x|||||||xx|x::||||x|||xxx	aGCTGGTG--TTGTGAATCAGGccg	ASCC2	activating signal cointegrator 1 complex subunit 2 [Source:VGNC Symbol;Acc:VGNC:26204]	-	-	-	-	GO:0005634//nucleus;GO:0099053//activating signal cointegrator 1 complex	-	GO:0006355//regulation of transcription, DNA-templated
bta-miR-138	ENSBTAT00000003269	68	89	-20.22	tCGACCACC-CGGTCGCCCCGac	x|||||||xx|:x|x:xx|||xx	aGCTGGTGTTGTGAATCAGGCcg	CCDC130	coiled-coil domain containing 130 [Source:VGNC Symbol;Acc:VGNC:26846]	-	-	-	-	-	-	GO:0009615//response to virus
bta-miR-138	ENSBTAT00000003338	87	113	-17.68	cCGACCACGTTTTACCCTTCGTTTaag	x|||||||:xxxx||x|||x||::xxx	aGCTGGTGT----TGTGAATCAGGccg	ZMYND11	zinc finger MYND-type containing 11 [Source:VGNC Symbol;Acc:VGNC:37202]	-	-	-	-	GO:0005634//nucleus;GO:0005654//nucleoplasm	GO:0003690//double-stranded DNA binding;GO:0008270//zinc ion binding;GO:0035064//methylated histone binding;GO:0046872//metal ion binding	GO:0043124//negative regulation of I-kappaB kinase/NF-kappaB signaling;GO:0046329//negative regulation of JNK cascade;GO:0051607//defense response to virus;GO:2001237//negative regulation of extrinsic apoptotic signaling pathway
bta-miR-138	ENSBTAT00000003345	66	88	-15.16	aCGACCACCGTTTTTAcatttac	x|||||||x::x:|||xxxxxxx	aGCTGGTGTTGTGAATcaggccg	SLC16A2	solute carrier family 16 member 2 [Source:VGNC Symbol;Acc:VGNC:54485]	Organismal Systems	Endocrine system	ko04919//Thyroid hormone signaling pathway	K08231	GO:0005886//plasma membrane;GO:0005887//integral component of plasma membrane;GO:0016020//membrane;GO:0016021//integral component of membrane	GO:0015349//thyroid hormone transmembrane transporter activity	GO:0055085//transmembrane transport;GO:0070327//thyroid hormone transport
bta-miR-138	ENSBTAT00000003403	217	239	-13.48	cCGACCACCCCCCGTttcatcac	x|||||||xx|x|x|xxxxxxxx	aGCTGGTGTTGTGAAtcaggccg	SLC44A2	solute carrier family 44 member 2 [Source:VGNC Symbol;Acc:VGNC:34876]	Human Diseases	Cancers	ko05231//Choline metabolism in cancer	K15377	GO:0016020//membrane;GO:0016021//integral component of membrane	-	-
bta-miR-138	ENSBTAT00000003442	484	506	-20.54	cCGACCACGGTACTCTCTCTctc	x|||||||:::|||xxx||:xxx	aGCTGGTGTTGTGAATCAGGccg	NKIRAS2	NFKB inhibitor interacting Ras like 2 [Source:VGNC Symbol;Acc:VGNC:32095]	-	-	-	-	GO:0016020//membrane	GO:0000166//nucleotide binding;GO:0003924//GTPase activity;GO:0005525//GTP binding	GO:0007165//signal transduction
bta-miR-138	ENSBTAT00000003492	401	424	-20.31	gCGACCACTGGTGGTTGGTgtccc	x|||||||x::::x||:||xxxxx	aGCTGGTG-TTGTGAATCAggccg	KCTD10	potassium channel tetramerization domain containing 10 [Source:VGNC Symbol;Acc:VGNC:30500]	-	-	-	-	GO:0005654//nucleoplasm;GO:0005829//cytosol	GO:0005112//Notch binding	GO:0006511//ubiquitin-dependent protein catabolic process;GO:0051260//protein homooligomerization
bta-miR-138	ENSBTAT00000003535	249	270	-20.91	cCGACCACTCC-CTTctggggag	x|||||||xx|x|||xxxxxxxx	aGCTGGTGTTGTGAAtcaggccg	PHACTR4	phosphatase and actin regulator 4 [Source:VGNC Symbol;Acc:VGNC:32806]	-	-	-	-	GO:0005622//intracellular;GO:0005737//cytoplasm;GO:0030027//lamellipodium;GO:0042995//cell projection	GO:0003779//actin binding;GO:0008157//protein phosphatase 1 binding;GO:0019888//protein phosphatase regulator activity;GO:0072542//protein phosphatase activator activity	GO:0001755//neural crest cell migration;GO:0001843//neural tube closure;GO:0007266//Rho protein signal transduction;GO:0007275//multicellular organism development;GO:0007399//nervous system development;GO:0030036//actin cytoskeleton organization;GO:0043085//positive regulation of catalytic activity;GO:0043666//regulation of phosphoprotein phosphatase activity;GO:0048484//enteric nervous system de…
bta-miR-138	ENSBTAT00000003550	563	585	-17.93	tCGACCACTGTAaaccccttcga	x|||||||x::|xxxxxxxxxxx	aGCTGGTGTTGTgaatcaggccg	S1PR2	sphingosine-1-phosphate receptor 2 [Source:VGNC Symbol;Acc:VGNC:34253]	Environmental Information Processing;Environmental Information Processing	Signaling molecules and interaction;Signal transduction	ko04080//Neuroactive ligand-receptor interaction;ko04071//Sphingolipid signaling pathway	K04292;K04292	GO:0005886//plasma membrane;GO:0016020//membrane;GO:0016021//integral component of membrane	GO:0001664//G protein-coupled receptor binding;GO:0004930//G protein-coupled receptor activity;GO:0005178//integrin binding;GO:0038036//sphingosine-1-phosphate receptor activity	GO:0003376//sphingosine-1-phosphate receptor signaling pathway;GO:0007165//signal transduction;GO:0007186//G protein-coupled receptor signaling pathway;GO:0010800//positive regulation of peptidyl-threonine phosphorylation;GO:0031532//actin cytoskeleton reorganization;GO:0046847//filopodium assembly;GO:0090394//negative regulation of excitatory postsynaptic potential;GO:1903142//positive regulatio…
bta-miR-138	ENSBTAT00000003575	404	425	-22.59	cCGACCACAAC-CTGTGTGTGtc	x||||||||||x||xx||x:|xx	aGCTGGTGTTGTGAATCAGGCcg	THBD	thrombomodulin [Source:VGNC Symbol;Acc:VGNC:35827]	Human Diseases;Human Diseases;Organismal Systems	Cardiovascular diseases;Endocrine and metabolic diseases;Immune system	ko05418//Fluid shear stress and atherosclerosis;ko04933//AGE-RAGE signaling pathway in diabetic complications;ko04610//Complement and coagulation cascades	K03907;K03907;K03907	GO:0005887//integral component of plasma membrane;GO:0009986//cell surface;GO:0016020//membrane;GO:0016021//integral component of membrane	GO:0004888//transmembrane signaling receptor activity;GO:0005509//calcium ion binding	GO:0007565//female pregnancy;GO:0030195//negative regulation of blood coagulation
bta-miR-138	ENSBTAT00000003640	79	101	-23.16	tCGACCACctgtcccgcggcacc	x|||||||xxxxxxxxxxxxxxx	aGCTGGTGttgtgaatcaggccg	MCRIP2	MAPK regulated corepressor interacting protein 2 [Source:NCBI gene;Acc:618020]	-	-	-	-	GO:0005634//nucleus;GO:0005737//cytoplasm;GO:0010494//cytoplasmic stress granule	-	-
bta-miR-138	ENSBTAT00000003653	1949	1971	-21.45	tCGACCACGAGACccaccctcga	x|||||||:|x||xxxxxxxxxx	aGCTGGTGTTGTGaatcaggccg	MPZL1	myelin protein zero like 1 [Source:VGNC Symbol;Acc:VGNC:31592]	Environmental Information Processing	Signaling molecules and interaction	ko04514//Cell adhesion molecules (CAMs)	K06770	GO:0005887//integral component of plasma membrane;GO:0016020//membrane;GO:0016021//integral component of membrane	-	GO:0007165//signal transduction
bta-miR-138	ENSBTAT00000003661	1901	1923	-19.82	aCGACCACCTCGAGAGGACCcga	x|||||||xx|:xxx:|x||xxx	aGCTGGTGTTGTGAATCAGGccg	RNF185	ring finger protein 185 [Source:VGNC Symbol;Acc:VGNC:34042]	Genetic Information Processing	Folding, sorting and degradation	ko04141//Protein processing in endoplasmic reticulum	K10666	GO:0005783//endoplasmic reticulum;GO:0016020//membrane;GO:0016021//integral component of membrane;GO:0036513//Derlin-1 retrotranslocation complex	GO:0044390//ubiquitin-like protein conjugating enzyme binding;GO:0061630//ubiquitin protein ligase activity	GO:0006511//ubiquitin-dependent protein catabolic process;GO:0016567//protein ubiquitination;GO:0030433//ubiquitin-dependent ERAD pathway;GO:0036503//ERAD pathway;GO:0051865//protein autoubiquitination;GO:0071712//ER-associated misfolded protein catabolic process
bta-miR-138	ENSBTAT00000003755	935	957	-13.04	cCGACCACTTTTCTcgaaatatc	x|||||||xx:x||xxxxxxxxx	aGCTGGTGTTGTGAatcaggccg	MSR1	macrophage scavenger receptor 1 [Source:VGNC Symbol;Acc:VGNC:31704]	Cellular Processes	Transport and catabolism	ko04145//Phagosome	K06558	GO:0005581//collagen trimer;GO:0005886//plasma membrane;GO:0016020//membrane;GO:0016021//integral component of membrane;GO:0034362//low-density lipoprotein particle	GO:0001540//amyloid-beta binding;GO:0005044//scavenger receptor activity;GO:0019899//enzyme binding;GO:0030169//low-density lipoprotein particle binding;GO:0030544//Hsp70 protein binding;GO:0042802//identical protein binding;GO:0051879//Hsp90 protein binding	GO:0006897//endocytosis;GO:0006898//receptor-mediated endocytosis;GO:0010886//positive regulation of cholesterol storage;GO:0034381//plasma lipoprotein particle clearance;GO:0070207//protein homotrimerization;GO:0097242//amyloid-beta clearance
bta-miR-138	ENSBTAT00000003855	2541	2562	-19.6	cCGACCACCA-ACTC-GTCACGtc	x|||||||x|x|||xx|||x||xx	aGCTGGTGTTGTGAATCAG-GCcg	TWF2	WD repeat domain 82 [Source:NCBI gene;Acc:783336]	Genetic Information Processing	Translation	ko03015//mRNA surveillance pathway	K14962	GO:0048188//Set1C/COMPASS complex;GO:0072357//PTW/PP1 phosphatase complex	-	-
bta-miR-138	ENSBTAT00000003923	787	805	-22.39	aCGACCAC----CTTTGTCCGca	x|||||||xxxx|||x|||||xx	aGCTGGTGTTGTGAATCAGGCcg	PTPN7	protein tyrosine phosphatase, non-receptor type 7 [Source:VGNC Symbol;Acc:VGNC:33542]	Environmental Information Processing	Signal transduction	ko04010//MAPK signaling pathway	K18019	GO:0005737//cytoplasm;GO:0005829//cytosol;GO:0009898//cytoplasmic side of plasma membrane	GO:0004721//phosphoprotein phosphatase activity;GO:0004725//protein tyrosine phosphatase activity;GO:0016787//hydrolase activity;GO:0016791//phosphatase activity	GO:0006470//protein dephosphorylation;GO:0016311//dephosphorylation;GO:0035335//peptidyl-tyrosine dephosphorylation
bta-miR-138	ENSBTAT00000003949	231	257	-21.99	aCGACCACAACCCGTTTGATTTCCGtt	x||||||||||x|x||x|xxx||||xx	aGCTGGTGTTGTG-AATC---AGGCcg	GATAD2A	GATA zinc finger domain containing 2A [Source:VGNC Symbol;Acc:VGNC:29271]	-	-	-	-	GO:0005634//nucleus;GO:0005654//nucleoplasm;GO:0016581//NuRD complex	GO:0008270//zinc ion binding;GO:0030674//protein binding, bridging;GO:0043565//sequence-specific DNA binding	GO:0000122//negative regulation of transcription by RNA polymerase II;GO:0006355//regulation of transcription, DNA-templated;GO:0045892//negative regulation of transcription, DNA-templated
bta-miR-138	ENSBTAT00000004007	567	589	-16.48	aCGACCACGTCGagacgcctcac	x|||||||:x|:xxxxxxxxxxx	aGCTGGTGTTGTgaatcaggccg	EFNA1	ephrin A1 [Source:VGNC Symbol;Acc:VGNC:28355]	Environmental Information Processing;Environmental Information Processing;Environmental Information Processing;Environmental Information Processing;Organismal Systems;Human Diseases	Signal transduction;Signal transduction;Signal transduction;Signal transduction;Development;Cancers	ko04151//PI3K-Akt signaling pathway;ko04014//Ras signaling pathway;ko04010//MAPK signaling pathway;ko04015//Rap1 signaling pathway;ko04360//Axon guidance;ko05206//MicroRNAs in cancer	K05462;K05462;K05462;K05462;K05462;K05462	GO:0005576//extracellular region;GO:0005886//plasma membrane;GO:0016020//membrane;GO:0031225//anchored component of membrane;GO:0046658//anchored component of plasma membrane	GO:0046875//ephrin receptor binding	GO:0000122//negative regulation of transcription by RNA polymerase II;GO:0001525//angiogenesis;GO:0001934//positive regulation of protein phosphorylation;GO:0003180//aortic valve morphogenesis;GO:0003183//mitral valve morphogenesis;GO:0003199//endocardial cushion to mesenchymal transition involved in heart valve formation;GO:0007411//axon guidance;GO:0010719//negative regulation of epithelial to …
bta-miR-138	ENSBTAT00000004017	501	523	-16.74	gCGACCACttgtggaagccactc	x|||||||xxxxxxxxxxxxxxx	aGCTGGTGttgtgaatcaggccg	GPATCH2L	G-patch domain containing 2 like [Source:VGNC Symbol;Acc:VGNC:29517]	-	-	-	-	-	-	-
bta-miR-138	ENSBTAT00000004073	199	221	-24.64	cCGACCACAACCCTGGGCCCagt	x||||||||||x||x:|x||xxx	aGCTGGTGTTGTGAATCAGGccg	CRYAA	crystallin alpha A [Source:NCBI gene;Acc:281718]	Genetic Information Processing	Folding, sorting and degradation	ko04141//Protein processing in endoplasmic reticulum	K09541	GO:0005634//nucleus;GO:0005737//cytoplasm	GO:0005212//structural constituent of eye lens;GO:0005515//protein binding;GO:0046872//metal ion binding;GO:0051082//unfolded protein binding	GO:0001666//response to hypoxia;GO:0001934//positive regulation of protein phosphorylation;GO:0002088//lens development in camera-type eye;GO:0002089//lens morphogenesis in camera-type eye;GO:0006915//apoptotic process;GO:0007005//mitochondrion organization;GO:0007015//actin filament organization;GO:0007017//microtubule-based process;GO:0007021//tubulin complex assembly;GO:0010629//negative regul…
bta-miR-138	ENSBTAT00000004114	23	44	-20.87	gCGACCACCTC-CTTCGGCCGtc	x|||||||xx|x|||x|x|||xx	aGCTGGTGTTGTGAATCAGGCcg	HNRNPUL1	heterogeneous nuclear ribonucleoprotein U like 1 [Source:VGNC Symbol;Acc:VGNC:50035]	Human Diseases	Infectious diseases	ko05164//Influenza A	K15047	GO:0005634//nucleus;GO:0005654//nucleoplasm	GO:0019899//enzyme binding	GO:0006396//RNA processing;GO:0009615//response to virus
bta-miR-138	ENSBTAT00000004170	398	422	-20.67	cCGACCACTACAACCTTAcaggtaa	x|||||||x|||xx||||xxxxxxx	aGCTGGTGTTGT--GAATcaggccg	NNAT	neuronatin [Source:VGNC Symbol;Acc:VGNC:32142]	-	-	-	-	GO:0005737//cytoplasm	-	GO:0007275//multicellular organism development;GO:0007420//brain development;GO:0032024//positive regulation of insulin secretion
bta-miR-138	ENSBTAT00000004171	398	422	-20.67	cCGACCACTACAACCTTAcaggtaa	x|||||||x|||xx||||xxxxxxx	aGCTGGTGTTGT--GAATcaggccg	NNAT	neuronatin [Source:VGNC Symbol;Acc:VGNC:32142]	-	-	-	-	GO:0005737//cytoplasm	-	GO:0007275//multicellular organism development;GO:0007420//brain development;GO:0032024//positive regulation of insulin secretion
bta-miR-138	ENSBTAT00000004270	425	445	-26.46	cCGACCACGAC-CG-AGTCTGtg	x|||||||:||x|xx||||:|xx	aGCTGGTGTTGTGAATCAGGCcg	OASL	2'-5'-oligoadenylate synthetase like [Source:VGNC Symbol;Acc:VGNC:32392]	Human Diseases	Infectious diseases	ko05165//Human papillomavirus infection	K14608	GO:0005634//nucleus;GO:0005654//nucleoplasm;GO:0005829//cytosol	GO:0003723//RNA binding;GO:0003725//double-stranded RNA binding;GO:0005524//ATP binding;GO:0016740//transferase activity	GO:0006955//immune response;GO:0045071//negative regulation of viral genome replication;GO:0051607//defense response to virus;GO:0060700//regulation of ribonuclease activity
bta-miR-138	ENSBTAT00000004329	43	63	-17.43	aCGACCAC--TCCTTAcacgtgt	x|||||||xx:x||||xxxxxxx	aGCTGGTGTTGTGAATcaggccg	VSX1	visual system homeobox 1 [Source:VGNC Symbol;Acc:VGNC:36845]	-	-	-	-	GO:0005634//nucleus	GO:0003677//DNA binding;GO:0043565//sequence-specific DNA binding	GO:0006355//regulation of transcription, DNA-templated;GO:0007275//multicellular organism development;GO:0007601//visual perception;GO:0042551//neuron maturation;GO:0048666//neuron development;GO:0050896//response to stimulus;GO:0060040//retinal bipolar neuron differentiation
bta-miR-138	ENSBTAT00000004450	85	108	-23.2	tCGACCACCGGGCAGCT-GTCCcca	x|||||||xx::||xx|x||||xxx	aGCTGGTG--TTGTGAATCAGGccg	EPO	erythropoietin [Source:VGNC Symbol;Acc:VGNC:28549]	Human Diseases;Environmental Information Processing;Environmental Information Processing;Environmental Information Processing;Organismal Systems;Environmental Information Processing	Cancers;Signal transduction;Signaling molecules and interaction;Signal transduction;Immune system;Signal transduction	ko05200//Pathways in cancer;ko04151//PI3K-Akt signaling pathway;ko04060//Cytokine-cytokine receptor interaction;ko04630//Jak-STAT signaling pathway;ko04640//Hematopoietic cell lineage;ko04066//HIF-1 signaling pathway	K05437;K05437;K05437;K05437;K05437;K05437	GO:0005576//extracellular region;GO:0005615//extracellular space;GO:0009986//cell surface	GO:0005125//cytokine activity;GO:0005128//erythropoietin receptor binding;GO:0005179//hormone activity;GO:0030295//protein kinase activator activity	GO:0000122//negative regulation of transcription by RNA polymerase II;GO:0001666//response to hypoxia;GO:0006357//regulation of transcription by RNA polymerase II;GO:0006915//apoptotic process;GO:0007566//embryo implantation;GO:0008283//cell proliferation;GO:0008284//positive regulation of cell proliferation;GO:0010469//regulation of signaling receptor activity;GO:0010523//negative regulation of …
bta-miR-138	ENSBTAT00000004502	611	634	-18.15	cCGACCACCGGTACATGGaacaag	x|||||||x:::||x|:|xxxxxx	aGCTGGTG-TTGTGAATCaggccg	ZNF135	zinc finger protein 135 [Source:VGNC Symbol;Acc:VGNC:37209]	Human Diseases	Infectious diseases	ko05168//Herpes simplex infection	K09228	GO:0005622//intracellular;GO:0005634//nucleus	GO:0003676//nucleic acid binding;GO:0003677//DNA binding;GO:0046872//metal ion binding	GO:0006355//regulation of transcription, DNA-templated;GO:0007010//cytoskeleton organization;GO:0022604//regulation of cell morphogenesis
bta-miR-138	ENSBTAT00000004659	332	354	-17.72	aCGACCACAGTCCCCACCCCcac	x||||||||::x|xx|xx||xxx	aGCTGGTGTTGTGAATCAGGccg	PSD	ELK05005.1 PH and SEC7 domain-containing protein 1 [Pteropus alecto]	Cellular Processes;Organismal Systems	Transport and catabolism;Development and regeneration	ko04144//Endocytosis;ko04361//Axon regeneration	K12494;K12494	-	GO:0005543//phospholipid binding	-
bta-miR-138	ENSBTAT00000004690	20	41	-19.6	aCGACCACCAC-CTTCCTTCagc	x|||||||x||x|||xx|:|xxx	aGCTGGTGTTGTGAATCAGGccg	CAPN11	calpain 11 [Source:VGNC Symbol;Acc:VGNC:26742]	-	-	-	-	GO:0001669//acrosomal vesicle;GO:0005622//intracellular;GO:0005737//cytoplasm	GO:0004198//calcium-dependent cysteine-type endopeptidase activity;GO:0005509//calcium ion binding;GO:0008233//peptidase activity;GO:0008234//cysteine-type peptidase activity;GO:0016787//hydrolase activity	GO:0006508//proteolysis
bta-miR-138	ENSBTAT00000004789	186	206	-18.06	cCGACCAC--CCTTTGGgacaga	x|||||||xx|x:||:|xxxxxx	aGCTGGTGTTGTGAATCaggccg	ADGRL1	adhesion G protein-coupled receptor L1 [Source:VGNC Symbol;Acc:VGNC:25671]	-	-	-	-	GO:0005622//intracellular;GO:0005886//plasma membrane;GO:0005887//integral component of plasma membrane;GO:0014069//postsynaptic density;GO:0016020//membrane;GO:0016021//integral component of membrane;GO:0030054//cell junction;GO:0030424//axon;GO:0030426//growth cone;GO:0042734//presynaptic membrane;GO:0042995//cell projection;GO:0043005//neuron projection;GO:0045202//synapse	GO:0004888//transmembrane signaling receptor activity;GO:0004930//G protein-coupled receptor activity;GO:0016524//latrotoxin receptor activity;GO:0030246//carbohydrate binding;GO:0050839//cell adhesion molecule binding	GO:0007157//heterophilic cell-cell adhesion via plasma membrane cell adhesion molecules;GO:0007165//signal transduction;GO:0007166//cell surface receptor signaling pathway;GO:0007186//G protein-coupled receptor signaling pathway;GO:0007189//adenylate cyclase-activating G protein-coupled receptor signaling pathway;GO:0035584//calcium-mediated signaling using intracellular calcium source;GO:0090129…
bta-miR-138	ENSBTAT00000004836	30	52	-17.82	tCGACCACCCTGCcgtacccttc	x|||||||xx::|xxxxxxxxxx	aGCTGGTGTTGTGaatcaggccg	EPAS1	endothelial PAS domain protein 1 [Source:VGNC Symbol;Acc:VGNC:28518]	Human Diseases;Human Diseases	Cancers;Cancers	ko05200//Pathways in cancer;ko05211//Renal cell carcinoma	K09095;K09095	GO:0005634//nucleus;GO:0005667//transcription factor complex;GO:0005737//cytoplasm;GO:0016607//nuclear speck	GO:0000981//DNA-binding transcription factor activity, RNA polymerase II-specific;GO:0001077//proximal promoter DNA-binding transcription activator activity, RNA polymerase II-specific;GO:0003677//DNA binding;GO:0003700//DNA-binding transcription factor activity;GO:0008134//transcription factor binding;GO:0035035//histone acetyltransferase binding;GO:0043565//sequence-specific DNA binding;GO:0046…	GO:0001525//angiogenesis;GO:0001666//response to hypoxia;GO:0001892//embryonic placenta development;GO:0001974//blood vessel remodeling;GO:0002027//regulation of heart rate;GO:0006355//regulation of transcription, DNA-templated;GO:0006357//regulation of transcription by RNA polymerase II;GO:0006366//transcription by RNA polymerase II;GO:0006979//response to oxidative stress;GO:0007005//mitochondr…
bta-miR-138	ENSBTAT00000004955	251	273	-24.27	aCGACCACAACTGTGGGaggaac	x||||||||||xx|x:|xxxxxx	aGCTGGTGTTGTGAATCaggccg	CNOT9	CCR4-NOT transcription complex subunit 9 [Source:VGNC Symbol;Acc:VGNC:27524]	Genetic Information Processing	Folding, sorting and degradation	ko03018//RNA degradation	K12606	GO:0000932//P-body;GO:0005634//nucleus;GO:0005737//cytoplasm;GO:0030014//CCR4-NOT complex;GO:0030015//CCR4-NOT core complex;GO:0032991//protein-containing complex	GO:0005154//epidermal growth factor receptor binding;GO:0019900//kinase binding;GO:0019904//protein domain specific binding;GO:0042803//protein homodimerization activity	GO:0006402//mRNA catabolic process;GO:0006417//regulation of translation;GO:0017148//negative regulation of translation;GO:0019221//cytokine-mediated signaling pathway;GO:0031047//gene silencing by RNA;GO:0033138//positive regulation of peptidyl-serine phosphorylation;GO:0033147//negative regulation of intracellular estrogen receptor signaling pathway;GO:0045742//positive regulation of epidermal …
bta-miR-138	ENSBTAT00000004980	548	570	-15.43	cCGACCACtctctcccacccaac	x|||||||xxxxxxxxxxxxxxx	aGCTGGTGttgtgaatcaggccg	SCN1B	sodium voltage-gated channel beta subunit 1 [Source:VGNC Symbol;Acc:VGNC:34346]	Organismal Systems	Circulatory system	ko04261//Adrenergic signaling in cardiomyocytes	K04845	GO:0001518//voltage-gated sodium channel complex;GO:0005886//plasma membrane;GO:0014704//intercalated disc;GO:0016020//membrane;GO:0016021//integral component of membrane;GO:0030315//T-tubule;GO:0033268//node of Ranvier;GO:0034706//sodium channel complex	GO:0005244//voltage-gated ion channel activity;GO:0005248//voltage-gated sodium channel activity;GO:0005272//sodium channel activity;GO:0017080//sodium channel regulator activity;GO:0019871//sodium channel inhibitor activity;GO:0044325//ion channel binding;GO:0086006//voltage-gated sodium channel activity involved in cardiac muscle cell action potential;GO:0086062//voltage-gated sodium channel ac…	GO:0006811//ion transport;GO:0006814//sodium ion transport;GO:0007411//axon guidance;GO:0010765//positive regulation of sodium ion transport;GO:0010976//positive regulation of neuron projection development;GO:0019227//neuronal action potential propagation;GO:0021966//corticospinal neuron axon guidance;GO:0034765//regulation of ion transmembrane transport;GO:0035725//sodium ion transmembrane trans…
bta-miR-138	ENSBTAT00000005001	1388	1410	-19.26	aCGACCACGATTTTTGTTTaaat	x|||||||:|:x:||:x|:xxxx	aGCTGGTGTTGTGAATCAGgccg	RIMS2	regulating synaptic membrane exocytosis 2 [Source:VGNC Symbol;Acc:VGNC:33972]	Organismal Systems	Endocrine system	ko04911//Insulin secretion	K15297	GO:0016020//membrane;GO:0048786//presynaptic active zone	GO:0017137//Rab GTPase binding	GO:0006887//exocytosis;GO:0017157//regulation of exocytosis;GO:0048791//calcium ion-regulated exocytosis of neurotransmitter
bta-miR-138	ENSBTAT00000005040	63	84	-20.04	aCGACCACCAGGAG-AGTCGGac	x|||||||x|x:xxx||||x|xx	aGCTGGTGTTGTGAATCAGGCcg	SLC13A4	solute carrier family 13 member 4 [Source:VGNC Symbol;Acc:VGNC:34676]	-	-	-	-	GO:0016020//membrane;GO:0016021//integral component of membrane	GO:0005215//transporter activity;GO:0015137//citrate transmembrane transporter activity;GO:0015141//succinate transmembrane transporter activity;GO:0017153//sodium:dicarboxylate symporter activity	GO:0006814//sodium ion transport;GO:0006835//dicarboxylic acid transport;GO:0015746//citrate transport;GO:0055085//transmembrane transport;GO:0071422//succinate transmembrane transport
bta-miR-138	ENSBTAT00000005194	329	353	-23.01	gCGACCACCGACACTATAGgaaacg	x|||||||x:|||||x|||xxxxxx	aGCTGGTG-TTGTGA-ATCaggccg	SLC52A3	solute carrier family 52 member 3 [Source:VGNC Symbol;Acc:VGNC:34902]	Organismal Systems	Digestive system	ko04977//Vitamin digestion and absorption	K14620	GO:0005886//plasma membrane;GO:0005887//integral component of plasma membrane;GO:0016020//membrane;GO:0016021//integral component of membrane	GO:0032217//riboflavin transmembrane transporter activity	GO:0007605//sensory perception of sound;GO:0032218//riboflavin transport;GO:0034605//cellular response to heat
bta-miR-138	ENSBTAT00000005206	256	278	-16.23	cCGACCACCGAGCCTcccagagt	x|||||||x:x:|x|xxxxxxxx	aGCTGGTGTTGTGAAtcaggccg	TOM1L2	target of myb1 like 2 membrane trafficking protein [Source:VGNC Symbol;Acc:VGNC:36219]	-	-	-	-	GO:0005622//intracellular	-	GO:0006886//intracellular protein transport;GO:0015031//protein transport
bta-miR-138	ENSBTAT00000005226	969	989	-23.78	cCGACCACCAGAG--GGTCCGat	x|||||||x|x|xxx:|||||xx	aGCTGGTGTTGTGAATCAGGCcg	CSDC2	cold shock domain containing C2 [Source:VGNC Symbol;Acc:VGNC:27750]	-	-	-	-	GO:0005737//cytoplasm	GO:0003676//nucleic acid binding;GO:0003677//DNA binding;GO:0003730//mRNA 3'-UTR binding	GO:0006355//regulation of transcription, DNA-templated;GO:0043488//regulation of mRNA stability
bta-miR-138	ENSBTAT00000005378	325	349	-21.12	aCGACCACTGTCGATTCCGACCGgg	x|||||||x::xx|:|xx|x|||xx	aGCTGGTGTTG--TGAATCAGGCcg	MAP3K11	mitogen-activated protein kinase kinase kinase 11 [Source:VGNC Symbol;Acc:VGNC:31189]	Environmental Information Processing;Human Diseases	Signal transduction;Endocrine and metabolic diseases	ko04010//MAPK signaling pathway;ko04932//Non-alcoholic fatty liver disease (NAFLD)	K04419;K04419	GO:0005813//centrosome;GO:0005874//microtubule	GO:0000166//nucleotide binding;GO:0004672//protein kinase activity;GO:0004674//protein serine/threonine kinase activity;GO:0004706//JUN kinase kinase kinase activity;GO:0004709//MAP kinase kinase kinase activity;GO:0005524//ATP binding;GO:0016301//kinase activity;GO:0016740//transferase activity;GO:0031435//mitogen-activated protein kinase kinase kinase binding;GO:0042802//identical protein bindi…	GO:0000165//MAPK cascade;GO:0000186//activation of MAPKK activity;GO:0000187//activation of MAPK activity;GO:0006468//protein phosphorylation;GO:0007017//microtubule-based process;GO:0007256//activation of JNKK activity;GO:0007257//activation of JUN kinase activity;GO:0008283//cell proliferation;GO:0016310//phosphorylation;GO:0043065//positive regulation of apoptotic process;GO:0043507//positive …
bta-miR-138	ENSBTAT00000005457	1900	1921	-19.49	cCGACCACT-TATTTACTgaggt	x|||||||xx:|:|||x|xxxxx	aGCTGGTGTTGTGAATCAggccg	STON1	stonin 1 [Source:NCBI gene;Acc:100140704]	-	-	-	-	-	-	GO:0006897//endocytosis;GO:0030100//regulation of endocytosis
bta-miR-138	ENSBTAT00000005527	155	178	-18.45	cCGACCACCGTCACccaccctcct	x|||||||x:x|||xxxxxxxxxx	aGCTGGTGTT-GTGaatcaggccg	SYNDIG1L	synapse differentiation inducing 1 like [Source:VGNC Symbol;Acc:VGNC:35520]	-	-	-	-	GO:0005794//Golgi apparatus;GO:0016020//membrane;GO:0016021//integral component of membrane	-	-
bta-miR-138	ENSBTAT00000005558	14	41	-21.97	aCGACCACACGTGAAGATGTGTTCCGga	x||||||||xxxxx|x|:x|:x||||xx	aGCTGGTGT-----TGTGAATCAGGCcg	LYPLA1	lysophospholipase I [Source:NCBI gene;Acc:539992]	Metabolism;Human Diseases	Lipid metabolism;Cancers	ko00564//Glycerophospholipid metabolism;ko05231//Choline metabolism in cancer	K06128;K06128	GO:0005737//cytoplasm	GO:0008474//palmitoyl-(protein) hydrolase activity;GO:0016787//hydrolase activity;GO:0052689//carboxylic ester hydrolase activity	GO:0002084//protein depalmitoylation;GO:0006629//lipid metabolic process;GO:0006631//fatty acid metabolic process
bta-miR-138	ENSBTAT00000005564	832	855	-17.38	cCGACCACTCTCCTCCACTCCtcc	x|||||||xx:x||xx|x|||xxx	aGCTGGTGTTGTGAA-TCAGGccg	RPH3A	rabphilin 3A [Source:VGNC Symbol;Acc:VGNC:34106]	-	-	-	-	GO:0005622//intracellular;GO:0016020//membrane	GO:0017137//Rab GTPase binding;GO:0046872//metal ion binding	GO:0006886//intracellular protein transport
bta-miR-138	ENSBTAT00000005586	1358	1381	-23.05	tCGACCACCAATGTTGAGTCgtac	x|||||||x||:::|x||||xxxx	aGCTGGTG-TTGTGAATCAGgccg	PROSER2	proline and serine rich 2 [Source:VGNC Symbol;Acc:VGNC:33368]	-	-	-	-	-	-	-
bta-miR-138	ENSBTAT00000005667	1034	1059	-17.36	aCGACCACTTAAACTAATAGGTTGaa	x|||||||xx|x|||xx|||x::|xx	aGCTGGTGT-TGTGA--ATCAGGCcg	CHST10	carbohydrate sulfotransferase 10 [Source:VGNC Symbol;Acc:VGNC:27338]	Metabolism;Metabolism	Global and overview maps;Glycan biosynthesis and metabolism	ko01100//Metabolic pathways;ko00515//Mannose type O-glycan biosyntheis	K09674;K09674	GO:0000139//Golgi membrane;GO:0005794//Golgi apparatus;GO:0016021//integral component of membrane	GO:0008146//sulfotransferase activity;GO:0016740//transferase activity	GO:0005975//carbohydrate metabolic process;GO:0016051//carbohydrate biosynthetic process
bta-miR-138	ENSBTAT00000005841	3	23	-20.56	gCGACCACAAGAG--AGACCGta	x|||||||||x|xxx||x|||xx	aGCTGGTGTTGTGAATCAGGCcg	MORN3	MORN repeat containing 3 [Source:VGNC Symbol;Acc:VGNC:31560]	-	-	-	-	-	-	-
bta-miR-138	ENSBTAT00000005868	125	148	-29.79	tCGACCACCAATACTTAGTggtcc	x|||||||x||:|||||||xxxxx	aGCTGGTG-TTGTGAATCAggccg	ST3GAL6	ST3 beta-galactoside alpha-2,3-sialyltransferase 6 [Source:VGNC Symbol;Acc:VGNC:35335]	Metabolism;Metabolism	Global and overview maps;Glycan biosynthesis and metabolism	ko01100//Metabolic pathways;ko00601//Glycosphingolipid biosynthesis - lacto and neolacto series	K03792;K03792	GO:0000139//Golgi membrane;GO:0005575//cellular_component;GO:0005794//Golgi apparatus;GO:0016020//membrane;GO:0016021//integral component of membrane	GO:0003836//beta-galactoside (CMP) alpha-2,3-sialyltransferase activity;GO:0008373//sialyltransferase activity;GO:0016740//transferase activity;GO:0016757//transferase activity, transferring glycosyl groups;GO:0052798//beta-galactoside alpha-2,3-sialyltransferase activity	GO:0006464//cellular protein modification process;GO:0006486//protein glycosylation;GO:0006664//glycolipid metabolic process;GO:0009311//oligosaccharide metabolic process;GO:0071354//cellular response to interleukin-6;GO:0097503//sialylation
bta-miR-138	ENSBTAT00000005869	47	69	-15.8	cCGACCACCAATCTTCTACCctc	x|||||||x|xx|||xxx||xxx	aGCTGGTGTTGTGAATCAGGccg	DYNLT1	dynein light chain Tctex-type 1 [Source:NCBI gene;Acc:282380]	Human Diseases	Infectious diseases	ko05132//Salmonella infection	K10420	GO:0005737//cytoplasm;GO:0005794//Golgi apparatus;GO:0005819//spindle;GO:0005856//cytoskeleton;GO:0005868//cytoplasmic dynein complex;GO:0005874//microtubule;GO:0030286//dynein complex	GO:0003774//motor activity;GO:0005515//protein binding	GO:0000132//establishment of mitotic spindle orientation;GO:0006886//intracellular protein transport;GO:0007049//cell cycle;GO:0007399//nervous system development;GO:0008277//regulation of G protein-coupled receptor signaling pathway;GO:0043001//Golgi to plasma membrane protein transport;GO:0050768//negative regulation of neurogenesis;GO:0051301//cell division
bta-miR-138	ENSBTAT00000006022	88	114	-23.05	tCGACCACAGGACAACTGTGGACCccg	x||||||||xx|||x||x|:|x||xxx	aGCTGGTGT--TGT-GA-ATCAGGccg	DUSP6	dual specificity phosphatase 6 [Source:VGNC Symbol;Acc:VGNC:28262]	Environmental Information Processing;Human Diseases;Human Diseases	Signal transduction;Cancers;Cancers	ko04010//MAPK signaling pathway;ko05202//Transcriptional misregulation in cancers;ko05221//Acute myeloid leukemia	K21946;K21946;K21946	GO:0005737//cytoplasm;GO:0005829//cytosol	GO:0004721//phosphoprotein phosphatase activity;GO:0004725//protein tyrosine phosphatase activity;GO:0008138//protein tyrosine/serine/threonine phosphatase activity;GO:0016787//hydrolase activity;GO:0016791//phosphatase activity;GO:0017017//MAP kinase tyrosine/serine/threonine phosphatase activity	GO:0000188//inactivation of MAPK activity;GO:0001933//negative regulation of protein phosphorylation;GO:0006470//protein dephosphorylation;GO:0016311//dephosphorylation;GO:0035335//peptidyl-tyrosine dephosphorylation;GO:0043065//positive regulation of apoptotic process;GO:0051409//response to nitrosative stress;GO:0060420//regulation of heart growth;GO:0070373//negative regulation of ERK1 and ERK…
bta-miR-138	ENSBTAT00000006024	271	293	-18.06	tCGACCACCGGTAGAT-GTCgtcg	x|||||||x:::|xx|x|||xxxx	aGCTGGTG-TTGTGAATCAGgccg	KCNN4	potassium calcium-activated channel subfamily N member 4 [Source:VGNC Symbol;Acc:VGNC:30486]	Organismal Systems;Organismal Systems;Organismal Systems;Organismal Systems	Digestive system;Digestive system;Endocrine system;Endocrine system	ko04974//Protein digestion and absorption;ko04970//Salivary secretion;ko04911//Insulin secretion;ko04929//GnRH secretion	K04945;K04945;K04945;K04945	GO:0005886//plasma membrane;GO:0016020//membrane;GO:0016021//integral component of membrane;GO:0031982//vesicle;GO:0043005//neuron projection;GO:0043025//neuronal cell body	GO:0005267//potassium channel activity;GO:0005516//calmodulin binding;GO:0015269//calcium-activated potassium channel activity;GO:0016286//small conductance calcium-activated potassium channel activity;GO:0019903//protein phosphatase binding;GO:0022894//Intermediate conductance calcium-activated potassium channel activity	GO:0006813//potassium ion transport;GO:0006816//calcium ion transport;GO:0006884//cell volume homeostasis;GO:0030322//stabilization of membrane potential;GO:0045332//phospholipid translocation;GO:0046541//saliva secretion;GO:0050714//positive regulation of protein secretion;GO:0050862//positive regulation of T cell receptor signaling pathway;GO:0071805//potassium ion transmembrane transport
bta-miR-138	ENSBTAT00000006114	231	251	-17.27	cCGACCACATTG--TAGGTTGtc	x||||||||x::xx|||x::|xx	aGCTGGTGTTGTGAATCAGGCcg	WEE1	WEE1 G2 checkpoint kinase [Source:VGNC Symbol;Acc:VGNC:36930]	Human Diseases;Cellular Processes	Infectious disease: viral;Cell growth and death	ko05170//Human immunodeficiency virus 1 infection;ko04110//Cell cycle	K06632;K06632	GO:0005634//nucleus;GO:0005730//nucleolus;GO:0005737//cytoplasm	GO:0000166//nucleotide binding;GO:0000287//magnesium ion binding;GO:0004672//protein kinase activity;GO:0004713//protein tyrosine kinase activity;GO:0004715//non-membrane spanning protein tyrosine kinase activity;GO:0005524//ATP binding;GO:0016301//kinase activity;GO:0016740//transferase activity;GO:0046872//metal ion binding	GO:0000226//microtubule cytoskeleton organization;GO:0000278//mitotic cell cycle;GO:0006468//protein phosphorylation;GO:0007093//mitotic cell cycle checkpoint;GO:0016310//phosphorylation;GO:0018108//peptidyl-tyrosine phosphorylation;GO:0030010//establishment of cell polarity;GO:0048812//neuron projection morphogenesis
bta-miR-138	ENSBTAT00000006175	38	60	-18.48	aCGACCACTGTGTGTCCTCgact	x|||||||x::::x|xx||xxxx	aGCTGGTGTTGTGAATCAGgccg	ILDR1	immunoglobulin like domain containing receptor 1 [Source:VGNC Symbol;Acc:VGNC:30173]	-	-	-	-	GO:0005886//plasma membrane;GO:0016020//membrane;GO:0016021//integral component of membrane;GO:0032991//protein-containing complex;GO:0061689//tricellular tight junction	GO:0042802//identical protein binding;GO:0070506//high-density lipoprotein particle receptor activity	GO:0006898//receptor-mediated endocytosis;GO:0051260//protein homooligomerization;GO:0090277//positive regulation of peptide hormone secretion;GO:1990830//cellular response to leukemia inhibitory factor
bta-miR-138	ENSBTAT00000006203	661	682	-16.68	aCGACCACC-CGTCCAGTCaaca	x|||||||xx|::xx||||xxxx	aGCTGGTGTTGTGAATCAGgccg	PAQR4	progestin and adipoQ receptor family member 4 [Source:VGNC Symbol;Acc:VGNC:32576]	-	-	-	-	GO:0016020//membrane;GO:0016021//integral component of membrane	GO:0038023//signaling receptor activity	-
bta-miR-138	ENSBTAT00000006235	730	751	-20.79	gCGACCACGTT-CTGAGACGGac	x|||||||:x:x||x||x|x|xx	aGCTGGTGTTGTGAATCAGGCcg	VSTM2L	V-set and transmembrane domain containing 2 like [Source:VGNC Symbol;Acc:VGNC:36844]	-	-	-	-	GO:0005576//extracellular region;GO:0005737//cytoplasm;GO:0005886//plasma membrane;GO:0016021//integral component of membrane;GO:0030424//axon	GO:0098632//cell-cell adhesion mediator activity	GO:0007156//homophilic cell adhesion via plasma membrane adhesion molecules;GO:0007411//axon guidance;GO:0043524//negative regulation of neuron apoptotic process;GO:0070593//dendrite self-avoidance
bta-miR-138	ENSBTAT00000006283	7	31	-22.25	aCGACCACACAGACCCCGGTCTcct	x||||||||x|x||xxx:|||:xxx	aGCTGGTGT-TGTGAA-TCAGGccg	CABP4	calcium binding protein 4 [Source:VGNC Symbol;Acc:VGNC:26666]	-	-	-	-	GO:0005737//cytoplasm;GO:0005829//cytosol	GO:0005246//calcium channel regulator activity;GO:0005509//calcium ion binding;GO:0044325//ion channel binding;GO:0046872//metal ion binding	GO:0007165//signal transduction;GO:0007601//visual perception;GO:0007602//phototransduction;GO:0008594//photoreceptor cell morphogenesis;GO:0046549//retinal cone cell development;GO:0060040//retinal bipolar neuron differentiation
bta-miR-138	ENSBTAT00000006292	1207	1229	-18.37	gCGACCACttcgggctcccatct	x|||||||xxxxxxxxxxxxxxx	aGCTGGTGttgtgaatcaggccg	VPS26C	VPS26 endosomal protein sorting factor C [Source:VGNC Symbol;Acc:VGNC:28218]	-	-	-	-	-	-	-
bta-miR-138	ENSBTAT00000006358	1	23	-16.36	cCGACCACcctggacataccaat	x|||||||xxxxxxxxxxxxxxx	aGCTGGTGttgtgaatcaggccg	C1S	complement C1s [Source:VGNC Symbol;Acc:VGNC:26630]	Human Diseases;Human Diseases;Organismal Systems;Human Diseases	Immune diseases;Infectious diseases;Immune system;Infectious diseases	ko05322//Systemic lupus erythematosus;ko05150//Staphylococcus aureus infection;ko04610//Complement and coagulation cascades;ko05133//Pertussis	K01331;K01331;K01331;K01331	GO:0005615//extracellular space	GO:0004252//serine-type endopeptidase activity;GO:0005509//calcium ion binding;GO:0008233//peptidase activity;GO:0016787//hydrolase activity;GO:0042802//identical protein binding	GO:0006508//proteolysis;GO:0006958//complement activation, classical pathway
bta-miR-138	ENSBTAT00000006363	22	44	-23.68	tCGACCACTGCAGGTTTTCTcgg	x|||||||x:||xx|xx||:xxx	aGCTGGTGTTGTGAATCAGGccg	ARL2BP	ADP ribosylation factor like GTPase 2 binding protein [Source:VGNC Symbol;Acc:VGNC:26142]	-	-	-	-	GO:0005634//nucleus;GO:0005737//cytoplasm;GO:0005739//mitochondrion;GO:0005758//mitochondrial intermembrane space;GO:0005813//centrosome;GO:0005815//microtubule organizing center;GO:0005819//spindle;GO:0005856//cytoskeleton;GO:0005929//cilium;GO:0030496//midbody;GO:0042995//cell projection	GO:0003713//transcription coactivator activity	GO:0042531//positive regulation of tyrosine phosphorylation of STAT protein;GO:0051457//maintenance of protein location in nucleus;GO:1903508//positive regulation of nucleic acid-templated transcription
bta-miR-138	ENSBTAT00000006407	559	582	-23.62	tCGACCACCGGACGTGAGTCgtag	x|||||||x:x||x|x||||xxxx	aGCTGGTGTTGTGAA-TCAGgccg	CCNL2	cyclin L2 [Source:VGNC Symbol;Acc:VGNC:26976]	-	-	-	-	GO:0000307//cyclin-dependent protein kinase holoenzyme complex;GO:0005634//nucleus;GO:0005654//nucleoplasm;GO:0043231//intracellular membrane-bounded organelle	GO:0016538//cyclin-dependent protein serine/threonine kinase regulator activity	GO:0045737//positive regulation of cyclin-dependent protein serine/threonine kinase activity;GO:0045944//positive regulation of transcription by RNA polymerase II;GO:1901409//positive regulation of phosphorylation of RNA polymerase II C-terminal domain
bta-miR-138	ENSBTAT00000006601	340	362	-19.72	cCGACCACTTTGACAAATCCGtt	x|||||||xx::xxx|x||||xx	aGCTGGTGTTGTGAATCAGGCcg	SFXN3	sideroflexin 3 [Source:VGNC Symbol;Acc:VGNC:34532]	-	-	-	-	GO:0005739//mitochondrion;GO:0016020//membrane;GO:0016021//integral component of membrane;GO:0031966//mitochondrial membrane	GO:0015075//ion transmembrane transporter activity	GO:0006811//ion transport;GO:0034220//ion transmembrane transport;GO:0055072//iron ion homeostasis;GO:0055085//transmembrane transport
bta-miR-138	ENSBTAT00000006673	13	35	-18.84	cCGACCACccgtcccacccgtcc	x|||||||xxxxxxxxxxxxxxx	aGCTGGTGttgtgaatcaggccg	THEM6	thioesterase superfamily member 6 [Source:VGNC Symbol;Acc:VGNC:35834]	-	-	-	-	GO:0005576//extracellular region	-	-
bta-miR-138	ENSBTAT00000006685	849	870	-23.35	tCGACCACGAC-CTAAagggtag	x|||||||:||x||x|xxxxxxx	aGCTGGTGTTGTGAATcaggccg	DIRC2	disrupted in renal carcinoma 2 [Source:NCBI gene;Acc:783019]	-	-	-	-	GO:0016020//membrane;GO:0016021//integral component of membrane;GO:0043231//intracellular membrane-bounded organelle	-	-
bta-miR-138	ENSBTAT00000006800	158	181	-19.21	aCGACCACAGACTCTTctcgagaa	x||||||||x||x|||xxxxxxxx	aGCTGGTGT-TGTGAAtcaggccg	NAPG	NSF attachment protein gamma [Source:VGNC Symbol;Acc:VGNC:31884]	-	-	-	-	GO:0005739//mitochondrion;GO:0005774//vacuolar membrane;GO:0016020//membrane;GO:0031201//SNARE complex;GO:0043209//myelin sheath	GO:0005483//soluble NSF attachment protein activity;GO:0019905//syntaxin binding	GO:0006886//intracellular protein transport;GO:0015031//protein transport;GO:0016192//vesicle-mediated transport
bta-miR-138	ENSBTAT00000006806	142	164	-19.61	#NAME?	x|||||||xx::x|||x|xxxxxx	aGCTGGTGTTGT-GAATCaggccg	S100A1	S100 calcium binding protein A1 [Source:VGNC Symbol;Acc:VGNC:34236]	-	-	-	-	GO:0005737//cytoplasm	GO:0005509//calcium ion binding;GO:0005515//protein binding;GO:0046872//metal ion binding	GO:0008016//regulation of heart contraction
bta-miR-138	ENSBTAT00000006825	287	309	-18.28	cCGACCACTGTCCATAccaccga	x|||||||x::x|x||xxxxxxx	aGCTGGTGTTGTGAATcaggccg	SYS1	SYS1, golgi trafficking protein [Source:NCBI gene;Acc:614236]	-	-	-	-	GO:0000139//Golgi membrane;GO:0005794//Golgi apparatus;GO:0005802//trans-Golgi network;GO:0005829//cytosol;GO:0016020//membrane;GO:0016021//integral component of membrane;GO:0030173//integral component of Golgi membrane	-	GO:0006895//Golgi to endosome transport;GO:0015031//protein transport;GO:0034067//protein localization to Golgi apparatus;GO:0043001//Golgi to plasma membrane protein transport
bta-miR-138	ENSBTAT00000006848	540	562	-15.94	aCGACCACttgtgtcttgagaca	x|||||||xxxxxxxxxxxxxxx	aGCTGGTGttgtgaatcaggccg	BAZ1B	bromodomain adjacent to zinc finger domain 1B [Source:VGNC Symbol;Acc:VGNC:26429]	-	-	-	-	GO:0000793//condensed chromosome;GO:0005634//nucleus;GO:0005721//pericentric heterochromatin;GO:0016604//nuclear body;GO:0043596//nuclear replication fork	GO:0004713//protein tyrosine kinase activity;GO:0035173//histone kinase activity;GO:0042393//histone binding;GO:0046872//metal ion binding	GO:0006333//chromatin assembly or disassembly;GO:0006338//chromatin remodeling;GO:0006974//cellular response to DNA damage stimulus;GO:0016572//histone phosphorylation;GO:0018108//peptidyl-tyrosine phosphorylation
bta-miR-138	ENSBTAT00000006858	104	124	-17.45	gCGACCACTCC-CGT-GCCCGtc	x|||||||xx|x|x|x|x|||xx	aGCTGGTGTTGTGAATCAGGCcg	COPS7B	COP9 signalosome subunit 7B [Source:VGNC Symbol;Acc:VGNC:27605]	-	-	-	-	GO:0005634//nucleus;GO:0005737//cytoplasm;GO:0008180//COP9 signalosome	-	-
bta-miR-138	ENSBTAT00000006958	23	46	-21.23	tCGACCACACCATCTTcccttctc	x||||||||x||x|||xxxxxxxx	aGCTGGTGTTGT-GAAtcaggccg	GFRA3	Bos taurus GDNF family receptor alpha 3 (GFRA3), mRNA. [Source:RefSeq mRNA;Acc:NM_001083747]	-	-	-	-	GO:0005829//cytosol;GO:0005886//plasma membrane;GO:0009897//external side of plasma membrane;GO:0043235//receptor complex	GO:0008046//axon guidance receptor activity;GO:0038023//signaling receptor activity	GO:0001764//neuron migration;GO:0007399//nervous system development;GO:0007411//axon guidance;GO:0048485//sympathetic nervous system development;GO:0048666//neuron development
bta-miR-138	ENSBTAT00000006959	743	765	-15.24	aCGACCACACCCCCAAGgagagt	x||||||||x|x|xx||xxxxxx	aGCTGGTGTTGTGAATCaggccg	CHERP	calcium homeostasis endoplasmic reticulum protein [Source:VGNC Symbol;Acc:VGNC:27287]	Genetic Information Processing	Transcription	ko03040//Spliceosome	K12841	GO:0005737//cytoplasm;GO:0048471//perinuclear region of cytoplasm	GO:0003676//nucleic acid binding;GO:0003723//RNA binding;GO:0044325//ion channel binding	GO:0006396//RNA processing;GO:0006874//cellular calcium ion homeostasis;GO:0008285//negative regulation of cell proliferation;GO:0051209//release of sequestered calcium ion into cytosol;GO:0070886//positive regulation of calcineurin-NFAT signaling cascade
bta-miR-138	ENSBTAT00000006987	572	601	-26.71	aCGACCACCCTTGTGACGCTGTCGTCCGcc	x|||||||xxxxxx:||:||x|x|||||xx	aGCTGGTG------TTGTGA-ATCAGGCcg	POLR3H	RNA polymerase III subunit H [Source:VGNC Symbol;Acc:VGNC:33152]	Organismal Systems;Genetic Information Processing	Immune system;Transcription	ko04623//Cytosolic DNA-sensing pathway;ko03020//RNA polymerase	K03022;K03022	GO:0005654//nucleoplasm;GO:0005666//RNA polymerase III complex;GO:0005813//centrosome;GO:0043231//intracellular membrane-bounded organelle	GO:0003677//DNA binding;GO:0003899//DNA-directed 5'-3' RNA polymerase activity	GO:0006139//nucleobase-containing compound metabolic process;GO:0006351//transcription, DNA-templated;GO:0006383//transcription by RNA polymerase III;GO:0006384//transcription initiation from RNA polymerase III promoter
bta-miR-138	ENSBTAT00000007043	188	210	-19.94	aCGACCACGTCTCgccgacggga	x|||||||:x|x|xxxxxxxxxx	aGCTGGTGTTGTGaatcaggccg	LRRFIP1	LRR binding FLII interacting protein 1 [Source:VGNC Symbol;Acc:VGNC:55253]	-	-	-	-	-	-	GO:0006355//regulation of transcription, DNA-templated
bta-miR-138	ENSBTAT00000007057	188	210	-19.94	aCGACCACGTCTCgccgacggga	x|||||||:x|x|xxxxxxxxxx	aGCTGGTGTTGTGaatcaggccg	LRRFIP1	LRR binding FLII interacting protein 1 [Source:VGNC Symbol;Acc:VGNC:55253]	-	-	-	-	-	-	GO:0006355//regulation of transcription, DNA-templated
bta-miR-138	ENSBTAT00000007176	1122	1144	-20.08	tCGACCACGGTTCccacggaagg	x|||||||:::x|xxxxxxxxxx	aGCTGGTGTTGTGaatcaggccg	FUT10	fucosyltransferase 10 [Source:VGNC Symbol;Acc:VGNC:29148]	-	-	-	-	GO:0000139//Golgi membrane;GO:0005654//nucleoplasm;GO:0005783//endoplasmic reticulum;GO:0005794//Golgi apparatus;GO:0016020//membrane;GO:0016021//integral component of membrane;GO:0032580//Golgi cisterna membrane	GO:0008417//fucosyltransferase activity;GO:0016740//transferase activity;GO:0016757//transferase activity, transferring glycosyl groups;GO:0046920//alpha-(1->3)-fucosyltransferase activity	GO:0006486//protein glycosylation;GO:0021799//cerebral cortex radially oriented cell migration;GO:0036065//fucosylation;GO:0097150//neuronal stem cell population maintenance
bta-miR-138	ENSBTAT00000007326	50	72	-26.35	aCGACCACCGTATCGGGTCCGtg	x|||||||x::|:xx:|||||xx	aGCTGGTGTTGTGAATCAGGCcg	CLEC11A	C-type lectin domain containing 11A [Source:VGNC Symbol;Acc:VGNC:27422]	-	-	-	-	GO:0005576//extracellular region;GO:0005615//extracellular space	GO:0008083//growth factor activity	GO:0001503//ossification;GO:0008284//positive regulation of cell proliferation;GO:0010469//regulation of signaling receptor activity
bta-miR-138	ENSBTAT00000007428	256	279	-30.01	tCGACCACCGGGGACG-GGTCCGga	x|||||||xx::x||xx:|||||xx	aGCTGGTG--TTGTGAATCAGGCcg	ECE2	Bos taurus endothelin converting enzyme 2 (ECE2), transcript variant 2a, mRNA. [Source:RefSeq mRNA;Acc:NM_001314064]	-	-	-	-	GO:0000139//Golgi membrane;GO:0005794//Golgi apparatus;GO:0016020//membrane;GO:0016021//integral component of membrane;GO:0030658//transport vesicle membrane;GO:0031410//cytoplasmic vesicle	GO:0003824//catalytic activity;GO:0004222//metalloendopeptidase activity;GO:0008168//methyltransferase activity;GO:0008233//peptidase activity;GO:0008237//metallopeptidase activity;GO:0016740//transferase activity;GO:0016787//hydrolase activity;GO:0046872//metal ion binding	GO:0006508//proteolysis;GO:0008152//metabolic process;GO:0016486//peptide hormone processing;GO:0032259//methylation
bta-miR-138	ENSBTAT00000007435	256	279	-30.01	tCGACCACCGGGGACG-GGTCCGga	x|||||||xx::x||xx:|||||xx	aGCTGGTG--TTGTGAATCAGGCcg	ECE2	Bos taurus endothelin converting enzyme 2 (ECE2), transcript variant 2a, mRNA. [Source:RefSeq mRNA;Acc:NM_001314064]	-	-	-	-	GO:0000139//Golgi membrane;GO:0005794//Golgi apparatus;GO:0016020//membrane;GO:0016021//integral component of membrane;GO:0030658//transport vesicle membrane;GO:0030659//cytoplasmic vesicle membrane;GO:0031410//cytoplasmic vesicle	GO:0004222//metalloendopeptidase activity;GO:0008233//peptidase activity;GO:0008237//metallopeptidase activity;GO:0016787//hydrolase activity;GO:0046872//metal ion binding	GO:0006508//proteolysis;GO:0007420//brain development;GO:0007507//heart development;GO:0010002//cardioblast differentiation;GO:0016486//peptide hormone processing
bta-miR-138	ENSBTAT00000007456	27	47	-24.9	tCGACCACCGACA---GGTCCcca	x|||||||x:|||xxx:||||xxx	aGCTGGTG-TTGTGAATCAGGccg	EHMT2	euchromatic histone lysine methyltransferase 2 [Source:VGNC Symbol;Acc:VGNC:50609]	Metabolism;Metabolism;Organismal Systems	Global and overview maps;Amino acid metabolism;Aging	ko01100//Metabolic pathways;ko00310//Lysine degradation;ko04211//Longevity regulating pathway - mammal	K11420;K11420;K11420	GO:0005634//nucleus;GO:0005654//nucleoplasm;GO:0005694//chromosome;GO:0016607//nuclear speck	GO:0000977//RNA polymerase II regulatory region sequence-specific DNA binding;GO:0002039//p53 binding;GO:0008270//zinc ion binding;GO:0018024//histone-lysine N-methyltransferase activity;GO:0046974//histone methyltransferase activity (H3-K9 specific);GO:0046976//histone methyltransferase activity (H3-K27 specific);GO:0070742//C2H2 zinc finger domain binding;GO:1990841//promoter-specific chromatin…	GO:0000122//negative regulation of transcription by RNA polymerase II;GO:0006275//regulation of DNA replication;GO:0006306//DNA methylation;GO:0006357//regulation of transcription by RNA polymerase II;GO:0007130//synaptonemal complex assembly;GO:0007281//germ cell development;GO:0007286//spermatid development;GO:0009566//fertilization;GO:0010424//DNA methylation on cytosine within a CG sequence;G…
bta-miR-138	ENSBTAT00000007459	885	906	-21.72	aCGACCACA-CGCCCAGgacccg	x||||||||x|:|xx||xxxxxx	aGCTGGTGTTGTGAATCaggccg	AACS	acetoacetyl-CoA synthetase [Source:VGNC Symbol;Acc:VGNC:25438]	Metabolism;Metabolism;Metabolism	Global and overview maps;Amino acid metabolism;Carbohydrate metabolism	ko01100//Metabolic pathways;ko00280//Valine, leucine and isoleucine degradation;ko00650//Butanoate metabolism	K01907;K01907;K01907	-	GO:0003824//catalytic activity;GO:0030729//acetoacetate-CoA ligase activity	GO:0006629//lipid metabolic process
bta-miR-138	ENSBTAT00000007481	337	358	-17.23	tCGACCACT-CGTTCAccctctt	x|||||||xx|::|x|xxxxxxx	aGCTGGTGTTGTGAATcaggccg	TMED10	transmembrane p24 trafficking protein 10 [Source:VGNC Symbol;Acc:VGNC:35935]	Human Diseases	Infectious diseases	ko05130//Pathogenic Escherichia coli infection	K20352	GO:0000139//Golgi membrane;GO:0005783//endoplasmic reticulum;GO:0005789//endoplasmic reticulum membrane;GO:0005793//endoplasmic reticulum-Golgi intermediate compartment;GO:0005794//Golgi apparatus;GO:0016020//membrane;GO:0016021//integral component of membrane;GO:0030134//COPII-coated ER to Golgi transport vesicle;GO:0030137//COPI-coated vesicle;GO:0030667//secretory granule membrane;GO:0042589//…	GO:0019905//syntaxin binding	GO:0006886//intracellular protein transport;GO:0006888//ER to Golgi vesicle-mediated transport;GO:0007030//Golgi organization;GO:0035964//COPI-coated vesicle budding;GO:0045055//regulated exocytosis;GO:0048199//vesicle targeting, to, from or within Golgi;GO:1902003//regulation of amyloid-beta formation
bta-miR-138	ENSBTAT00000007501	1	23	-20.35	aCGACCACAGAGCAGTGGGTagt--	x||||||||:xx||x|x:||xxxxx	aGCTGGTGTT--GTGAATCAggccg	NCAM1	neural cell adhesion molecule 1 [Source:VGNC Symbol;Acc:VGNC:31898]	Environmental Information Processing;Human Diseases	Signaling molecules and interaction;Neurodegenerative diseases	ko04514//Cell adhesion molecules (CAMs);ko05020//Prion diseases	K06491;K06491	GO:0016020//membrane;GO:0016021//integral component of membrane	-	GO:0007155//cell adhesion
bta-miR-138	ENSBTAT00000007505	46	67	-20.27	aCGACCACCGGAGTC-GTCCGag	x|||||||x:x|x|xx|||||xx	aGCTGGTGTTGTGAATCAGGCcg	FUOM	fucose mutarotase [Source:VGNC Symbol;Acc:VGNC:29145]	-	-	-	-	-	GO:0016853//isomerase activity;GO:0016857//racemase and epimerase activity, acting on carbohydrates and derivatives;GO:0042806//fucose binding;GO:0048029//monosaccharide binding	GO:0005996//monosaccharide metabolic process;GO:0006004//fucose metabolic process;GO:0036065//fucosylation;GO:0045665//negative regulation of neuron differentiation;GO:0060180//female mating behavior
bta-miR-138	ENSBTAT00000007607	7	31	-18.25	aCGACCACCTTAAGAGACA-TCCGtc	x|||||||xxx||x|xxx|x||||xx	aGCTGGTG---TTGTGAATCAGGCcg	DPY19L1	dpy-19 like C-mannosyltransferase 1 [Source:VGNC Symbol;Acc:VGNC:28192]	-	-	-	-	GO:0005637//nuclear inner membrane;GO:0016020//membrane;GO:0016021//integral component of membrane	GO:0000030//mannosyltransferase activity	GO:0018406//protein C-linked glycosylation via 2'-alpha-mannosyl-L-tryptophan
bta-miR-138	ENSBTAT00000007616	560	582	-25.47	aCGACCACGGgtccgggagattg	x|||||||::xxxxxxxxxxxxx	aGCTGGTGTTgtgaatcaggccg	PEA15	proliferation and apoptosis adaptor protein 15 [Source:VGNC Symbol;Acc:VGNC:32732]	-	-	-	-	GO:0005634//nucleus;GO:0005829//cytosol	-	GO:0000077//DNA damage checkpoint;GO:0042981//regulation of apoptotic process;GO:0046325//negative regulation of glucose import;GO:1902042//negative regulation of extrinsic apoptotic signaling pathway via death domain receptors;GO:1902043//positive regulation of extrinsic apoptotic signaling pathway via death domain receptors
bta-miR-138	ENSBTAT00000007699	1029	1054	-17.04	cCGACCACCTAAAATCACCGTCgctc	x|||||||xx|x|x|x|xx|||xxxx	aGCTGGTGT-TGTGAAT--CAGgccg	SLC6A1	solute carrier family 6 member 1 [Source:VGNC Symbol;Acc:VGNC:34913]	Organismal Systems;Organismal Systems	Nervous system;Nervous system	ko04727//GABAergic synapse;ko04721//Synaptic vesicle cycle	K05034;K05034	GO:0005886//plasma membrane;GO:0005887//integral component of plasma membrane;GO:0009986//cell surface;GO:0016020//membrane;GO:0016021//integral component of membrane;GO:0030424//axon;GO:0043005//neuron projection	GO:0005328//neurotransmitter:sodium symporter activity;GO:0005332//gamma-aminobutyric acid:sodium symporter activity;GO:0015293//symporter activity;GO:0042165//neurotransmitter binding	GO:0006836//neurotransmitter transport;GO:0015812//gamma-aminobutyric acid transport;GO:0055085//transmembrane transport
bta-miR-138	ENSBTAT00000007758	822	844	-18.75	aCGACCACTTTGTCCAGTgggtt	x|||||||xx:::xx|||xxxxx	aGCTGGTGTTGTGAATCAggccg	RBBP4	RB binding protein 4, chromatin remodeling factor [Source:VGNC Symbol;Acc:VGNC:33770]	Cellular Processes	Cell growth and death	ko04218//Cellular senescence	K10752	GO:0000790//nuclear chromatin;GO:0005634//nucleus;GO:0005654//nucleoplasm;GO:0005829//cytosol;GO:0016581//NuRD complex;GO:0016589//NURF complex;GO:0032991//protein-containing complex;GO:0033186//CAF-1 complex;GO:0035098//ESC/E(Z) complex	GO:0000978//RNA polymerase II proximal promoter sequence-specific DNA binding;GO:0008094//DNA-dependent ATPase activity;GO:0042826//histone deacetylase binding	GO:0006260//DNA replication;GO:0006325//chromatin organization;GO:0006335//DNA replication-dependent nucleosome assembly;GO:0006336//DNA replication-independent nucleosome assembly;GO:0006338//chromatin remodeling;GO:0007049//cell cycle;GO:0031497//chromatin assembly
bta-miR-138	ENSBTAT00000007776	81	103	-22.12	tCGACCACtggggtcccaagact	x|||||||xxxxxxxxxxxxxxx	aGCTGGTGttgtgaatcaggccg	EFCC1	XP_017893906.1 PREDICTED: EF-hand and coiled-coil domain-containing protein 1 [Capra hircus]	-	-	-	-	-	GO:0005509//calcium ion binding	-
bta-miR-138	ENSBTAT00000007817	1111	1134	-17.78	cCGACCACGAGTGGTAACTCCcct	x|||||||:|x::x|x|x|||xxx	aGCTGGTGTT-GTGAATCAGGccg	CSE1L	chromosome segregation 1 like [Source:VGNC Symbol;Acc:VGNC:27752]	Human Diseases	Infectious diseases	ko05132//Salmonella infection	K18423	GO:0005634//nucleus	GO:0008536//Ran GTPase binding	GO:0006886//intracellular protein transport
bta-miR-138	ENSBTAT00000007946	389	410	-23.6	cCGACCACGTGACCCTG-CCGgg	x|||||||:xx||xxx|x|||xx	aGCTGGTGTTGTGAATCAGGCcg	BOLA1	bolA family member 1 [Source:VGNC Symbol;Acc:VGNC:50092]	-	-	-	-	GO:0005739//mitochondrion	-	-
bta-miR-138	ENSBTAT00000007971	1005	1025	-27.58	tCGACCACGATGCTT--TCCttt	x|||||||:|::|||xx|||xxx	aGCTGGTGTTGTGAATCAGGccg	VMAC	vimentin type intermediate filament associated coiled-coil protein [Source:NCBI gene;Acc:515212]	-	-	-	-	GO:0005737//cytoplasm;GO:0045098//type III intermediate filament	-	-
bta-miR-138	ENSBTAT00000008015	251	274	-19.47	cCGACCACTCAACTTTT-GACCaaa	x|||||||xx|||x:||x|x||xxx	aGCTGGTG--TTGTGAATCAGGccg	PIP5K1A	phosphatidylinositol-4-phosphate 5-kinase type 1 alpha [Source:VGNC Symbol;Acc:VGNC:55656]	Metabolism;Cellular Processes;Cellular Processes;Human Diseases;Environmental Information Processing;Organismal Systems;Environmental Information Processing;Human Diseases;Metabolism	Global and overview maps;Transport and catabolism;Cell motility;Infectious disease: bacterial;Signal transduction;Immune system;Signal transduction;Cancers;Carbohydrate metabolism	ko01100//Metabolic pathways;ko04144//Endocytosis;ko04810//Regulation of actin cytoskeleton;ko05135//Yersinia infection;ko04072//Phospholipase D signaling pathway;ko04666//Fc gamma R-mediated phagocytosis;ko04070//Phosphatidylinositol signaling system;ko05231//Choline metabolism in cancer;ko00562//Inositol phosphate metabolism	K00889;K00889;K00889;K00889;K00889;K00889;K00889;K00889;K00889	GO:0005634//nucleus;GO:0005654//nucleoplasm;GO:0005829//cytosol;GO:0005847//mRNA cleavage and polyadenylation specificity factor complex;GO:0005886//plasma membrane;GO:0016607//nuclear speck;GO:0030027//lamellipodium;GO:0032587//ruffle membrane	GO:0000166//nucleotide binding;GO:0005524//ATP binding;GO:0016301//kinase activity;GO:0016307//phosphatidylinositol phosphate kinase activity;GO:0016308//1-phosphatidylinositol-4-phosphate 5-kinase activity;GO:0016740//transferase activity;GO:0019900//kinase binding	GO:0006661//phosphatidylinositol biosynthetic process;GO:0008654//phospholipid biosynthetic process;GO:0010761//fibroblast migration;GO:0016310//phosphorylation;GO:0031532//actin cytoskeleton reorganization;GO:0046488//phosphatidylinositol metabolic process;GO:0046854//phosphatidylinositol phosphorylation;GO:0048041//focal adhesion assembly;GO:0060326//cell chemotaxis;GO:0072659//protein localiza…
bta-miR-138	ENSBTAT00000008081	130	150	-14.01	cCGACCAC--CCCCTACCCCtca	x|||||||xx|x|x||xx||xxx	aGCTGGTGTTGTGAATCAGGccg	CREB3L1	cAMP responsive element binding protein 3 like 1 [Source:VGNC Symbol;Acc:VGNC:27694]	Environmental Information Processing;Human Diseases;Human Diseases;Human Diseases;Human Diseases;Human Diseases;Organismal Systems;Environmental Information Processing;Human Diseases;Environmental Information Processing;Human Diseases;Human Diseases;Organismal Systems;Organismal Systems;Organismal Systems;Organismal Systems;Organismal Systems;Environmental Information Processing;Organismal System…	Signal transduction;Infectious diseases;Infectious diseases;Neurodegenerative diseases;Cancers;Substance dependence;Environmental adaptation;Signal transduction;Infectious diseases;Signal transduction;Endocrine and metabolic diseases;Infectious diseases;Circulatory system;Nervous system;Endocrine system;Endocrine system;Endocrine system;Signal transduction;Nervous system;Endocrine and metabolic d…	ko04151//PI3K-Akt signaling pathway;ko05165//Human papillomavirus infection;ko05166//HTLV-I infection;ko05016//Huntington disease;ko05203//Viral carcinogenesis;ko05034//Alcoholism;ko04714//Thermogenesis;ko04024//cAMP signaling pathway;ko05163//Human cytomegalovirus infection;ko04022//cGMP - PKG signaling pathway;ko04934//Cushing syndrome;ko05161//Hepatitis B;ko04261//Adrenergic signaling in cardi…	K09048;K09048;K09048;K09048;K09048;K09048;K09048;K09048;K09048;K09048;K09048;K09048;K09048;K09048;K09048;K09048;K09048;K09048;K09048;K09048;K09048;K09048;K09048;K09048;K09048;K09048;K09048;K09048;K09048;K09048;K09048;K09048;K09048	GO:0000790//nuclear chromatin;GO:0005634//nucleus;GO:0005783//endoplasmic reticulum;GO:0016020//membrane	GO:0001227//DNA-binding transcription repressor activity, RNA polymerase II-specific;GO:0003677//DNA binding;GO:0003700//DNA-binding transcription factor activity;GO:0035497//cAMP response element binding;GO:0046332//SMAD binding	GO:0000122//negative regulation of transcription by RNA polymerase II;GO:0006355//regulation of transcription, DNA-templated;GO:0010629//negative regulation of gene expression;GO:0030968//endoplasmic reticulum unfolded protein response;GO:0032967//positive regulation of collagen biosynthetic process;GO:0040037//negative regulation of fibroblast growth factor receptor signaling pathway;GO:0045892/…
bta-miR-138	ENSBTAT00000008153	414	436	-18.29	tCGACCACACGACccccctttcc	x||||||||xx||xxxxxxxxxx	aGCTGGTGTTGTGaatcaggccg	ADCY7	adenylate cyclase 7 [Source:VGNC Symbol;Acc:VGNC:25648]	Metabolism;Human Diseases;Human Diseases;Environmental Information Processing;Environmental Information Processing;Organismal Systems;Environmental Information Processing;Human Diseases;Organismal Systems;Environmental Information Processing;Environmental Information Processing;Human Diseases;Organismal Systems;Organismal Systems;Organismal Systems;Organismal Systems;Metabolism;Environmental Info…	Global and overview maps;Cancers;Infectious diseases;Signal transduction;Signal transduction;Environmental adaptation;Signal transduction;Infectious diseases;Immune system;Signal transduction;Signal transduction;Endocrine and metabolic diseases;Endocrine system;Circulatory system;Nervous system;Circulatory system;Nucleotide metabolism;Signal transduction;Endocrine system;Endocrine system;Cell gro…	ko01100//Metabolic pathways;ko05200//Pathways in cancer;ko05166//HTLV-I infection;ko04020//Calcium signaling pathway;ko04015//Rap1 signaling pathway;ko04714//Thermogenesis;ko04024//cAMP signaling pathway;ko05163//Human cytomegalovirus infection;ko04062//Chemokine signaling pathway;ko04022//cGMP - PKG signaling pathway;ko04072//Phospholipase D signaling pathway;ko04934//Cushing syndrome;ko04921//O…	K08047;K08047;K08047;K08047;K08047;K08047;K08047;K08047;K08047;K08047;K08047;K08047;K08047;K08047;K08047;K08047;K08047;K08047;K08047;K08047;K08047;K08047;K08047;K08047;K08047;K08047;K08047;K08047;K08047;K08047;K08047;K08047;K08047;K08047;K08047;K08047;K08047;K08047;K08047;K08047;K08047;K08047;K08047;K08047;K08047;K08047;K08047;K08047	GO:0005622//intracellular;GO:0005886//plasma membrane;GO:0005887//integral component of plasma membrane;GO:0016020//membrane;GO:0016021//integral component of membrane	GO:0000166//nucleotide binding;GO:0004016//adenylate cyclase activity;GO:0005524//ATP binding;GO:0016829//lyase activity;GO:0016849//phosphorus-oxygen lyase activity;GO:0046872//metal ion binding	GO:0002819//regulation of adaptive immune response;GO:0006171//cAMP biosynthetic process;GO:0007189//adenylate cyclase-activating G protein-coupled receptor signaling pathway;GO:0009190//cyclic nucleotide biosynthetic process;GO:0035556//intracellular signal transduction;GO:0071285//cellular response to lithium ion;GO:0071361//cellular response to ethanol;GO:1900016//negative regulation of cytoki…
bta-miR-138	ENSBTAT00000008224	297	320	-23.44	tCGACCACAGGCCCTCGGggtcga	x||||||||:x|x||x:|xxxxxx	aGCTGGTGTT-GTGAATCaggccg	IKBKG	Bos taurus inhibitor of nuclear factor kappa B kinase subunit gamma (IKBKG), mRNA. [Source:RefSeq mRNA;Acc:NM_174354]	Human Diseases;Human Diseases;Environmental Information Processing;Human Diseases;Human Diseases;Environmental Information Processing;Human Diseases;Human Diseases;Environmental Information Processing;Human Diseases;Human Diseases;Human Diseases;Human Diseases;Human Diseases;Environmental Information Processing;Organismal Systems;Human Diseases;Human Diseases;Organismal Systems;Organismal Systems…	Cancers;Infectious diseases;Signal transduction;Infectious diseases;Infectious diseases;Signal transduction;Infectious diseases;Infectious disease: viral;Signal transduction;Cancers;Infectious diseases;Infectious diseases;Infectious diseases;Infectious disease: bacterial;Signal transduction;Immune system;Infectious diseases;Infectious diseases;Immune system;Immune system;Immune system;Immune syst…	ko05200//Pathways in cancer;ko05168//Herpes simplex infection;ko04151//PI3K-Akt signaling pathway;ko05165//Human papillomavirus infection;ko05166//HTLV-I infection;ko04014//Ras signaling pathway;ko05169//Epstein-Barr virus infection;ko05170//Human immunodeficiency virus 1 infection;ko04010//MAPK signaling pathway;ko05203//Viral carcinogenesis;ko05163//Human cytomegalovirus infection;ko05162//Meas…	K07210;K07210;K07210;K07210;K07210;K07210;K07210;K07210;K07210;K07210;K07210;K07210;K07210;K07210;K07210;K07210;K07210;K07210;K07210;K07210;K07210;K07210;K07210;K07210;K07210;K07210;K07210;K07210;K07210;K07210;K07210;K07210;K07210;K07210;K07210;K07210;K07210;K07210;K07210;K07210;K07210;K07210;K07210;K07210;K07210	GO:0000151//ubiquitin ligase complex;GO:0000922//spindle pole;GO:0005622//intracellular;GO:0005634//nucleus;GO:0005737//cytoplasm;GO:0005829//cytosol;GO:0008385//IkappaB kinase complex;GO:0072686//mitotic spindle	GO:0019904//protein domain specific binding;GO:0031625//ubiquitin protein ligase binding;GO:0042802//identical protein binding;GO:0042803//protein homodimerization activity;GO:0046872//metal ion binding;GO:0046982//protein heterodimerization activity;GO:0070530//K63-linked polyubiquitin modification-dependent protein binding;GO:1990450//linear polyubiquitin binding	GO:0006974//cellular response to DNA damage stimulus;GO:0043123//positive regulation of I-kappaB kinase/NF-kappaB signaling;GO:0045944//positive regulation of transcription by RNA polymerase II;GO:0051092//positive regulation of NF-kappaB transcription factor activity;GO:0051650//establishment of vesicle localization
bta-miR-138	ENSBTAT00000008228	884	906	-21.15	aCGACCACTTGTCTCGGTGCGtt	x|||||||xxxx||x:||x||xx	aGCTGGTGTTGTGAATCAGGCcg	C1QTNF1	C1q and TNF related 1 [Source:VGNC Symbol;Acc:VGNC:26622]	-	-	-	-	GO:0005576//extracellular region;GO:0005581//collagen trimer;GO:0005615//extracellular space;GO:0005887//integral component of plasma membrane	GO:0005518//collagen binding	GO:0007204//positive regulation of cytosolic calcium ion concentration;GO:0010544//negative regulation of platelet activation;GO:0010628//positive regulation of gene expression;GO:0010906//regulation of glucose metabolic process;GO:0043410//positive regulation of MAPK cascade;GO:0051260//protein homooligomerization;GO:0051897//positive regulation of protein kinase B signaling;GO:0070208//protein …
bta-miR-138	ENSBTAT00000008327	10	32	-19.76	cCGACCACtcccgcgacccagga	x|||||||xxxxxxxxxxxxxxx	aGCTGGTGttgtgaatcaggccg	DAP	death associated protein [Source:VGNC Symbol;Acc:VGNC:50122]	-	-	-	-	-	GO:0070513//death domain binding	GO:0006914//autophagy;GO:0006915//apoptotic process;GO:0010507//negative regulation of autophagy;GO:0034198//cellular response to amino acid starvation;GO:0097190//apoptotic signaling pathway
bta-miR-138	ENSBTAT00000008357	234	256	-22.94	aCGACCACGACACGTGATTatgt	x|||||||:||||x|:x|:xxxx	aGCTGGTGTTGTGAATCAGgccg	CTGF	connective tissue growth factor [Source:VGNC Symbol;Acc:VGNC:27794]	Environmental Information Processing;Environmental Information Processing	Signal transduction;Signal transduction	ko04390//Hippo signaling pathway;ko04371//Apelin signaling pathway	K06827;K06827	GO:0005576//extracellular region;GO:0031012//extracellular matrix	GO:0005178//integrin binding;GO:0005520//insulin-like growth factor binding;GO:0008022//protein C-terminus binding;GO:0008201//heparin binding	GO:0001502//cartilage condensation;GO:0001503//ossification;GO:0001525//angiogenesis;GO:0001558//regulation of cell growth;GO:0001894//tissue homeostasis;GO:0007155//cell adhesion;GO:0007160//cell-matrix adhesion;GO:0007229//integrin-mediated signaling pathway;GO:0008543//fibroblast growth factor receptor signaling pathway;GO:0010629//negative regulation of gene expression;GO:0016477//cell migrat…
bta-miR-138	ENSBTAT00000008362	114	136	-18.84	aCGACCACCACCGTGAGgagtcg	x|||||||x||xx|x||xxxxxx	aGCTGGTGTTGTGAATCaggccg	RMND5B	required for meiotic nuclear division 5 homolog B [Source:VGNC Symbol;Acc:VGNC:33997]	-	-	-	-	GO:0005634//nucleus;GO:0005737//cytoplasm;GO:0005829//cytosol;GO:0034657//GID complex	-	GO:0006511//ubiquitin-dependent protein catabolic process;GO:0043161//proteasome-mediated ubiquitin-dependent protein catabolic process
bta-miR-138	ENSBTAT00000008406	192	215	-19.1	gCGACCACAGGGATCACGTCAGag	x||||||||:x:x|x|x|||x|xx	aGCTGGTGTTGTGAAT-CAGGCcg	THAP11	THAP domain containing 11 [Source:VGNC Symbol;Acc:VGNC:35819]	-	-	-	-	GO:0005634//nucleus;GO:0005654//nucleoplasm;GO:0005737//cytoplasm;GO:0045171//intercellular bridge	GO:0000978//RNA polymerase II proximal promoter sequence-specific DNA binding;GO:0001078//proximal promoter DNA-binding transcription repressor activity, RNA polymerase II-specific;GO:0003676//nucleic acid binding;GO:0003677//DNA binding;GO:0008270//zinc ion binding;GO:0046872//metal ion binding	GO:0000122//negative regulation of transcription by RNA polymerase II
bta-miR-138	ENSBTAT00000008496	398	425	-29.31	cCGACCACGTCGGTCGTCTTCGTCCGgt	x|||||||:x|:xxxxx|||x|||||xx	aGCTGGTGTTGT-----GAATCAGGCcg	POLR1A	RNA polymerase I subunit A [Source:VGNC Symbol;Acc:VGNC:33131]	Genetic Information Processing	Transcription	ko03020//RNA polymerase	K02999	GO:0005634//nucleus;GO:0005736//RNA polymerase I complex	GO:0001054//RNA polymerase I activity;GO:0003677//DNA binding;GO:0003682//chromatin binding;GO:0003899//DNA-directed 5'-3' RNA polymerase activity;GO:0008270//zinc ion binding;GO:0016740//transferase activity;GO:0016779//nucleotidyltransferase activity	GO:0006351//transcription, DNA-templated;GO:0006360//transcription by RNA polymerase I;GO:1904750//negative regulation of protein localization to nucleolus
bta-miR-138	ENSBTAT00000008608	111	132	-21.69	tCGACCACAGGG-TCAGCCTaac	x||||||||:x:x|x||x|:xxx	aGCTGGTGTTGTGAATCAGGccg	LAMP3	lysosomal associated membrane protein 3 [Source:VGNC Symbol;Acc:VGNC:30777]	Cellular Processes	Transport and catabolism	ko04142//Lysosome	K06562	GO:0005764//lysosome;GO:0005765//lysosomal membrane;GO:0016020//membrane;GO:0016021//integral component of membrane	-	-
bta-miR-138	ENSBTAT00000008633	1286	1307	-20.08	cCGACCACCTTCCT-GGTTCagg	x|||||||xx:x||x:||:|xxx	aGCTGGTGTTGTGAATCAGGccg	KLHL18	Bos taurus kelch like family member 18 (KLHL18), mRNA. [Source:RefSeq mRNA;Acc:NM_001102043]	-	-	-	-	-	-	-
bta-miR-138	ENSBTAT00000008651	122	146	-19.96	cCGACCACGGAAGACTGGGgtaata	x|||||||xx||x|||x:|xxxxxx	aGCTGGTG--TTGTGAATCaggccg	CBY1	chibby family member 1, beta catenin antagonist [Source:VGNC Symbol;Acc:VGNC:26822]	Environmental Information Processing	Signal transduction	ko04310//Wnt signaling pathway	K23402	GO:0005634//nucleus;GO:0005737//cytoplasm;GO:0005794//Golgi apparatus;GO:0005814//centriole;GO:0005856//cytoskeleton;GO:0016607//nuclear speck;GO:0036064//ciliary basal body;GO:0042995//cell projection	-	GO:0030030//cell projection organization;GO:0030154//cell differentiation;GO:0030178//negative regulation of Wnt signaling pathway;GO:0045444//fat cell differentiation;GO:0055007//cardiac muscle cell differentiation;GO:0060271//cilium assembly;GO:0090090//negative regulation of canonical Wnt signaling pathway;GO:1905349//ciliary transition zone assembly
bta-miR-138	ENSBTAT00000008652	26	49	-29.21	tCGACCACGACGGCCTGGcagagg	x|||||||:||:x|x|:|xxxxxx	aGCTGGTGTTGT-GAATCaggccg	NUDT16L1	nudix hydrolase 16 like 1 [Source:VGNC Symbol;Acc:VGNC:32331]	Human Diseases	Cancers	ko05205//Proteoglycans in cancer	K16867	GO:0005634//nucleus	GO:0016787//hydrolase activity;GO:0030515//snoRNA binding	GO:2001033//negative regulation of double-strand break repair via nonhomologous end joining
bta-miR-138	ENSBTAT00000008722	61	84	-19.99	cCGACCACTACCTGTTCCTCCccc	x|||||||x||x:x||xx|||xxx	aGCTGGTGTTGTG-AATCAGGccg	CSTF1	cleavage stimulation factor subunit 1 [Source:VGNC Symbol;Acc:VGNC:27780]	Genetic Information Processing	Translation	ko03015//mRNA surveillance pathway	K14406	GO:0005654//nucleoplasm;GO:0005848//mRNA cleavage stimulating factor complex	-	-
bta-miR-138	ENSBTAT00000008728	1500	1523	-20.99	gCGACCACTCTACGTTAATCCttt	x|||||||xx:||x|||x|||xxx	aGCTGGTGTTGTG-AATCAGGccg	RB1	RB transcriptional corepressor 1 [Source:VGNC Symbol;Acc:VGNC:33768]	Human Diseases;Human Diseases;Human Diseases;Human Diseases;Human Diseases;Human Diseases;Human Diseases;Human Diseases;Human Diseases;Human Diseases;Cellular Processes;Human Diseases;Human Diseases;Human Diseases;Cellular Processes;Human Diseases;Human Diseases;Human Diseases;Human Diseases;Human Diseases;Human Diseases;Human Diseases;Human Diseases;Human Diseases	Cancers;Infectious diseases;Infectious diseases;Infectious diseases;Cancers;Infectious diseases;Infectious diseases;Cancers;Endocrine and metabolic diseases;Infectious diseases;Cell growth and death;Infectious diseases;Cancers;Cancers;Cell growth and death;Cancers;Cancers;Drug resistance;Cancers;Cancers;Cancers;Cancers;Cancers;Cancers	ko05200//Pathways in cancer;ko05165//Human papillomavirus infection;ko05166//HTLV-I infection;ko05169//Epstein-Barr virus infection;ko05203//Viral carcinogenesis;ko05163//Human cytomegalovirus infection;ko05167//Kaposi sarcoma-associated herpesvirus infection;ko05225//Hepatocellular carcinoma;ko04934//Cushing syndrome;ko05161//Hepatitis B;ko04218//Cellular senescence;ko05160//Hepatitis C;ko05224/…	K06618;K06618;K06618;K06618;K06618;K06618;K06618;K06618;K06618;K06618;K06618;K06618;K06618;K06618;K06618;K06618;K06618;K06618;K06618;K06618;K06618;K06618;K06618;K06618	GO:0000785//chromatin;GO:0005634//nucleus;GO:0005654//nucleoplasm;GO:0005667//transcription factor complex;GO:0005819//spindle;GO:0008024//cyclin/CDK positive transcription elongation factor complex;GO:0016605//PML body;GO:0035189//Rb-E2F complex	GO:0000987//proximal promoter sequence-specific DNA binding;GO:0001012//RNA polymerase II regulatory region DNA binding;GO:0001102//RNA polymerase II activating transcription factor binding;GO:0008134//transcription factor binding;GO:0019899//enzyme binding;GO:0019900//kinase binding;GO:0031625//ubiquitin protein ligase binding;GO:0042802//identical protein binding;GO:0051219//phosphoprotein bind…	GO:0000082//G1/S transition of mitotic cell cycle;GO:0000122//negative regulation of transcription by RNA polymerase II;GO:0001558//regulation of cell growth;GO:0001894//tissue homeostasis;GO:0003180//aortic valve morphogenesis;GO:0006357//regulation of transcription by RNA polymerase II;GO:0006469//negative regulation of protein kinase activity;GO:0006915//apoptotic process;GO:0007050//cell cycl…
bta-miR-138	ENSBTAT00000008837	898	919	-21.71	cCGACCACTTGACC-AGTCCtaa	x|||||||xxx||xx|||||xxx	aGCTGGTGTTGTGAATCAGGccg	GJA5	gap junction protein alpha 5 [Source:VGNC Symbol;Acc:VGNC:29374]	-	-	-	-	GO:0005886//plasma membrane;GO:0005887//integral component of plasma membrane;GO:0005921//gap junction;GO:0005922//connexin complex;GO:0014704//intercalated disc;GO:0016020//membrane;GO:0016021//integral component of membrane;GO:0030054//cell junction	GO:0055077//gap junction hemi-channel activity;GO:0086075//gap junction channel activity involved in cardiac conduction electrical coupling;GO:0086076//gap junction channel activity involved in atrial cardiac muscle cell-AV node cell electrical coupling;GO:0086077//gap junction channel activity involved in AV node cell-bundle of His cell electrical coupling;GO:0086078//gap junction channel activi…	GO:0001501//skeletal system development;GO:0001525//angiogenesis;GO:0001568//blood vessel development;GO:0003071//renal system process involved in regulation of systemic arterial blood pressure;GO:0003073//regulation of systemic arterial blood pressure;GO:0003151//outflow tract morphogenesis;GO:0003161//cardiac conduction system development;GO:0003174//mitral valve development;GO:0003193//pulmona…
bta-miR-138	ENSBTAT00000008911	152	175	-28.65	cCGACCACAAGCACCTCAG-CCGgg	x|||||||||x|||x|x||x|||xx	aGCTGGTGTT-GTGAA-TCAGGCcg	KIAA0930	KIAA0930 [Source:VGNC Symbol;Acc:VGNC:30560]	-	-	-	-	-	-	-
bta-miR-138	ENSBTAT00000008933	63	83	-22.91	tCGACCACTGT-CTCAC-CCGga	x|||||||x::x||x|xx|||xx	aGCTGGTGTTGTGAATCAGGCcg	EHD4	EH domain containing 4 [Source:VGNC Symbol;Acc:VGNC:28374]	Cellular Processes	Transport and catabolism	ko04144//Endocytosis	K12477	GO:0005783//endoplasmic reticulum;GO:0048471//perinuclear region of cytoplasm;GO:0055038//recycling endosome membrane	GO:0005509//calcium ion binding;GO:0005525//GTP binding	GO:0032456//endocytic recycling;GO:0051260//protein homooligomerization
bta-miR-138	ENSBTAT00000008948	3	24	-21.08	cCGACCACCCC-CTCTGTCAGga	x|||||||xx|x||xx|||x|xx	aGCTGGTGTTGTGAATCAGGCcg	KRT17	keratin 17 [Source:VGNC Symbol;Acc:VGNC:50398]	Human Diseases;Organismal Systems	Infectious diseases;Endocrine system	ko05150//Staphylococcus aureus infection;ko04915//Estrogen signaling pathway	K07604;K07604	GO:0005737//cytoplasm;GO:0005882//intermediate filament;GO:0071944//cell periphery	GO:0005198//structural molecule activity	GO:0002009//morphogenesis of an epithelium;GO:0030307//positive regulation of cell growth;GO:0031069//hair follicle morphogenesis;GO:0031424//keratinization;GO:0045109//intermediate filament organization;GO:0045727//positive regulation of translation;GO:0051798//positive regulation of hair follicle development
bta-miR-138	ENSBTAT00000009075	894	918	-14.76	cCGACCACCGGAGTGTTACTACGtc	x|||||||x:x|x|xx||x|x||xx	aGCTGGTGTTGTGA--ATCAGGCcg	PRR3	Bos taurus proline rich 3 (PRR3), mRNA. [Source:RefSeq mRNA;Acc:NM_001034554]	-	-	-	-	-	GO:0046872//metal ion binding	-
bta-miR-138	ENSBTAT00000009133	176	194	-22.42	cCGACCAC----CTTGGACCcgg	x|||||||xxxx|||:|x||xxx	aGCTGGTGTTGTGAATCAGGccg	ATAT1	alpha tubulin acetyltransferase 1 [Source:VGNC Symbol;Acc:VGNC:26236]	-	-	-	-	GO:0005737//cytoplasm;GO:0005819//spindle;GO:0005856//cytoskeleton;GO:0005874//microtubule;GO:0005905//clathrin-coated pit;GO:0005925//focal adhesion;GO:0016020//membrane;GO:0030054//cell junction;GO:0030424//axon;GO:0042995//cell projection	GO:0004468//lysine N-acetyltransferase activity, acting on acetyl phosphate as donor;GO:0016740//transferase activity;GO:0016746//transferase activity, transferring acyl groups;GO:0019799//tubulin N-acetyltransferase activity;GO:0050662//coenzyme binding	GO:0048666//neuron development;GO:0070507//regulation of microtubule cytoskeleton organization;GO:0071929//alpha-tubulin acetylation
bta-miR-138	ENSBTAT00000009148	20	41	-19.11	tCGACCACAATCCA-AGACTaac	x|||||||||:x|xx||x|:xxx	aGCTGGTGTTGTGAATCAGGccg	DHX16	DEAH-box helicase 16 [Source:VGNC Symbol;Acc:VGNC:28049]	Genetic Information Processing	Transcription	ko03040//Spliceosome	K12813	GO:0005634//nucleus;GO:0005654//nucleoplasm;GO:0005681//spliceosomal complex	GO:0000166//nucleotide binding;GO:0003676//nucleic acid binding;GO:0003723//RNA binding;GO:0004386//helicase activity;GO:0005524//ATP binding;GO:0016787//hydrolase activity;GO:0034459//ATP-dependent 3'-5' RNA helicase activity	GO:0000398//mRNA splicing, via spliceosome
bta-miR-138	ENSBTAT00000009255	505	524	-24.44	gCGACCACT---CTTAGTTAGgg	x|||||||xxxx||||||:x|xx	aGCTGGTGTTGTGAATCAGGCcg	SLC17A7	solute carrier family 17 member 7 [Source:VGNC Symbol;Acc:VGNC:34702]	Organismal Systems;Organismal Systems;Organismal Systems;Human Diseases	Nervous system;Nervous system;Nervous system;Substance dependence	ko04723//Retrograde endocannabinoid signaling;ko04724//Glutamatergic synapse;ko04721//Synaptic vesicle cycle;ko05033//Nicotine addiction	K12302;K12302;K12302;K12302	GO:0008021//synaptic vesicle;GO:0016020//membrane;GO:0016021//integral component of membrane;GO:0030054//cell junction;GO:0030285//integral component of synaptic vesicle membrane;GO:0030672//synaptic vesicle membrane;GO:0031410//cytoplasmic vesicle;GO:0043005//neuron projection;GO:0044300//cerebellar mossy fiber;GO:0045202//synapse;GO:0048786//presynaptic active zone;GO:0060076//excitatory synaps…	GO:0005313//L-glutamate transmembrane transporter activity;GO:0005326//neurotransmitter transporter activity;GO:0008068//extracellularly glutamate-gated chloride channel activity;GO:0015293//symporter activity;GO:0015319//sodium:inorganic phosphate symporter activity;GO:0015321//sodium-dependent phosphate transmembrane transporter activity	GO:0006811//ion transport;GO:0006814//sodium ion transport;GO:0006836//neurotransmitter transport;GO:0007268//chemical synaptic transmission;GO:0007616//long-term memory;GO:0015813//L-glutamate transmembrane transport;GO:0035249//synaptic transmission, glutamatergic;GO:0035725//sodium ion transmembrane transport;GO:0042137//sequestering of neurotransmitter;GO:0044341//sodium-dependent phosphate t…
bta-miR-138	ENSBTAT00000009316	687	707	-17.59	cCGACCAC--CGTTTccccgtgc	x|||||||xx|::||xxxxxxxx	aGCTGGTGTTGTGAAtcaggccg	MAP3K14	mitogen-activated protein kinase kinase kinase 14 [Source:VGNC Symbol;Acc:VGNC:31192]	Human Diseases;Human Diseases;Environmental Information Processing;Environmental Information Processing;Organismal Systems;Organismal Systems;Organismal Systems;Cellular Processes;Environmental Information Processing;Organismal Systems	Infectious diseases;Infectious diseases;Signal transduction;Signal transduction;Immune system;Immune system;Development;Cell growth and death;Signal transduction;Immune system	ko05166//HTLV-I infection;ko05169//Epstein-Barr virus infection;ko04010//MAPK signaling pathway;ko04064//NF-kappa B signaling pathway;ko04660//T cell receptor signaling pathway;ko04672//Intestinal immune network for IgA production;ko04380//Osteoclast differentiation;ko04210//Apoptosis;ko04668//TNF signaling pathway;ko04625//C-type lectin receptor signaling pathway	K04466;K04466;K04466;K04466;K04466;K04466;K04466;K04466;K04466;K04466	GO:0001650//fibrillar center;GO:0005634//nucleus;GO:0005737//cytoplasm;GO:0005829//cytosol;GO:0043231//intracellular membrane-bounded organelle	GO:0004672//protein kinase activity;GO:0004674//protein serine/threonine kinase activity;GO:0004704//NF-kappaB-inducing kinase activity;GO:0005524//ATP binding	GO:0006468//protein phosphorylation;GO:0006955//immune response;GO:0007249//I-kappaB kinase/NF-kappaB signaling;GO:0023014//signal transduction by protein phosphorylation;GO:0031098//stress-activated protein kinase signaling cascade;GO:0032147//activation of protein kinase activity;GO:0038061//NIK/NF-kappaB signaling;GO:0043123//positive regulation of I-kappaB kinase/NF-kappaB signaling;GO:005160…
bta-miR-138	ENSBTAT00000009351	43	65	-19.3	tCGACCACcccgggaaccatatc	x|||||||xxxxxxxxxxxxxxx	aGCTGGTGttgtgaatcaggccg	LGALS12	galectin 12 [Source:VGNC Symbol;Acc:VGNC:30851]	-	-	-	-	GO:0005634//nucleus;GO:0005739//mitochondrion	GO:0030246//carbohydrate binding;GO:0030395//lactose binding	GO:0045598//regulation of fat cell differentiation;GO:0050994//regulation of lipid catabolic process;GO:0097193//intrinsic apoptotic signaling pathway
bta-miR-138	ENSBTAT00000009385	329	350	-24.01	gCGACCACAG-ACCCAGTGTGga	x||||||||:x||xx|||x:|xx	aGCTGGTGTTGTGAATCAGGCcg	GADL1	glutamate decarboxylase like 1 [Source:VGNC Symbol;Acc:VGNC:29210]	Metabolism;Metabolism;Metabolism;Metabolism	Global and overview maps;Metabolism of other amino acids;Metabolism of cofactors and vitamins;Metabolism of other amino acids	ko01100//Metabolic pathways;ko00410//beta-Alanine metabolism;ko00770//Pantothenate and CoA biosynthesis;ko00430//Taurine and hypotaurine metabolism	K18966;K18966;K18966;K18966	-	GO:0003824//catalytic activity;GO:0016829//lyase activity;GO:0016831//carboxy-lyase activity;GO:0030170//pyridoxal phosphate binding	GO:0019752//carboxylic acid metabolic process
bta-miR-138	ENSBTAT00000009387	2140	2162	-18.97	aCGACCACGACCCTTCATACttt	x|||||||:||x|||xx|x|xxx	aGCTGGTGTTGTGAATCAGGccg	MRVI1	murine retrovirus integration site 1 homolog [Source:NCBI gene;Acc:281918]	Environmental Information Processing;Organismal Systems	Signal transduction;Circulatory system	ko04022//cGMP - PKG signaling pathway;ko04270//Vascular smooth muscle contraction	K12337;K12337	GO:0016020//membrane;GO:0016021//integral component of membrane	-	-
bta-miR-138	ENSBTAT00000009405	980	1000	-27.86	cCGACCACGAC-CG-AGTCCagg	x|||||||:||x|xx|||||xxx	aGCTGGTGTTGTGAATCAGGccg	CUEDC1	CUE domain containing 1 [Source:VGNC Symbol;Acc:VGNC:27829]	-	-	-	-	-	-	-
bta-miR-138	ENSBTAT00000009438	457	480	-21.63	gCGACCACCGACCCGACGGCTGtg	x|||||||x:||x|xxx|x|:|xx	aGCTGGTG-TTGTGAATCAGGCcg	SLC38A7	solute carrier family 38 member 7 [Source:VGNC Symbol;Acc:VGNC:34854]	-	-	-	-	GO:0016020//membrane;GO:0016021//integral component of membrane;GO:0030424//axon;GO:0043025//neuronal cell body	GO:0005290//L-histidine transmembrane transporter activity;GO:0005313//L-glutamate transmembrane transporter activity;GO:0015171//amino acid transmembrane transporter activity;GO:0015179//L-amino acid transmembrane transporter activity;GO:0015180//L-alanine transmembrane transporter activity;GO:0015182//L-asparagine transmembrane transporter activity;GO:0015183//L-aspartate transmembrane transpor…	GO:0003333//amino acid transmembrane transport;GO:0006811//ion transport;GO:0006814//sodium ion transport;GO:0006855//drug transmembrane transport;GO:0006865//amino acid transport;GO:0006867//asparagine transport;GO:0006868//glutamine transport;GO:0015803//branched-chain amino acid transport;GO:0015804//neutral amino acid transport;GO:0015808//L-alanine transport;GO:0015813//L-glutamate transmemb…
bta-miR-138	ENSBTAT00000009464	312	335	-18.89	cCGACCACGTAGCCTCCCTCCact	x|||||||:x|xx||xxx|||xxx	aGCTGGTGT-TGTGAATCAGGccg	CCL16	C-C motif chemokine ligand 16 [Source:VGNC Symbol;Acc:VGNC:26944]	Environmental Information Processing;Organismal Systems;Environmental Information Processing	Signaling molecules and interaction;Immune system;Signaling molecules and interaction	ko04060//Cytokine-cytokine receptor interaction;ko04062//Chemokine signaling pathway;ko04061//Viral protein interaction with cytokine and cytokine receptor	K21093;K21093;K21093	GO:0005576//extracellular region;GO:0005615//extracellular space	GO:0005125//cytokine activity;GO:0008009//chemokine activity;GO:0042056//chemoattractant activity;GO:0048020//CCR chemokine receptor binding	GO:0002548//monocyte chemotaxis;GO:0006935//chemotaxis;GO:0006954//inflammatory response;GO:0006955//immune response;GO:0007186//G protein-coupled receptor signaling pathway;GO:0010469//regulation of signaling receptor activity;GO:0030593//neutrophil chemotaxis;GO:0043547//positive regulation of GTPase activity;GO:0048245//eosinophil chemotaxis;GO:0048247//lymphocyte chemotaxis;GO:0050918//positi…
bta-miR-138	ENSBTAT00000009469	219	239	-16.21	tCGACCAC--CCCCTCGACCctc	x|||||||xx|x|x|x|x||xxx	aGCTGGTGTTGTGAATCAGGccg	TAGLN	transgelin [Source:VGNC Symbol;Acc:VGNC:35585]	-	-	-	-	GO:0005737//cytoplasm	GO:0003779//actin binding;GO:0051015//actin filament binding	GO:0030855//epithelial cell differentiation
bta-miR-138	ENSBTAT00000009488	152	173	-18.26	aCGACCACT-CGGTTGACCCaac	x|||||||xx|:x||:xx||xxx	aGCTGGTGTTGTGAATCAGGccg	SIRPA	signal regulatory protein alpha [Source:NCBI gene;Acc:327666]	Organismal Systems	Development	ko04380//Osteoclast differentiation	K06551	GO:0016020//membrane;GO:0016021//integral component of membrane	-	-
bta-miR-138	ENSBTAT00000009516	426	446	-24.88	cCGACCAC--CTCTCGGTCCGtg	x|||||||xx|x||x:|||||xx	aGCTGGTGTTGTGAATCAGGCcg	NTNG2	netrin G2 [Source:VGNC Symbol;Acc:VGNC:32308]	Environmental Information Processing;Organismal Systems	Signaling molecules and interaction;Development	ko04514//Cell adhesion molecules (CAMs);ko04360//Axon guidance	K16359;K16359	-	-	-
bta-miR-138	ENSBTAT00000009852	197	222	-22.38	tCGACCACTCCATATTAGGTTTCGtt	x|||||||xx||:x||||xx|:||xx	aGCTGGTGTTGTG-AATC--AGGCcg	SULF2	sulfatase 2 [Source:VGNC Symbol;Acc:VGNC:35466]	-	-	-	-	GO:0005615//extracellular space;GO:0005783//endoplasmic reticulum;GO:0005794//Golgi apparatus;GO:0005886//plasma membrane;GO:0009986//cell surface	GO:0003824//catalytic activity;GO:0004065//arylsulfatase activity;GO:0005509//calcium ion binding;GO:0005539//glycosaminoglycan binding;GO:0008449//N-acetylglucosamine-6-sulfatase activity;GO:0008484//sulfuric ester hydrolase activity;GO:0046872//metal ion binding	GO:0001822//kidney development;GO:0002063//chondrocyte development;GO:0003094//glomerular filtration;GO:0009611//response to wounding;GO:0010575//positive regulation of vascular endothelial growth factor production;GO:0014846//esophagus smooth muscle contraction;GO:0030177//positive regulation of Wnt signaling pathway;GO:0030201//heparan sulfate proteoglycan metabolic process;GO:0032836//glomerul…
bta-miR-138	ENSBTAT00000009858	184	206	-18.04	aCGACCACCAgccgaccgtaggg	x|||||||x|xxxxxxxxxxxxx	aGCTGGTGTTgtgaatcaggccg	ARFRP1	ADP ribosylation factor related protein 1 [Source:VGNC Symbol;Acc:VGNC:26069]	-	-	-	-	GO:0005622//intracellular;GO:0005794//Golgi apparatus;GO:0005802//trans-Golgi network;GO:0005829//cytosol;GO:0016020//membrane	GO:0000166//nucleotide binding;GO:0005525//GTP binding	GO:0006886//intracellular protein transport;GO:0007369//gastrulation;GO:0033365//protein localization to organelle;GO:0034067//protein localization to Golgi apparatus;GO:0042147//retrograde transport, endosome to Golgi;GO:0043001//Golgi to plasma membrane protein transport
bta-miR-138	ENSBTAT00000009921	812	838	-17.67	cCGACCACTCTCACCACCTAcctgatc	x|||||||xxxx|x|||x||xxxxxxx	aGCTGGTG----TTGTGAATcaggccg	PEX19	peroxisomal biogenesis factor 19 [Source:VGNC Symbol;Acc:VGNC:32758]	Cellular Processes	Transport and catabolism	ko04146//Peroxisome	K13337	GO:0005634//nucleus;GO:0005654//nucleoplasm;GO:0005737//cytoplasm;GO:0005777//peroxisome;GO:0005778//peroxisomal membrane;GO:0005829//cytosol;GO:0016020//membrane;GO:0016021//integral component of membrane;GO:0032991//protein-containing complex	GO:0036105//peroxisome membrane class-1 targeting sequence binding;GO:0047485//protein N-terminus binding;GO:0051117//ATPase binding	GO:0006625//protein targeting to peroxisome;GO:0007031//peroxisome organization;GO:0016557//peroxisome membrane biogenesis;GO:0016559//peroxisome fission;GO:0045046//protein import into peroxisome membrane;GO:0050821//protein stabilization;GO:0061077//chaperone-mediated protein folding;GO:0072321//chaperone-mediated protein transport;GO:0072663//establishment of protein localization to peroxisome…
bta-miR-138	ENSBTAT00000010136	319	336	-26	tCGACCACGA-----AGTCCGag	x|||||||:|xxxxx||||||xx	aGCTGGTGTTGTGAATCAGGCcg	NLGN3	neuroligin 3 [Source:VGNC Symbol;Acc:VGNC:32110]	Environmental Information Processing	Signaling molecules and interaction	ko04514//Cell adhesion molecules (CAMs)	K07378	GO:0005887//integral component of plasma membrane;GO:0016020//membrane;GO:0016021//integral component of membrane;GO:0045202//synapse	GO:0042043//neurexin family protein binding	GO:0007155//cell adhesion;GO:0050804//modulation of chemical synaptic transmission;GO:0050808//synapse organization
bta-miR-138	ENSBTAT00000010159	812	834	-20.45	aCGACCACtctggggtctctcgg	x|||||||xxxxxxxxxxxxxxx	aGCTGGTGttgtgaatcaggccg	ARF1	ADP ribosylation factor 1 [Source:VGNC Symbol;Acc:VGNC:50209]	Cellular Processes;Human Diseases;Environmental Information Processing;Human Diseases	Transport and catabolism;Infectious diseases;Signal transduction;Infectious diseases	ko04144//Endocytosis;ko05132//Salmonella infection;ko04072//Phospholipase D signaling pathway;ko05134//Legionellosis	K07937;K07937;K07937;K07937	GO:0005622//intracellular;GO:0005737//cytoplasm;GO:0005794//Golgi apparatus;GO:0005829//cytosol;GO:0005886//plasma membrane;GO:0012505//endomembrane system;GO:0014069//postsynaptic density;GO:0016020//membrane;GO:0030017//sarcomere;GO:0030054//cell junction;GO:0031252//cell leading edge;GO:0032991//protein-containing complex;GO:0043005//neuron projection;GO:0045202//synapse;GO:0045211//postsynapt…	GO:0000166//nucleotide binding;GO:0000287//magnesium ion binding;GO:0005515//protein binding;GO:0005525//GTP binding;GO:0019904//protein domain specific binding;GO:0046982//protein heterodimerization activity	GO:0002090//regulation of receptor internalization;GO:0006878//cellular copper ion homeostasis;GO:0006886//intracellular protein transport;GO:0006893//Golgi to plasma membrane transport;GO:0015031//protein transport;GO:0016192//vesicle-mediated transport;GO:0034315//regulation of Arp2/3 complex-mediated actin nucleation;GO:0060292//long-term synaptic depression;GO:0097061//dendritic spine organiz…
bta-miR-138	ENSBTAT00000010264	283	304	-20.71	tCGACCACAG-GTGTAGACgcac	x||||||||:x::x|||x|xxxx	aGCTGGTGTTGTGAATCAGgccg	RILPL2	Rab interacting lysosomal protein like 2 [Source:VGNC Symbol;Acc:VGNC:33968]	-	-	-	-	GO:0005737//cytoplasm;GO:0005813//centrosome;GO:0005815//microtubule organizing center;GO:0005829//cytosol;GO:0005856//cytoskeleton;GO:0005929//cilium;GO:0016020//membrane;GO:0036064//ciliary basal body;GO:0042995//cell projection	GO:0031267//small GTPase binding;GO:0042802//identical protein binding;GO:0046983//protein dimerization activity;GO:0051959//dynein light intermediate chain binding	GO:0003382//epithelial cell morphogenesis;GO:0015031//protein transport;GO:0060271//cilium assembly;GO:1903445//protein transport from ciliary membrane to plasma membrane
bta-miR-138	ENSBTAT00000010314	373	395	-17.5	gCGACCACCCCCCTTcccgccct	x|||||||xx|x|||xxxxxxxx	aGCTGGTGTTGTGAAtcaggccg	WTIP	WT1 interacting protein [Source:VGNC Symbol;Acc:VGNC:52261]	Environmental Information Processing;Environmental Information Processing	Signal transduction;Signal transduction	ko04390//Hippo signaling pathway;ko04392//Hippo signaling pathway - multiple species	K16682;K16682	GO:0000932//P-body;GO:0005634//nucleus;GO:0005667//transcription factor complex;GO:0005911//cell-cell junction;GO:0005912//adherens junction	GO:0003714//transcription corepressor activity;GO:0046872//metal ion binding	GO:0001666//response to hypoxia;GO:0007010//cytoskeleton organization;GO:0022604//regulation of cell morphogenesis;GO:0035195//gene silencing by miRNA;GO:0035331//negative regulation of hippo signaling;GO:1903507//negative regulation of nucleic acid-templated transcription;GO:2000637//positive regulation of gene silencing by miRNA
bta-miR-138	ENSBTAT00000010335	409	436	-20.18	aCGACCACTTAAGCATGACTAGTTacac	x|||||||xxx|:||:xxx||||:xxxx	aGCTGGTG---TTGTGA--ATCAGgccg	VSIG1	V-set and immunoglobulin domain containing 1 [Source:VGNC Symbol;Acc:VGNC:56959]	-	-	-	-	GO:0005886//plasma membrane;GO:0016020//membrane;GO:0016021//integral component of membrane;GO:0016323//basolateral plasma membrane	-	GO:0003382//epithelial cell morphogenesis;GO:0030277//maintenance of gastrointestinal epithelium
bta-miR-138	ENSBTAT00000010355	706	729	-22.51	aCGACCACTCGTTCTTTGTCCatc	x|||||||xx::x|||x||||xxx	aGCTGGTGT-TGTGAATCAGGccg	SNX12	sorting nexin 12 [Source:VGNC Symbol;Acc:VGNC:35093]	Cellular Processes	Transport and catabolism	ko04144//Endocytosis	K17918	GO:0005769//early endosome	GO:0019899//enzyme binding;GO:0035091//phosphatidylinositol binding	GO:0010629//negative regulation of gene expression;GO:0010955//negative regulation of protein processing;GO:0030100//regulation of endocytosis;GO:0042177//negative regulation of protein catabolic process;GO:0051224//negative regulation of protein transport;GO:2000642//negative regulation of early endosome to late endosome transport
bta-miR-138	ENSBTAT00000010361	2909	2930	-18.97	cCGACCACAA-AGAGACTCCttc	x|||||||||x|xxx|x|||xxx	aGCTGGTGTTGTGAATCAGGccg	MAPK8	mitogen-activated protein kinase 8 [Source:VGNC Symbol;Acc:VGNC:31223]	Human Diseases;Human Diseases;Human Diseases;Environmental Information Processing;Human Diseases;Human Diseases;Environmental Information Processing;Human Diseases;Environmental Information Processing;Human Diseases;Human Diseases;Cellular Processes;Human Diseases;Human Diseases;Organismal Systems;Human Diseases;Human Diseases;Organismal Systems;Organismal Systems;Organismal Systems;Cellular Proc…	Cancers;Neurodegenerative diseases;Infectious diseases;Signal transduction;Infectious diseases;Infectious disease: viral;Signal transduction;Neurodegenerative diseases;Signal transduction;Infectious diseases;Infectious diseases;Cellular community - eukaryotes;Infectious disease: bacterial;Infectious diseases;Immune system;Infectious diseases;Infectious diseases;Immune system;Immune system;Immune …	ko05200//Pathways in cancer;ko05010//Alzheimer disease;ko05166//HTLV-I infection;ko04014//Ras signaling pathway;ko05169//Epstein-Barr virus infection;ko05170//Human immunodeficiency virus 1 infection;ko04010//MAPK signaling pathway;ko05016//Huntington disease;ko04024//cAMP signaling pathway;ko05162//Measles;ko05132//Salmonella infection;ko04510//Focal adhesion;ko05135//Yersinia infection;ko05152/…	K04440;K04440;K04440;K04440;K04440;K04440;K04440;K04440;K04440;K04440;K04440;K04440;K04440;K04440;K04440;K04440;K04440;K04440;K04440;K04440;K04440;K04440;K04440;K04440;K04440;K04440;K04440;K04440;K04440;K04440;K04440;K04440;K04440;K04440;K04440;K04440;K04440;K04440;K04440;K04440;K04440;K04440;K04440;K04440;K04440;K04440;K04440;K04440;K04440;K04440;K04440;K04440;K04440;K04440;K04440;K04440;K04440;…	GO:0005634//nucleus;GO:0005737//cytoplasm;GO:0043005//neuron projection	GO:0000166//nucleotide binding;GO:0004672//protein kinase activity;GO:0004674//protein serine/threonine kinase activity;GO:0004705//JUN kinase activity;GO:0004707//MAP kinase activity;GO:0005524//ATP binding;GO:0016301//kinase activity;GO:0016740//transferase activity;GO:0019899//enzyme binding;GO:0035033//histone deacetylase regulator activity;GO:0042826//histone deacetylase binding	GO:0006468//protein phosphorylation;GO:0007254//JNK cascade;GO:0007258//JUN phosphorylation;GO:0009411//response to UV;GO:0009612//response to mechanical stimulus;GO:0010468//regulation of gene expression;GO:0010628//positive regulation of gene expression;GO:0016310//phosphorylation;GO:0018105//peptidyl-serine phosphorylation;GO:0018107//peptidyl-threonine phosphorylation;GO:0031063//regulation o…
bta-miR-138	ENSBTAT00000010364	1039	1063	-18.22	cCGACCACCCAGGAGCTCCTCCccg	x|||||||xx|:x|xx|xx|||xxx	aGCTGGTG--TTGTGAATCAGGccg	RAB40C	RAB40C, member RAS oncogene family [Source:VGNC Symbol;Acc:VGNC:33656]	-	-	-	-	GO:0000139//Golgi membrane;GO:0005622//intracellular	GO:0003924//GTPase activity;GO:0005525//GTP binding	GO:0006886//intracellular protein transport;GO:0016567//protein ubiquitination;GO:0032482//Rab protein signal transduction;GO:0035556//intracellular signal transduction
bta-miR-138	ENSBTAT00000010372	405	429	-19.28	cCGACCACGTGAGGCTAGATGTGat	x|||||||:xx|x:||x:x|x:|xx	aGCTGGTGT--TGTGAATCAGGCcg	SREBF1	sterol regulatory element binding transcription factor 1 [Source:VGNC Symbol;Acc:VGNC:35274]	Human Diseases;Organismal Systems;Environmental Information Processing;Human Diseases	Endocrine and metabolic diseases;Endocrine system;Signal transduction;Endocrine and metabolic diseases	ko04932//Non-alcoholic fatty liver disease (NAFLD);ko04910//Insulin signaling pathway;ko04152//AMPK signaling pathway;ko04931//Insulin resistance	K07197;K07197;K07197;K07197	GO:0005634//nucleus;GO:0005737//cytoplasm;GO:0016020//membrane	GO:0000977//RNA polymerase II regulatory region sequence-specific DNA binding;GO:0000978//RNA polymerase II proximal promoter sequence-specific DNA binding;GO:0000982//transcription factor activity, RNA polymerase II proximal promoter sequence-specific DNA binding;GO:0003677//DNA binding;GO:0003682//chromatin binding;GO:0003700//DNA-binding transcription factor activity;GO:0004879//nuclear recept…	GO:0000122//negative regulation of transcription by RNA polymerase II;GO:0003062//regulation of heart rate by chemical signal;GO:0006355//regulation of transcription, DNA-templated;GO:0007623//circadian rhythm;GO:0008286//insulin receptor signaling pathway;GO:0008610//lipid biosynthetic process;GO:0009267//cellular response to starvation;GO:0009749//response to glucose;GO:0010867//positive regula…
bta-miR-138	ENSBTAT00000010384	397	419	-20.64	tCGACCACTTTGGTTGTTTCGtc	x|||||||xx::x||:x|:||xx	aGCTGGTGTTGTGAATCAGGCcg	SLC20A1	solute carrier family 20 member 1 [Source:VGNC Symbol;Acc:VGNC:34717]	-	-	-	-	GO:0005886//plasma membrane;GO:0005887//integral component of plasma membrane;GO:0016020//membrane;GO:0016021//integral component of membrane	GO:0005315//inorganic phosphate transmembrane transporter activity;GO:0015319//sodium:inorganic phosphate symporter activity	GO:0006817//phosphate ion transport;GO:0031214//biomineral tissue development;GO:0035435//phosphate ion transmembrane transport;GO:0035725//sodium ion transmembrane transport
bta-miR-138	ENSBTAT00000010416	80	102	-19.66	tCGACCACGGGATCCATCTCGtc	x|||||||::x|:xx|xx:||xx	aGCTGGTGTTGTGAATCAGGCcg	RNF24	ring finger protein 24 [Source:VGNC Symbol;Acc:VGNC:34059]	-	-	-	-	GO:0005794//Golgi apparatus;GO:0016020//membrane;GO:0016021//integral component of membrane	GO:0008270//zinc ion binding;GO:0046872//metal ion binding	-
bta-miR-138	ENSBTAT00000010477	191	217	-21.37	tCGACCACGATGTACTTTTAATTTGaa	x|||||||:|:xx||||xx|x|::|xx	aGCTGGTGTTG--TGAA--TCAGGCcg	ATP9B	ATPase phospholipid transporting 9B (putative) [Source:NCBI gene;Acc:510301]	-	-	-	-	GO:0005768//endosome;GO:0005794//Golgi apparatus;GO:0005802//trans-Golgi network;GO:0005886//plasma membrane;GO:0016020//membrane;GO:0016021//integral component of membrane;GO:0048471//perinuclear region of cytoplasm	GO:0000166//nucleotide binding;GO:0000287//magnesium ion binding;GO:0004012//phospholipid-translocating ATPase activity;GO:0005524//ATP binding;GO:0016787//hydrolase activity;GO:0046872//metal ion binding	GO:0006890//retrograde vesicle-mediated transport, Golgi to ER;GO:0006897//endocytosis;GO:0015914//phospholipid transport;GO:0045332//phospholipid translocation
bta-miR-138	ENSBTAT00000010479	222	244	-17.38	aCGACCACTGATCAGAATCAGgc	x|||||||x:xx|xx|x||x|xx	aGCTGGTGTTGTGAATCAGGCcg	CIDEC	cell death inducing DFFA like effector c [Source:VGNC Symbol;Acc:VGNC:27365]	-	-	-	-	GO:0005622//intracellular;GO:0005634//nucleus;GO:0005783//endoplasmic reticulum;GO:0005811//lipid droplet;GO:0005829//cytosol	-	GO:0006915//apoptotic process;GO:0034389//lipid droplet organization;GO:0097194//execution phase of apoptosis
bta-miR-138	ENSBTAT00000010620	451	473	-22.62	cCGACCACCACGACCCGTCCtaa	x|||||||x||:xxxx||||xxx	aGCTGGTGTTGTGAATCAGGccg	SLC35B2	solute carrier family 35 member B2 [Source:VGNC Symbol;Acc:VGNC:34824]	-	-	-	-	GO:0005794//Golgi apparatus;GO:0016020//membrane;GO:0016021//integral component of membrane;GO:0030173//integral component of Golgi membrane;GO:0030176//integral component of endoplasmic reticulum membrane	GO:0046964//3'-phosphoadenosine 5'-phosphosulfate transmembrane transporter activity	GO:0046963//3'-phosphoadenosine 5'-phosphosulfate transport;GO:0055085//transmembrane transport;GO:1902559//3'-phospho-5'-adenylyl sulfate transmembrane transport
bta-miR-138	ENSBTAT00000010687	287	307	-16.72	cCGACCACCCC-CTTC-TCTGtc	x|||||||xx|x|||xx||:|xx	aGCTGGTGTTGTGAATCAGGCcg	CLSTN3	calsyntenin 3 [Source:VGNC Symbol;Acc:VGNC:27468]	-	-	-	-	GO:0000139//Golgi membrane;GO:0005783//endoplasmic reticulum;GO:0005789//endoplasmic reticulum membrane;GO:0005794//Golgi apparatus;GO:0005886//plasma membrane;GO:0009986//cell surface;GO:0014069//postsynaptic density;GO:0016020//membrane;GO:0016021//integral component of membrane;GO:0032991//protein-containing complex;GO:0045211//postsynaptic membrane	GO:0005509//calcium ion binding	GO:0001558//regulation of cell growth;GO:0007155//cell adhesion;GO:0007156//homophilic cell adhesion via plasma membrane adhesion molecules;GO:0007416//synapse assembly;GO:0035249//synaptic transmission, glutamatergic;GO:0050806//positive regulation of synaptic transmission;GO:0051932//synaptic transmission, GABAergic;GO:0051965//positive regulation of synapse assembly;GO:1902474//positive regula…
bta-miR-138	ENSBTAT00000010689	439	459	-16.72	cCGACCACCCC-CTTC-TCTGtc	x|||||||xx|x|||xx||:|xx	aGCTGGTGTTGTGAATCAGGCcg	CLSTN3	calsyntenin 3 [Source:VGNC Symbol;Acc:VGNC:27468]	-	-	-	-	GO:0000139//Golgi membrane;GO:0005783//endoplasmic reticulum;GO:0005789//endoplasmic reticulum membrane;GO:0005794//Golgi apparatus;GO:0005886//plasma membrane;GO:0009986//cell surface;GO:0016020//membrane;GO:0016021//integral component of membrane;GO:0045211//postsynaptic membrane	GO:0005509//calcium ion binding	GO:0007155//cell adhesion;GO:0007156//homophilic cell adhesion via plasma membrane adhesion molecules;GO:0050806//positive regulation of synaptic transmission;GO:0051965//positive regulation of synapse assembly
bta-miR-138	ENSBTAT00000010894	78	101	-24.24	tCGACCACGTCCCTCTGTCACGca	x|||||||:x|x||xx|||x||xx	aGCTGGTGTTGTGAATCAG-GCcg	FRMD4A	FERM domain containing 4A [Source:VGNC Symbol;Acc:VGNC:29114]	-	-	-	-	GO:0005856//cytoskeleton;GO:0005923//bicellular tight junction	GO:0030674//protein binding, bridging	GO:0090162//establishment of epithelial cell polarity
bta-miR-138	ENSBTAT00000010998	756	778	-19	cCGACCACGGaggggaagggttc	x|||||||::xxxxxxxxxxxxx	aGCTGGTGTTgtgaatcaggccg	KLHL21	kelch like family member 21 [Source:VGNC Symbol;Acc:VGNC:30650]	-	-	-	-	GO:0005827//polar microtubule;GO:0031463//Cul3-RING ubiquitin ligase complex	GO:0004842//ubiquitin-protein transferase activity	GO:0016567//protein ubiquitination;GO:0032465//regulation of cytokinesis;GO:0035853//chromosome passenger complex localization to spindle midzone
bta-miR-138	ENSBTAT00000011001	1339	1361	-20.63	cCGACCACAGTGTgacagggagg	x||||||||::::xxxxxxxxxx	aGCTGGTGTTGTGaatcaggccg	CDKN1A	cyclin dependent kinase inhibitor 1A [Source:VGNC Symbol;Acc:VGNC:27142]	Human Diseases;Environmental Information Processing;Human Diseases;Human Diseases;Human Diseases;Human Diseases;Human Diseases;Human Diseases;Human Diseases;Human Diseases;Environmental Information Processing;Human Diseases;Human Diseases;Human Diseases;Human Diseases;Cellular Processes;Organismal Systems;Human Diseases;Human Diseases;Human Diseases;Cellular Processes;Environmental Information Pr…	Cancers;Signal transduction;Infectious diseases;Infectious diseases;Infectious diseases;Cancers;Cancers;Infectious diseases;Cancers;Infectious diseases;Signal transduction;Cancers;Endocrine and metabolic diseases;Infectious diseases;Cancers;Cell growth and death;Endocrine system;Infectious diseases;Cancers;Cancers;Cell growth and death;Signal transduction;Signal transduction;Endocrine system;Canc…	ko05200//Pathways in cancer;ko04151//PI3K-Akt signaling pathway;ko05165//Human papillomavirus infection;ko05166//HTLV-I infection;ko05169//Epstein-Barr virus infection;ko05202//Transcriptional misregulation in cancers;ko05203//Viral carcinogenesis;ko05163//Human cytomegalovirus infection;ko05205//Proteoglycans in cancer;ko05167//Kaposi sarcoma-associated herpesvirus infection;ko04630//Jak-STAT si…	K06625;K06625;K06625;K06625;K06625;K06625;K06625;K06625;K06625;K06625;K06625;K06625;K06625;K06625;K06625;K06625;K06625;K06625;K06625;K06625;K06625;K06625;K06625;K06625;K06625;K06625;K06625;K06625;K06625;K06625;K06625;K06625;K06625;K06625;K06625;K06625;K06625;K06625;K06625;K06625;K06625	GO:0000307//cyclin-dependent protein kinase holoenzyme complex;GO:0005634//nucleus;GO:0005654//nucleoplasm;GO:0005730//nucleolus;GO:0016604//nuclear body;GO:0032991//protein-containing complex;GO:0070557//PCNA-p21 complex	GO:0004860//protein kinase inhibitor activity;GO:0004861//cyclin-dependent protein serine/threonine kinase inhibitor activity;GO:0019901//protein kinase binding;GO:0019912//cyclin-dependent protein kinase activating kinase activity;GO:0031625//ubiquitin protein ligase binding;GO:0044877//protein-containing complex binding	GO:0000082//G1/S transition of mitotic cell cycle;GO:0000086//G2/M transition of mitotic cell cycle;GO:0006974//cellular response to DNA damage stimulus;GO:0006977//DNA damage response, signal transduction by p53 class mediator resulting in cell cycle arrest;GO:0007050//cell cycle arrest;GO:0007265//Ras protein signal transduction;GO:0007346//regulation of mitotic cell cycle;GO:0008285//negative …
bta-miR-138	ENSBTAT00000011010	93	116	-19.84	cCGACCACCCCTCTCTGGGGCGaa	x|||||||xx|x||x|:|xx||xx	aGCTGGTGTTGTGA-ATCAGGCcg	CTDSP1	CTD small phosphatase 1 [Source:VGNC Symbol;Acc:VGNC:27790]	-	-	-	-	GO:0005634//nucleus;GO:0005654//nucleoplasm	GO:0004721//phosphoprotein phosphatase activity;GO:0008420//RNA polymerase II CTD heptapeptide repeat phosphatase activity;GO:0016791//phosphatase activity	GO:0001933//negative regulation of protein phosphorylation;GO:0006357//regulation of transcription by RNA polymerase II;GO:0006470//protein dephosphorylation;GO:0045665//negative regulation of neuron differentiation;GO:0050768//negative regulation of neurogenesis;GO:2000134//negative regulation of G1/S transition of mitotic cell cycle
bta-miR-138	ENSBTAT00000011049	841	860	-20.33	tCGACCAC--C-CGTGGTCaccc	x|||||||xx|x|x|:|||xxxx	aGCTGGTGTTGTGAATCAGgccg	MRPL54	mitochondrial ribosomal protein L54 [Source:VGNC Symbol;Acc:VGNC:31649]	-	-	-	-	GO:0005739//mitochondrion;GO:0005762//mitochondrial large ribosomal subunit	-	-
bta-miR-138	ENSBTAT00000011069	1674	1695	-19.57	cCGACCACTCC-CTTccgacaag	x|||||||xx|x|||xxxxxxxx	aGCTGGTGTTGTGAAtcaggccg	PLEKHO2	pleckstrin homology domain containing O2 [Source:NCBI gene;Acc:613696]	-	-	-	-	-	-	-
bta-miR-138	ENSBTAT00000011080	898	927	-19.51	aCGACCACTCGTCGAGGACTTGTGTCAGac	x|||||||xxxxxx|:x||||:x|||x|xx	aGCTGGTG------TTGTGAAT-CAGGCcg	TIMM22	translocase of inner mitochondrial membrane 22 [Source:VGNC Symbol;Acc:VGNC:49575]	-	-	-	-	GO:0005739//mitochondrion;GO:0005743//mitochondrial inner membrane;GO:0016020//membrane;GO:0016021//integral component of membrane;GO:0042721//TIM22 mitochondrial import inner membrane insertion complex	GO:0008320//protein transmembrane transporter activity;GO:0030943//mitochondrion targeting sequence binding	GO:0015031//protein transport;GO:0045039//protein import into mitochondrial inner membrane
bta-miR-138	ENSBTAT00000011100	114	136	-22.76	cCGACCACGTCCGTCTGTCCtgc	x|||||||:x|xx|xx||||xxx	aGCTGGTGTTGTGAATCAGGccg	CDC25B	cell division cycle 25B [Source:VGNC Symbol;Acc:VGNC:27063]	Environmental Information Processing;Human Diseases;Cellular Processes;Organismal Systems	Signal transduction;Cancers;Cell growth and death;Endocrine system	ko04010//MAPK signaling pathway;ko05206//MicroRNAs in cancer;ko04110//Cell cycle;ko04914//Progesterone-mediated oocyte maturation	K05866;K05866;K05866;K05866	GO:0000922//spindle pole;GO:0005622//intracellular;GO:0005634//nucleus;GO:0005737//cytoplasm;GO:0005813//centrosome	GO:0004725//protein tyrosine phosphatase activity;GO:0019901//protein kinase binding	GO:0000086//G2/M transition of mitotic cell cycle;GO:0001556//oocyte maturation;GO:0006468//protein phosphorylation;GO:0006470//protein dephosphorylation;GO:0007144//female meiosis I;GO:0010971//positive regulation of G2/M transition of mitotic cell cycle;GO:0032467//positive regulation of cytokinesis;GO:0035335//peptidyl-tyrosine dephosphorylation;GO:0045860//positive regulation of protein kinas…
bta-miR-138	ENSBTAT00000011104	552	575	-17	aCGACCACCCGTACCCGACCCGag	x|||||||xx::||xx:xx|||xx	aGCTGGTGT-TGTGAATCAGGCcg	AP5S1	adaptor related protein complex 5 subunit sigma 1 [Source:VGNC Symbol;Acc:VGNC:25997]	-	-	-	-	GO:0005654//nucleoplasm;GO:0005764//lysosome;GO:0005770//late endosome;GO:0005829//cytosol;GO:0030119//AP-type membrane coat adaptor complex	-	GO:0000724//double-strand break repair via homologous recombination;GO:0016197//endosomal transport
bta-miR-138	ENSBTAT00000011140	61	85	-15.67	cCGACCACTGAGGATATATTTTGtt	x|||||||xx|:x|:x||x|::|xx	aGCTGGTG--TTGTGAATCAGGCcg	CCNB1IP1	cyclin B1 interacting protein 1 [Source:VGNC Symbol;Acc:VGNC:26959]	-	-	-	-	GO:0000794//condensed nuclear chromosome;GO:0000795//synaptonemal complex	-	GO:0001825//blastocyst formation;GO:0007131//reciprocal meiotic recombination;GO:0007286//spermatid development;GO:0051026//chiasma assembly
bta-miR-138	ENSBTAT00000011347	283	305	-18.46	gCGACCACAAATGTCAGTACagt	x|||||||||xxx|x|||x|xxx	aGCTGGTGTTGTGAATCAGGccg	TRAF3IP2	TRAF3 interacting protein 2 [Source:VGNC Symbol;Acc:VGNC:36274]	Cellular Processes;Organismal Systems	Cell growth and death;Immune system	ko04218//Cellular senescence;ko04657//IL-17 signaling pathway	K21124;K21124	-	GO:0005102//signaling receptor binding	GO:0001783//B cell apoptotic process;GO:0002230//positive regulation of defense response to virus by host;GO:0006959//humoral immune response;GO:0043123//positive regulation of I-kappaB kinase/NF-kappaB signaling;GO:0048305//immunoglobulin secretion
bta-miR-138	ENSBTAT00000011374	221	240	-18.74	cCGACCAC--CCCGT-GTCCccg	x|||||||xx|x|x|x||||xxx	aGCTGGTGTTGTGAATCAGGccg	TLNRD1	talin rod domain containing 1 [Source:VGNC Symbol;Acc:VGNC:35899]	-	-	-	-	GO:0001725//stress fiber	GO:0003779//actin binding	-
bta-miR-138	ENSBTAT00000011406	54	76	-22.84	cCGACCACCGCGaccaccggggg	x|||||||x:|:xxxxxxxxxxx	aGCTGGTGTTGTgaatcaggccg	CAMK1D	calcium/calmodulin dependent protein kinase ID [Source:HGNC Symbol;Acc:HGNC:19341]	Environmental Information Processing;Organismal Systems;Organismal Systems;Human Diseases	Signal transduction;Endocrine system;Endocrine system;Cancers	ko04020//Calcium signaling pathway;ko04921//Oxytocin signaling pathway;ko04925//Aldosterone synthesis and secretion;ko05214//Glioma	K08794;K08794;K08794;K08794	GO:0005634//nucleus;GO:0005737//cytoplasm	GO:0004672//protein kinase activity;GO:0004683//calmodulin-dependent protein kinase activity;GO:0005516//calmodulin binding;GO:0005524//ATP binding	GO:0006468//protein phosphorylation;GO:0010976//positive regulation of neuron projection development;GO:0032793//positive regulation of CREB transcription factor activity;GO:0043065//positive regulation of apoptotic process;GO:0043066//negative regulation of apoptotic process;GO:0050766//positive regulation of phagocytosis;GO:0050773//regulation of dendrite development;GO:0060267//positive regula…
bta-miR-138	ENSBTAT00000011464	50	74	-25.1	aCGACCACAATAGTGTTGTCACGag	x|||||||||:|x|x|x|||x||xx	aGCTGGTGTTGTGA-ATCAG-GCcg	FEM1C	fem-1 homolog C [Source:VGNC Symbol;Acc:VGNC:28946]	-	-	-	-	GO:0005654//nucleoplasm;GO:0005737//cytoplasm;GO:0005829//cytosol	-	GO:0016567//protein ubiquitination
bta-miR-138	ENSBTAT00000011499	492	514	-24.43	cCGACCACGACcggtgacgggaa	x|||||||:||xxxxxxxxxxxx	aGCTGGTGTTGtgaatcaggccg	MRTFB	myocardin related transcription factor B [Source:VGNC Symbol;Acc:VGNC:31489]	-	-	-	-	-	GO:0003713//transcription coactivator activity	GO:0045844//positive regulation of striated muscle tissue development;GO:0045944//positive regulation of transcription by RNA polymerase II;GO:0051145//smooth muscle cell differentiation
bta-miR-138	ENSBTAT00000011564	397	414	-19.78	aCGACCAC----CTT-GTCCacc	x|||||||xxxx|||x||||xxx	aGCTGGTGTTGTGAATCAGGccg	GUCY2D	guanylate cyclase 2D, retinal [Source:VGNC Symbol;Acc:VGNC:29723]	Metabolism;Organismal Systems;Metabolism;Organismal Systems	Global and overview maps;Sensory system;Nucleotide metabolism;Sensory system	ko01100//Metabolic pathways;ko04740//Olfactory transduction;ko00230//Purine metabolism;ko04744//Phototransduction	K12321;K12321;K12321;K12321	GO:0005622//intracellular;GO:0005886//plasma membrane;GO:0016020//membrane;GO:0016021//integral component of membrane	GO:0000166//nucleotide binding;GO:0001653//peptide receptor activity;GO:0004383//guanylate cyclase activity;GO:0004672//protein kinase activity;GO:0005524//ATP binding;GO:0016829//lyase activity;GO:0016849//phosphorus-oxygen lyase activity	GO:0006182//cGMP biosynthetic process;GO:0006468//protein phosphorylation;GO:0007165//signal transduction;GO:0007168//receptor guanylyl cyclase signaling pathway;GO:0009190//cyclic nucleotide biosynthetic process;GO:0035556//intracellular signal transduction
bta-miR-138	ENSBTAT00000011600	185	211	-21.62	aCGACCACAAATCGCTCTTTGTTAGct	x|||||||||xxxx|x|||x||:x|xx	aGCTGGTGTT----GTGAATCAGGCcg	FBXL22	F-box and leucine rich repeat protein 22 [Source:NCBI gene;Acc:513821]	-	-	-	-	GO:0005737//cytoplasm;GO:0019005//SCF ubiquitin ligase complex;GO:0030018//Z disc	-	GO:0016567//protein ubiquitination;GO:0031146//SCF-dependent proteasomal ubiquitin-dependent protein catabolic process
bta-miR-138	ENSBTAT00000011609	3069	3089	-18.98	tCGACCACT-TA-TTCCTCCtat	x|||||||xx:|x||xx|||xxx	aGCTGGTGTTGTGAATCAGGccg	TRIM2	tripartite motif containing 2 [Source:VGNC Symbol;Acc:VGNC:36318]	-	-	-	-	GO:0005622//intracellular;GO:0005737//cytoplasm	GO:0004842//ubiquitin-protein transferase activity;GO:0008270//zinc ion binding;GO:0016740//transferase activity;GO:0046872//metal ion binding;GO:0061630//ubiquitin protein ligase activity	GO:0000209//protein polyubiquitination;GO:0016567//protein ubiquitination;GO:0043161//proteasome-mediated ubiquitin-dependent protein catabolic process;GO:0043523//regulation of neuron apoptotic process
bta-miR-138	ENSBTAT00000011678	73	95	-21.13	tCGACCACACCGgaccacaccgc	x||||||||x|:xxxxxxxxxxx	aGCTGGTGTTGTgaatcaggccg	CAPN1	calpain 1 [Source:VGNC Symbol;Acc:VGNC:26740]	Human Diseases;Cellular Processes;Genetic Information Processing;Cellular Processes;Cellular Processes	Neurodegenerative diseases;Cell growth and death;Folding, sorting and degradation;Cell growth and death;Cell growth and death	ko05010//Alzheimer disease;ko04217//Necroptosis;ko04141//Protein processing in endoplasmic reticulum;ko04218//Cellular senescence;ko04210//Apoptosis	K01367;K01367;K01367;K01367;K01367	GO:0005622//intracellular;GO:0005737//cytoplasm;GO:0005739//mitochondrion;GO:0005764//lysosome;GO:0005829//cytosol;GO:0005886//plasma membrane;GO:0016020//membrane	GO:0004198//calcium-dependent cysteine-type endopeptidase activity;GO:0005509//calcium ion binding;GO:0008233//peptidase activity;GO:0008234//cysteine-type peptidase activity;GO:0016787//hydrolase activity;GO:0046872//metal ion binding	GO:0006508//proteolysis;GO:0032801//receptor catabolic process;GO:0050790//regulation of catalytic activity;GO:0060056//mammary gland involution;GO:0097264//self proteolysis
bta-miR-138	ENSBTAT00000011702	751	773	-18.48	cCGACCACGGGAagctcctctat	x|||||||::x|xxxxxxxxxxx	aGCTGGTGTTGTgaatcaggccg	PAQR3	progestin and adipoQ receptor family member 3 [Source:VGNC Symbol;Acc:VGNC:32575]	-	-	-	-	GO:0005794//Golgi apparatus;GO:0016020//membrane;GO:0016021//integral component of membrane	GO:0038023//signaling receptor activity	GO:0001933//negative regulation of protein phosphorylation;GO:0010977//negative regulation of neuron projection development;GO:0033137//negative regulation of peptidyl-serine phosphorylation;GO:0034067//protein localization to Golgi apparatus;GO:0043407//negative regulation of MAP kinase activity
bta-miR-138	ENSBTAT00000011710	264	285	-18.7	tCGACCACCA-GCCAGGTatact	x|||||||x|x:|xx:||xxxxx	aGCTGGTGTTGTGAATCAggccg	ANO10	anoctamin 10 [Source:VGNC Symbol;Acc:VGNC:54405]	-	-	-	-	GO:0005622//intracellular;GO:0005886//plasma membrane;GO:0016020//membrane;GO:0016021//integral component of membrane	GO:0005227//calcium activated cation channel activity;GO:0005229//intracellular calcium activated chloride channel activity	GO:0006812//cation transport;GO:0006821//chloride transport;GO:0034220//ion transmembrane transport
bta-miR-138	ENSBTAT00000011783	11	31	-25.13	cCGACCACC-CACG-GGCCCGgg	x|||||||xx|||xx:|x|||xx	aGCTGGTGTTGTGAATCAGGCcg	ALPL	alkaline phosphatase, liver/bone/kidney [Source:VGNC Symbol;Acc:VGNC:25850]	Metabolism;Metabolism;Metabolism	Global and overview maps;Metabolism of cofactors and vitamins;Metabolism of cofactors and vitamins	ko01100//Metabolic pathways;ko00790//Folate biosynthesis;ko00730//Thiamine metabolism	K01077;K01077;K01077	GO:0005886//plasma membrane;GO:0016020//membrane;GO:0031012//extracellular matrix;GO:0031225//anchored component of membrane;GO:0065010//extracellular membrane-bounded organelle	GO:0003824//catalytic activity;GO:0004035//alkaline phosphatase activity;GO:0016462//pyrophosphatase activity;GO:0016787//hydrolase activity;GO:0016791//phosphatase activity;GO:0046872//metal ion binding	GO:0001958//endochondral ossification;GO:0003006//developmental process involved in reproduction;GO:0016311//dephosphorylation;GO:0031214//biomineral tissue development;GO:0033280//response to vitamin D;GO:0046677//response to antibiotic;GO:0071407//cellular response to organic cyclic compound
bta-miR-138	ENSBTAT00000011785	96	117	-24.29	cCGACCACGAC-CGGAGACCcgt	x|||||||:||x|xx||x||xxx	aGCTGGTGTTGTGAATCAGGccg	RAP1GAP	RAP1 GTPase activating protein [Source:VGNC Symbol;Acc:VGNC:33716]	Environmental Information Processing	Signal transduction	ko04015//Rap1 signaling pathway	K17700	-	GO:0005096//GTPase activator activity;GO:0030695//GTPase regulator activity	GO:0043547//positive regulation of GTPase activity;GO:0050790//regulation of catalytic activity;GO:0051056//regulation of small GTPase mediated signal transduction
bta-miR-138	ENSBTAT00000011818	2079	2100	-19.43	gCGACCACGTC-CGTCCTCCcgg	x|||||||:x|x|x|xx|||xxx	aGCTGGTGTTGTGAATCAGGccg	USP22	ubiquitin specific peptidase 22 [Source:VGNC Symbol;Acc:VGNC:36716]	-	-	-	-	GO:0000124//SAGA complex;GO:0005634//nucleus;GO:0016607//nuclear speck;GO:0070461//SAGA-type complex	GO:0003713//transcription coactivator activity;GO:0004843//thiol-dependent ubiquitin-specific protease activity;GO:0008233//peptidase activity;GO:0008234//cysteine-type peptidase activity;GO:0008270//zinc ion binding;GO:0010485//H4 histone acetyltransferase activity;GO:0016787//hydrolase activity;GO:0019899//enzyme binding;GO:0030374//nuclear receptor transcription coactivator activity;GO:0036459…	GO:0006325//chromatin organization;GO:0006508//proteolysis;GO:0006511//ubiquitin-dependent protein catabolic process;GO:0007049//cell cycle;GO:0016574//histone ubiquitination;GO:0016578//histone deubiquitination;GO:0016579//protein deubiquitination;GO:0043967//histone H4 acetylation;GO:0045893//positive regulation of transcription, DNA-templated;GO:0045931//positive regulation of mitotic cell cyc…
bta-miR-138	ENSBTAT00000011846	31	51	-21.61	tCGACCACCG-ACG-AGTCAGag	x|||||||x:x||xx||||x|xx	aGCTGGTGTTGTGAATCAGGCcg	ENG	XP_027412147.1 endoglin [Bos indicus x Bos taurus]	-	-	-	-	GO:0016020//membrane;GO:0016021//integral component of membrane	-	-
bta-miR-138	ENSBTAT00000011884	28	49	-23.86	cCGACCACCGTCAC--GGTCCtcc	x|||||||x:x|||xx:||||xxx	aGCTGGTGTT-GTGAATCAGGccg	PACS1	phosphofurin acidic cluster sorting protein 1 [Source:VGNC Symbol;Acc:VGNC:32541]	-	-	-	-	GO:0030137//COPI-coated vesicle	GO:0044325//ion channel binding	GO:0034067//protein localization to Golgi apparatus;GO:0072659//protein localization to plasma membrane
bta-miR-138	ENSBTAT00000011996	92	114	-16.89	cCGACCACTCCAGTTctagagac	x|||||||xx||x||xxxxxxxx	aGCTGGTGTTGTGAAtcaggccg	Fbrs	AAI23841.1 FBRS protein [Bos taurus]	-	-	-	-	GO:0005615//extracellular space	GO:0008083//growth factor activity	GO:0010469//regulation of signaling receptor activity;GO:0048146//positive regulation of fibroblast proliferation
bta-miR-138	ENSBTAT00000012013	1126	1146	-18.21	cCGACCAC--CTCTTccacgggg	x|||||||xx|x|||xxxxxxxx	aGCTGGTGTTGTGAAtcaggccg	SPSB4	splA/ryanodine receptor domain and SOCS box containing 4 [Source:VGNC Symbol;Acc:VGNC:35249]	-	-	-	-	GO:0019005//SCF ubiquitin ligase complex	GO:0004842//ubiquitin-protein transferase activity	GO:0006511//ubiquitin-dependent protein catabolic process;GO:0016567//protein ubiquitination;GO:0035556//intracellular signal transduction;GO:0043161//proteasome-mediated ubiquitin-dependent protein catabolic process
bta-miR-138	ENSBTAT00000012064	1013	1036	-19.35	tCGACCACACGGAATTctcttggg	x||||||||x:x|x||xxxxxxxx	aGCTGGTGT-TGTGAAtcaggccg	CAMK2N1	calcium/calmodulin dependent protein kinase II inhibitor 1 [Source:VGNC Symbol;Acc:VGNC:26723]	-	-	-	-	GO:0005622//intracellular;GO:0005886//plasma membrane;GO:0014069//postsynaptic density;GO:0016020//membrane;GO:0030054//cell junction;GO:0043005//neuron projection;GO:0045202//synapse;GO:0045211//postsynaptic membrane	GO:0004860//protein kinase inhibitor activity;GO:0008427//calcium-dependent protein kinase inhibitor activity;GO:0019901//protein kinase binding	GO:0006469//negative regulation of protein kinase activity;GO:0008285//negative regulation of cell proliferation;GO:0010628//positive regulation of gene expression;GO:0045786//negative regulation of cell cycle;GO:0045861//negative regulation of proteolysis;GO:0070373//negative regulation of ERK1 and ERK2 cascade;GO:1904030//negative regulation of cyclin-dependent protein kinase activity
bta-miR-138	ENSBTAT00000012101	740	763	-22.58	cCGACCACTACCCCTTCGTCCctg	x|||||||x||x|x||x||||xxx	aGCTGGTGTTGTG-AATCAGGccg	SHISA5	Bos taurus shisa family member 5 (SHISA5), mRNA. [Source:RefSeq mRNA;Acc:NM_001035486]	Cellular Processes	Cell growth and death	ko04115//p53 signaling pathway	K10135	GO:0005635//nuclear envelope;GO:0005783//endoplasmic reticulum;GO:0016020//membrane;GO:0016021//integral component of membrane	-	GO:0042771//intrinsic apoptotic signaling pathway in response to DNA damage by p53 class mediator;GO:0072332//intrinsic apoptotic signaling pathway by p53 class mediator
bta-miR-138	ENSBTAT00000012121	7	29	-21	cCGACCACAcgtccgaccacgcg	x||||||||xxxxxxxxxxxxxx	aGCTGGTGTtgtgaatcaggccg	CORO7	coronin 7 [Source:NCBI gene;Acc:527934]	-	-	-	-	GO:0005794//Golgi apparatus;GO:0016021//integral component of membrane	-	GO:0007015//actin filament organization;GO:0007030//Golgi organization;GO:0016477//cell migration;GO:0030010//establishment of cell polarity
bta-miR-138	ENSBTAT00000012173	2112	2133	-18.55	gCGACCACTA-ACTaccgtggag	x|||||||x|x|||xxxxxxxxx	aGCTGGTGTTGTGAatcaggccg	DAGLB	diacylglycerol lipase beta [Source:VGNC Symbol;Acc:VGNC:27873]	Organismal Systems;Organismal Systems	Nervous system;Endocrine system	ko04723//Retrograde endocannabinoid signaling;ko04925//Aldosterone synthesis and secretion	K13806;K13806	GO:0005634//nucleus;GO:0005886//plasma membrane;GO:0016020//membrane;GO:0016021//integral component of membrane;GO:0045211//postsynaptic membrane	GO:0016787//hydrolase activity	GO:0006629//lipid metabolic process;GO:0007216//G protein-coupled glutamate receptor signaling pathway;GO:0007405//neuroblast proliferation;GO:0019369//arachidonic acid metabolic process;GO:0022008//neurogenesis;GO:0042136//neurotransmitter biosynthetic process;GO:0046340//diacylglycerol catabolic process;GO:0071926//endocannabinoid signaling pathway;GO:0098921//retrograde trans-synaptic signalin…
bta-miR-138	ENSBTAT00000012175	4	25	-16.86	aCGACCACCAC-CAGAAACCGtg	x|||||||x||x|xx|xx|||xx	aGCTGGTGTTGTGAATCAGGCcg	KDELR2	KDEL endoplasmic reticulum protein retention receptor 2 [Source:VGNC Symbol;Acc:VGNC:30519]	Human Diseases	Infectious diseases	ko05110//Vibrio cholerae infection	K10949	GO:0005783//endoplasmic reticulum;GO:0005789//endoplasmic reticulum membrane;GO:0005794//Golgi apparatus;GO:0005801//cis-Golgi network;GO:0016020//membrane;GO:0016021//integral component of membrane	GO:0046923//ER retention sequence binding	GO:0006621//protein retention in ER lumen;GO:0006888//ER to Golgi vesicle-mediated transport;GO:0015031//protein transport
bta-miR-138	ENSBTAT00000012216	119	140	-25.34	cCGACCACGCCCCTCCG-CCGgc	x|||||||:x|x||xx|x|||xx	aGCTGGTGTTGTGAATCAGGCcg	ELMSAN1	ELM2 and Myb/SANT domain containing 1 [Source:VGNC Symbol;Acc:VGNC:28444]	-	-	-	-	GO:0000118//histone deacetylase complex;GO:0005634//nucleus;GO:0005654//nucleoplasm;GO:0005667//transcription factor complex	GO:0003677//DNA binding;GO:0003700//DNA-binding transcription factor activity;GO:0008134//transcription factor binding;GO:0044212//transcription regulatory region DNA binding	GO:0006355//regulation of transcription, DNA-templated
bta-miR-138	ENSBTAT00000012347	336	358	-16.53	aCGACCACTATAAATGGgtatat	x|||||||x|:|xx|:|xxxxxx	aGCTGGTGTTGTGAATCaggccg	KIF11	kinesin family member 11 [Source:VGNC Symbol;Acc:VGNC:30580]	-	-	-	-	GO:0000922//spindle pole;GO:0005634//nucleus;GO:0005819//spindle;GO:0005829//cytosol;GO:0005871//kinesin complex;GO:0005874//microtubule;GO:0005876//spindle microtubule;GO:0072686//mitotic spindle	GO:0000166//nucleotide binding;GO:0003774//motor activity;GO:0003777//microtubule motor activity;GO:0005524//ATP binding;GO:0008017//microtubule binding;GO:0008574//ATP-dependent microtubule motor activity, plus-end-directed;GO:0016887//ATPase activity;GO:0019901//protein kinase binding;GO:0044877//protein-containing complex binding	GO:0007018//microtubule-based movement;GO:0007051//spindle organization;GO:0007100//mitotic centrosome separation;GO:0046602//regulation of mitotic centrosome separation;GO:0051225//spindle assembly;GO:0090307//mitotic spindle assembly
bta-miR-138	ENSBTAT00000012405	160	184	-19.25	tCGACCACTCTTCCGTTATTTTtca	x|||||||xx:x|xx|||x|::xxx	aGCTGGTGTTGTG--AATCAGGccg	EZH2	enhancer of zeste 2 polycomb repressive complex 2 subunit [Source:VGNC Symbol;Acc:VGNC:28675]	Metabolism;Human Diseases;Metabolism	Global and overview maps;Cancers;Amino acid metabolism	ko01100//Metabolic pathways;ko05206//MicroRNAs in cancer;ko00310//Lysine degradation	K11430;K11430;K11430	GO:0000790//nuclear chromatin;GO:0005634//nucleus;GO:0035098//ESC/E(Z) complex;GO:0045120//pronucleus	GO:0000978//RNA polymerase II proximal promoter sequence-specific DNA binding;GO:0000979//RNA polymerase II core promoter sequence-specific DNA binding;GO:0003682//chromatin binding;GO:0003723//RNA binding;GO:0016279//protein-lysine N-methyltransferase activity;GO:0018024//histone-lysine N-methyltransferase activity;GO:0031490//chromatin DNA binding;GO:0042054//histone methyltransferase activity;…	GO:0000122//negative regulation of transcription by RNA polymerase II;GO:0001932//regulation of protein phosphorylation;GO:0006306//DNA methylation;GO:0006357//regulation of transcription by RNA polymerase II;GO:0008284//positive regulation of cell proliferation;GO:0010468//regulation of gene expression;GO:0010718//positive regulation of epithelial to mesenchymal transition;GO:0014013//regulation…
bta-miR-138	ENSBTAT00000012415	725	746	-19.12	cCGACCACC-CGTGTCCTCGGga	x|||||||xx|::x|xx||x|xx	aGCTGGTGTTGTGAATCAGGCcg	SMG5	SMG5, nonsense mediated mRNA decay factor [Source:VGNC Symbol;Acc:VGNC:55683]	Genetic Information Processing	Translation	ko03015//mRNA surveillance pathway	K11125	GO:0005634//nucleus;GO:0005697//telomerase holoenzyme complex;GO:0005737//cytoplasm	GO:0004540//ribonuclease activity;GO:0031625//ubiquitin protein ligase binding;GO:0042162//telomeric DNA binding;GO:0042826//histone deacetylase binding;GO:0043021//ribonucleoprotein complex binding;GO:0051721//protein phosphatase 2A binding;GO:0070034//telomerase RNA binding	GO:0000184//nuclear-transcribed mRNA catabolic process, nonsense-mediated decay;GO:0007004//telomere maintenance via telomerase;GO:0032204//regulation of telomere maintenance;GO:0035303//regulation of dephosphorylation;GO:0043487//regulation of RNA stability;GO:0090501//RNA phosphodiester bond hydrolysis
bta-miR-138	ENSBTAT00000012432	296	317	-16.3	aCGACCACGTC-CTGAATgagat	x|||||||:x|x||x|x|xxxxx	aGCTGGTGTTGTGAATCAggccg	USP10	ubiquitin specific peptidase 10 [Source:VGNC Symbol;Acc:VGNC:36710]	-	-	-	-	GO:0005634//nucleus;GO:0005654//nucleoplasm;GO:0005737//cytoplasm;GO:0005768//endosome;GO:0005769//early endosome;GO:0005829//cytosol;GO:0032991//protein-containing complex	GO:0002039//p53 binding;GO:0004197//cysteine-type endopeptidase activity;GO:0004843//thiol-dependent ubiquitin-specific protease activity;GO:0008233//peptidase activity;GO:0008234//cysteine-type peptidase activity;GO:0016787//hydrolase activity;GO:0036459//thiol-dependent ubiquitinyl hydrolase activity;GO:0044325//ion channel binding	GO:0006281//DNA repair;GO:0006508//proteolysis;GO:0006511//ubiquitin-dependent protein catabolic process;GO:0006914//autophagy;GO:0006974//cellular response to DNA damage stimulus;GO:0010506//regulation of autophagy;GO:0016579//protein deubiquitination;GO:0030330//DNA damage response, signal transduction by p53 class mediator;GO:0043124//negative regulation of I-kappaB kinase/NF-kappaB signaling;…
bta-miR-138	ENSBTAT00000012510	920	945	-22.01	aCGACCACTGTCATCTTTGGTCTcct	x|||||||x:x||:xx||:|||:xxx	aGCTGGTGTT-GTG--AATCAGGccg	PHETA2	PH domain containing endocytic trafficking adaptor 2 [Source:VGNC Symbol;Acc:VGNC:28715]	-	-	-	-	GO:0005768//endosome;GO:0005769//early endosome;GO:0005794//Golgi apparatus;GO:0005802//trans-Golgi network;GO:0005829//cytosol;GO:0030136//clathrin-coated vesicle;GO:0031410//cytoplasmic vesicle;GO:0055037//recycling endosome	GO:0042803//protein homodimerization activity	GO:0001881//receptor recycling;GO:0007032//endosome organization;GO:0042147//retrograde transport, endosome to Golgi
bta-miR-138	ENSBTAT00000012698	104	127	-18.26	aCGACCACCTATACgaaaaaggaa	x|||||||xx|:||xxxxxxxxxx	aGCTGGTGT-TGTGaatcaggccg	SLC7A6OS	solute carrier family 7 member 6 opposite strand [Source:NCBI gene;Acc:512543]	-	-	-	-	GO:0005634//nucleus;GO:0005737//cytoplasm	-	GO:0002244//hematopoietic progenitor cell differentiation;GO:0015031//protein transport
bta-miR-138	ENSBTAT00000012742	1357	1379	-22.14	cCGACCACGTCGggtgtgggcgc	x|||||||:x|:xxxxxxxxxxx	aGCTGGTGTTGTgaatcaggccg	TMEM184B	transmembrane protein 184B [Source:VGNC Symbol;Acc:VGNC:36010]	-	-	-	-	GO:0016020//membrane;GO:0016021//integral component of membrane	-	-
bta-miR-138	ENSBTAT00000012775	184	208	-17.31	aCGACCACTGTTCCTTAAGTTatac	x|||||||x::x|x|||x||:xxxx	aGCTGGTGTTGTG-AAT-CAGgccg	ERI1	exoribonuclease 1 [Source:NCBI gene;Acc:540728]	-	-	-	-	GO:0005730//nucleolus;GO:0005737//cytoplasm	GO:0000175//3'-5'-exoribonuclease activity;GO:0003676//nucleic acid binding;GO:0004527//exonuclease activity	GO:0000467//exonucleolytic trimming to generate mature 3'-end of 5.8S rRNA from tricistronic rRNA transcript (SSU-rRNA, 5.8S rRNA, LSU-rRNA);GO:0000738//DNA catabolic process, exonucleolytic
bta-miR-138	ENSBTAT00000012820	485	507	-17.86	aCGACCACTCAAGGTAGcagtgg	x|||||||xxx|xx|||xxxxxx	aGCTGGTGTTGTGAATCaggccg	CALHM2	calcium homeostasis modulator family member 2 [Source:VGNC Symbol;Acc:VGNC:26708]	-	-	-	-	GO:0005887//integral component of plasma membrane;GO:0016020//membrane;GO:0016021//integral component of membrane	-	GO:0006811//ion transport
bta-miR-138	ENSBTAT00000012928	7	29	-21.17	aCGACCACCCCCCggcaggaccc	x|||||||xx|x|xxxxxxxxxx	aGCTGGTGTTGTGaatcaggccg	SNCB	synuclein beta [Source:VGNC Symbol;Acc:VGNC:35061]	-	-	-	-	GO:0005737//cytoplasm;GO:0016234//inclusion body;GO:0045202//synapse	GO:0005509//calcium ion binding;GO:0046914//transition metal ion binding;GO:1903136//cuprous ion binding	GO:0007268//chemical synaptic transmission;GO:0042417//dopamine metabolic process;GO:0043524//negative regulation of neuron apoptotic process;GO:0050808//synapse organization
bta-miR-138	ENSBTAT00000012932	568	590	-19.23	gCGACCACGGGTCGTCCTCCttg	x|||||||::xx|x|xx|||xxx	aGCTGGTGTTGTGAATCAGGccg	INVS	inversin [Source:VGNC Symbol;Acc:VGNC:30236]	Environmental Information Processing	Signal transduction	ko04310//Wnt signaling pathway	K19626	-	-	GO:0090090//negative regulation of canonical Wnt signaling pathway
bta-miR-138	ENSBTAT00000012973	3	26	-24.66	cCGACCACCCCGGTCAGTCACGga	x|||||||xx|:x|x||||x||xx	aGCTGGTGTTGTGAATCAG-GCcg	CHGA	chromogranin A [Source:VGNC Symbol;Acc:VGNC:27289]	-	-	-	-	GO:0005615//extracellular space;GO:0030141//secretory granule;GO:0042583//chromaffin granule;GO:0042629//mast cell granule;GO:0048471//perinuclear region of cytoplasm	-	GO:0002551//mast cell chemotaxis;GO:0032762//mast cell cytokine production;GO:0033604//negative regulation of catecholamine secretion;GO:0043303//mast cell degranulation;GO:0045576//mast cell activation;GO:0046676//negative regulation of insulin secretion;GO:0046888//negative regulation of hormone secretion;GO:0050829//defense response to Gram-negative bacterium;GO:0050830//defense response to Gr…
bta-miR-138	ENSBTAT00000013008	1074	1097	-18.1	tCGACCACGTCCCGATCGACCtgt	x|||||||:x|x|xx|x|x||xxx	aGCTGGTGTTGTGA-ATCAGGccg	BHLHE40	basic helix-loop-helix family member e40 [Source:VGNC Symbol;Acc:VGNC:26486]	Organismal Systems	Environmental adaptation	ko04710//Circadian rhythm	K03729	GO:0005634//nucleus;GO:0005737//cytoplasm;GO:0016604//nuclear body	GO:0000977//RNA polymerase II regulatory region sequence-specific DNA binding;GO:0000978//RNA polymerase II proximal promoter sequence-specific DNA binding;GO:0000980//RNA polymerase II distal enhancer sequence-specific DNA binding;GO:0000981//DNA-binding transcription factor activity, RNA polymerase II-specific;GO:0001078//proximal promoter DNA-binding transcription repressor activity, RNA polym…	GO:0000122//negative regulation of transcription by RNA polymerase II;GO:0001756//somitogenesis;GO:0006355//regulation of transcription, DNA-templated;GO:0007219//Notch signaling pathway;GO:0007623//circadian rhythm;GO:0009416//response to light stimulus;GO:0030154//cell differentiation;GO:0032922//circadian regulation of gene expression;GO:0043153//entrainment of circadian clock by photoperiod;G…
bta-miR-138	ENSBTAT00000013034	113	135	-28.16	cCGACCACACACGCC-GGTACccc	x||||||||x||:|xx:||x|xxx	aGCTGGTGT-TGTGAATCAGGccg	ENTPD6	ectonucleoside triphosphate diphosphohydrolase 6 (putative) [Source:NCBI gene;Acc:508097]	Metabolism;Metabolism;Metabolism	Global and overview maps;Nucleotide metabolism;Nucleotide metabolism	ko01100//Metabolic pathways;ko00230//Purine metabolism;ko00240//Pyrimidine metabolism	K01511;K01511;K01511	GO:0005794//Golgi apparatus	GO:0016787//hydrolase activity	-
bta-miR-138	ENSBTAT00000013093	320	341	-19.35	cCGACCACT-CACcccaccgccc	x|||||||xx|||xxxxxxxxxx	aGCTGGTGTTGTGaatcaggccg	CIPC	CLOCK interacting pacemaker [Source:VGNC Symbol;Acc:VGNC:27370]	-	-	-	-	GO:0005634//nucleus	-	GO:0042754//negative regulation of circadian rhythm;GO:0045892//negative regulation of transcription, DNA-templated
bta-miR-138	ENSBTAT00000013141	1	22	-25.67	tCGACCACGGCCCCCGGGCAGt-	x|||||||::|x|xx:|x|x|xx	aGCTGGTGTTGTGAATCAGGCcg	SLC6A8	solute carrier family 6 member 8 [Source:NCBI gene;Acc:282367]	-	-	-	-	GO:0005886//plasma membrane;GO:0005887//integral component of plasma membrane;GO:0016020//membrane;GO:0016021//integral component of membrane	GO:0005309//creatine:sodium symporter activity;GO:0005328//neurotransmitter:sodium symporter activity;GO:0015220//choline transmembrane transporter activity;GO:0015293//symporter activity	GO:0006836//neurotransmitter transport;GO:0015871//choline transport;GO:0015881//creatine transmembrane transport;GO:0055085//transmembrane transport
bta-miR-138	ENSBTAT00000013152	92	116	-18.99	cCGACCACCGAATCCCTctcgggag	x|||||||xx||:x|x|xxxxxxxx	aGCTGGTG--TTGTGAAtcaggccg	PBX4	PBX homeobox 4 [Source:VGNC Symbol;Acc:VGNC:32610]	-	-	-	-	GO:0001741//XY body;GO:0005634//nucleus	GO:0003677//DNA binding;GO:0003700//DNA-binding transcription factor activity;GO:0043565//sequence-specific DNA binding	GO:0006355//regulation of transcription, DNA-templated
bta-miR-138	ENSBTAT00000013179	2433	2453	-23.13	tCGACCACAACCCCT--TCCtac	x||||||||||x|x|xx|||xxx	aGCTGGTGTTGTGAATCAGGccg	CPEB4	cytoplasmic polyadenylation element binding protein 4 [Source:VGNC Symbol;Acc:VGNC:27650]	Cellular Processes;Organismal Systems	Cell growth and death;Endocrine system	ko04114//Oocyte meiosis;ko04914//Progesterone-mediated oocyte maturation	K02602;K02602	-	GO:0003676//nucleic acid binding;GO:0003723//RNA binding;GO:0003730//mRNA 3'-UTR binding;GO:0045182//translation regulator activity	GO:0006417//regulation of translation
bta-miR-138	ENSBTAT00000013271	277	303	-28.11	cCGACCACAATTTTCTTCGGTTCCGcg	x|||||||||:xxx|||x|xx||||xx	aGCTGGTGTTGT--GAATC--AGGCcg	COL17A1	collagen type XVII alpha 1 chain [Source:VGNC Symbol;Acc:VGNC:27558]	Organismal Systems	Digestive system	ko04974//Protein digestion and absorption	K07603	GO:0005576//extracellular region;GO:0005581//collagen trimer;GO:0005604//basement membrane;GO:0005615//extracellular space;GO:0016020//membrane;GO:0016021//integral component of membrane;GO:0030054//cell junction;GO:0030056//hemidesmosome;GO:0031012//extracellular matrix	GO:0005201//extracellular matrix structural constituent	GO:0030198//extracellular matrix organization;GO:0031581//hemidesmosome assembly
bta-miR-138	ENSBTAT00000013418	1528	1553	-15.38	cCGACCACCACCAACCTTAcagtaac	x|||||||x||x|xx||||xxxxxxx	aGCTGGTGTTG-T--GAATcaggccg	JOSD1	Josephin domain containing 1 [Source:VGNC Symbol;Acc:VGNC:30379]	-	-	-	-	GO:0005737//cytoplasm;GO:0005886//plasma membrane;GO:0016020//membrane	GO:0004843//thiol-dependent ubiquitin-specific protease activity;GO:0008233//peptidase activity;GO:0016787//hydrolase activity;GO:0036459//thiol-dependent ubiquitinyl hydrolase activity	GO:0006508//proteolysis;GO:0016579//protein deubiquitination
bta-miR-138	ENSBTAT00000013540	342	365	-19.24	cCGACCACTCAGGTTTAcgggaag	x|||||||xx|x::|||xxxxxxx	aGCTGGTGT-TGTGAATcaggccg	TMEM222	transmembrane protein 222 [Source:VGNC Symbol;Acc:VGNC:36043]	-	-	-	-	GO:0016020//membrane;GO:0016021//integral component of membrane	-	-
bta-miR-138	ENSBTAT00000013662	954	975	-21.4	tCGACCACGGTGTGT-GCCCtac	x|||||||:::::x|x|x||xxx	aGCTGGTGTTGTGAATCAGGccg	GATD1	glutamine amidotransferase like class 1 domain containing 1 [Source:VGNC Symbol;Acc:VGNC:29273]	-	-	-	-	GO:0005576//extracellular region	-	-
bta-miR-138	ENSBTAT00000013680	204	229	-20.3	cCGACCACGCCGACGGTTAGACTacg	x|||||||:xxx||:x||||x|:xxx	aGCTGGTGT---TGTGAATCAGGccg	DLL4	delta like canonical Notch ligand 4 [Source:VGNC Symbol;Acc:VGNC:28096]	Human Diseases;Organismal Systems;Human Diseases;Human Diseases;Environmental Information Processing	Cancers;Immune system;Cancers;Drug resistance;Signal transduction	ko05200//Pathways in cancer;ko04658//Th1 and Th2 cell differentiation;ko05224//Breast cancer;ko01522//Endocrine resistance;ko04330//Notch signaling pathway	K06051;K06051;K06051;K06051;K06051	GO:0016020//membrane;GO:0016021//integral component of membrane	GO:0005112//Notch binding;GO:0005509//calcium ion binding	GO:0000122//negative regulation of transcription by RNA polymerase II;GO:0001525//angiogenesis;GO:0001569//branching involved in blood vessel morphogenesis;GO:0001974//blood vessel remodeling;GO:0003208//cardiac ventricle morphogenesis;GO:0003209//cardiac atrium morphogenesis;GO:0003222//ventricular trabecula myocardium morphogenesis;GO:0003344//pericardium morphogenesis;GO:0007154//cell communic…
bta-miR-138	ENSBTAT00000013689	135	155	-18.9	cCGACCAC--CTGTCCGTCCccg	x|||||||xx|xx|xx||||xxx	aGCTGGTGTTGTGAATCAGGccg	CHAC1	ChaC glutathione specific gamma-glutamylcyclotransferase 1 [Source:VGNC Symbol;Acc:VGNC:27262]	Metabolism;Metabolism	Global and overview maps;Metabolism of other amino acids	ko01100//Metabolic pathways;ko00480//Glutathione metabolism	K07232;K07232	GO:0005737//cytoplasm;GO:0005802//trans-Golgi network	GO:0003839//gamma-glutamylcyclotransferase activity;GO:0005112//Notch binding;GO:0016829//lyase activity	GO:0006751//glutathione catabolic process;GO:0022008//neurogenesis
bta-miR-138	ENSBTAT00000013738	89	111	-25.05	cCGACCACTCCACCTGGGCCGtg	x|||||||xx|||x|:|x|||xx	aGCTGGTGTTGTGAATCAGGCcg	IKBKE	inhibitor of nuclear factor kappa B kinase subunit epsilon [Source:VGNC Symbol;Acc:VGNC:30101]	Human Diseases;Human Diseases;Human Diseases;Human Diseases;Human Diseases;Organismal Systems;Human Diseases;Human Diseases;Human Diseases;Organismal Systems;Organismal Systems;Organismal Systems;Organismal Systems;Organismal Systems	Infectious diseases;Infectious diseases;Infectious diseases;Infectious diseases;Infectious diseases;Immune system;Infectious diseases;Infectious diseases;Infectious diseases;Immune system;Immune system;Immune system;Immune system;Immune system	ko05168//Herpes simplex infection;ko05165//Human papillomavirus infection;ko05169//Epstein-Barr virus infection;ko05162//Measles;ko05167//Kaposi sarcoma-associated herpesvirus infection;ko04621//NOD-like receptor signaling pathway;ko05164//Influenza A;ko05161//Hepatitis B;ko05160//Hepatitis C;ko04625//C-type lectin receptor signaling pathway;ko04620//Toll-like receptor signaling pathway;ko04657//…	K07211;K07211;K07211;K07211;K07211;K07211;K07211;K07211;K07211;K07211;K07211;K07211;K07211;K07211	GO:0005634//nucleus;GO:0005737//cytoplasm;GO:0016605//PML body;GO:0031966//mitochondrial membrane	GO:0004672//protein kinase activity;GO:0004674//protein serine/threonine kinase activity;GO:0004704//NF-kappaB-inducing kinase activity;GO:0005524//ATP binding;GO:0008384//IkappaB kinase activity;GO:0031625//ubiquitin protein ligase binding;GO:0036435//K48-linked polyubiquitin modification-dependent protein binding	GO:0006468//protein phosphorylation;GO:0007252//I-kappaB phosphorylation;GO:0008630//intrinsic apoptotic signaling pathway in response to DNA damage;GO:0010884//positive regulation of lipid storage;GO:0018105//peptidyl-serine phosphorylation;GO:0034340//response to type I interferon;GO:0035456//response to interferon-beta;GO:0038061//NIK/NF-kappaB signaling;GO:0043123//positive regulation of I-ka…
bta-miR-138	ENSBTAT00000013909	218	240	-20.97	tCGACCACGCCCTCTGGagctcc	x|||||||:x|x:x|:|xxxxxx	aGCTGGTGTTGTGAATCaggccg	BCKDK	branched chain ketoacid dehydrogenase kinase [Source:VGNC Symbol;Acc:VGNC:26444]	-	-	-	-	GO:0005739//mitochondrion;GO:0005759//mitochondrial matrix;GO:0005947//mitochondrial alpha-ketoglutarate dehydrogenase complex	GO:0000166//nucleotide binding;GO:0004672//protein kinase activity;GO:0004674//protein serine/threonine kinase activity;GO:0005524//ATP binding;GO:0016301//kinase activity;GO:0016740//transferase activity;GO:0016772//transferase activity, transferring phosphorus-containing groups;GO:0047323//[3-methyl-2-oxobutanoate dehydrogenase (acetyl-transferring)] kinase activity	GO:0006468//protein phosphorylation;GO:0009083//branched-chain amino acid catabolic process;GO:0016310//phosphorylation
bta-miR-138	ENSBTAT00000013938	832	854	-20.59	cCGACCACActcccgtcaaaggg	x||||||||xxxxxxxxxxxxxx	aGCTGGTGTtgtgaatcaggccg	ZNF346	zinc finger protein 346 [Source:VGNC Symbol;Acc:VGNC:37254]	-	-	-	-	GO:0005634//nucleus;GO:0005730//nucleolus	GO:0003676//nucleic acid binding;GO:0003725//double-stranded RNA binding;GO:0008270//zinc ion binding;GO:0019899//enzyme binding;GO:0035198//miRNA binding;GO:0046872//metal ion binding	GO:0043065//positive regulation of apoptotic process
bta-miR-138	ENSBTAT00000014014	378	399	-24.22	tCGACCACCATTCC-GGTCTctc	x|||||||x|:x|xx:|||:xxx	aGCTGGTGTTGTGAATCAGGccg	DDX56	DEAD-box helicase 56 [Source:VGNC Symbol;Acc:VGNC:27978]	-	-	-	-	GO:0005634//nucleus;GO:0005730//nucleolus	GO:0000166//nucleotide binding;GO:0003676//nucleic acid binding;GO:0003723//RNA binding;GO:0004386//helicase activity;GO:0005524//ATP binding;GO:0016787//hydrolase activity	GO:0006364//rRNA processing;GO:0042254//ribosome biogenesis
bta-miR-138	ENSBTAT00000014030	19	40	-21.59	cCGACCACGTCTCACA-TCCGcc	x|||||||:x|x|xx|x||||xx	aGCTGGTGTTGTGAATCAGGCcg	NUP188	nucleoporin 188 [Source:VGNC Symbol;Acc:VGNC:32354]	Genetic Information Processing	Translation	ko03013//RNA transport	K14311	GO:0044611//nuclear pore inner ring	GO:0017056//structural constituent of nuclear pore	GO:0006606//protein import into nucleus;GO:0090521//glomerular visceral epithelial cell migration
bta-miR-138	ENSBTAT00000014200	160	179	-21.74	tCGACCAC--C-CTCCGTCCaca	x|||||||xx|x||xx||||xxx	aGCTGGTGTTGTGAATCAGGccg	ATG4D	autophagy related 4D cysteine peptidase [Source:VGNC Symbol;Acc:VGNC:26260]	Cellular Processes;Cellular Processes	Transport and catabolism;Transport and catabolism	ko04140//Autophagy - animal;ko04136//Autophagy - other eukaryotes	K08342;K08342	GO:0005737//cytoplasm	GO:0008233//peptidase activity;GO:0008234//cysteine-type peptidase activity;GO:0016787//hydrolase activity	GO:0006508//proteolysis;GO:0006914//autophagy;GO:0015031//protein transport
bta-miR-138	ENSBTAT00000014206	234	253	-21.2	tCGACCAC--C-CTCGCTCCtcc	x|||||||xx|x||x:x|||xxx	aGCTGGTGTTGTGAATCAGGccg	KRI1	KRI1 homolog [Source:VGNC Symbol;Acc:VGNC:30713]	-	-	-	-	GO:0005730//nucleolus;GO:0030686//90S preribosome	-	GO:0000447//endonucleolytic cleavage in ITS1 to separate SSU-rRNA from 5.8S rRNA and LSU-rRNA from tricistronic rRNA transcript (SSU-rRNA, 5.8S rRNA, LSU-rRNA)
bta-miR-138	ENSBTAT00000014280	417	438	-21.55	aCGACCACT-CTCCACGTCCcgg	x|||||||xx|x|xxx||||xxx	aGCTGGTGTTGTGAATCAGGccg	ANKRD54	ankyrin repeat domain 54 [Source:VGNC Symbol;Acc:VGNC:25937]	-	-	-	-	GO:0005634//nucleus;GO:0005737//cytoplasm;GO:0030496//midbody	GO:0019887//protein kinase regulator activity;GO:0044877//protein-containing complex binding	GO:0006913//nucleocytoplasmic transport;GO:0045648//positive regulation of erythrocyte differentiation;GO:0045859//regulation of protein kinase activity;GO:1902531//regulation of intracellular signal transduction
bta-miR-138	ENSBTAT00000014355	301	324	-20.9	tCGACCACAGAGACcgatgctttc	x||||||||x|x||xxxxxxxxxx	aGCTGGTGT-TGTGaatcaggccg	WNT11	Wnt family member 11 [Source:VGNC Symbol;Acc:VGNC:36955]	Human Diseases;Human Diseases;Human Diseases;Human Diseases;Human Diseases;Environmental Information Processing;Environmental Information Processing;Human Diseases;Environmental Information Processing;Human Diseases;Human Diseases;Cellular Processes;Organismal Systems;Human Diseases	Cancers;Infectious diseases;Neurodegenerative diseases;Cancers;Cancers;Signal transduction;Signal transduction;Endocrine and metabolic diseases;Signal transduction;Cancers;Cancers;Cellular community - eukaryotes;Endocrine system;Cancers	ko05200//Pathways in cancer;ko05165//Human papillomavirus infection;ko05010//Alzheimer disease;ko05205//Proteoglycans in cancer;ko05225//Hepatocellular carcinoma;ko04310//Wnt signaling pathway;ko04150//mTOR signaling pathway;ko04934//Cushing syndrome;ko04390//Hippo signaling pathway;ko05224//Breast cancer;ko05226//Gastric cancer;ko04550//Signaling pathways regulating pluripotency of stem cells;ko…	K01384;K01384;K01384;K01384;K01384;K01384;K01384;K01384;K01384;K01384;K01384;K01384;K01384;K01384	GO:0005576//extracellular region;GO:0005615//extracellular space;GO:0005737//cytoplasm;GO:0031012//extracellular matrix	GO:0005096//GTPase activator activity;GO:0005102//signaling receptor binding;GO:0005109//frizzled binding;GO:0030295//protein kinase activator activity;GO:0044212//transcription regulatory region DNA binding	GO:0001649//osteoblast differentiation;GO:0001822//kidney development;GO:0001837//epithelial to mesenchymal transition;GO:0003151//outflow tract morphogenesis;GO:0003402//planar cell polarity pathway involved in axis elongation;GO:0006468//protein phosphorylation;GO:0007275//multicellular organism development;GO:0010628//positive regulation of gene expression;GO:0016055//Wnt signaling pathway;GO:…
bta-miR-138	ENSBTAT00000014383	1591	1618	-15.05	cCGACCACGTTAAGATCTTTATTTCatt	x|||||||xxx||x|:xx|||x|:|xxx	aGCTGGTG---TTGTG--AATCAGGccg	HTR4	5-hydroxytryptamine receptor 4 [Source:VGNC Symbol;Acc:VGNC:30000]	Environmental Information Processing;Environmental Information Processing;Environmental Information Processing;Organismal Systems	Signaling molecules and interaction;Signal transduction;Signal transduction;Nervous system	ko04080//Neuroactive ligand-receptor interaction;ko04020//Calcium signaling pathway;ko04024//cAMP signaling pathway;ko04726//Serotonergic synapse	K04160;K04160;K04160;K04160	GO:0005737//cytoplasm;GO:0005887//integral component of plasma membrane;GO:0016020//membrane;GO:0016021//integral component of membrane;GO:0030425//dendrite	GO:0004930//G protein-coupled receptor activity;GO:0004993//G protein-coupled serotonin receptor activity;GO:0030594//neurotransmitter receptor activity	GO:0007165//signal transduction;GO:0007186//G protein-coupled receptor signaling pathway;GO:0007187//G protein-coupled receptor signaling pathway, coupled to cyclic nucleotide second messenger;GO:0007268//chemical synaptic transmission;GO:0032098//regulation of appetite;GO:0098664//G protein-coupled serotonin receptor signaling pathway
bta-miR-138	ENSBTAT00000014415	177	199	-19.69	aCGACCACTACGAAGTGTCactt	x|||||||x||:xxxx|||xxxx	aGCTGGTGTTGTGAATCAGgccg	DCP1A	decapping mRNA 1A [Source:VGNC Symbol;Acc:VGNC:27919]	Genetic Information Processing	Folding, sorting and degradation	ko03018//RNA degradation	K12610	GO:0000932//P-body;GO:0005737//cytoplasm;GO:0036464//cytoplasmic ribonucleoprotein granule	GO:0003729//mRNA binding;GO:0008047//enzyme activator activity;GO:0042802//identical protein binding	GO:0000290//deadenylation-dependent decapping of nuclear-transcribed mRNA;GO:0031087//deadenylation-independent decapping of nuclear-transcribed mRNA;GO:0043085//positive regulation of catalytic activity;GO:1903608//protein localization to cytoplasmic stress granule
bta-miR-138	ENSBTAT00000014505	95	118	-23.36	aCGACCACAGCGACCCAATggggg	x||||||||:|x||xx|x|xxxxx	aGCTGGTGTTG-TGAATCAggccg	USP47	ubiquitin specific peptidase 47 [Source:VGNC Symbol;Acc:VGNC:36732]	-	-	-	-	GO:0005737//cytoplasm;GO:0005829//cytosol;GO:0019005//SCF ubiquitin ligase complex	GO:0004197//cysteine-type endopeptidase activity;GO:0004843//thiol-dependent ubiquitin-specific protease activity;GO:0036459//thiol-dependent ubiquitinyl hydrolase activity;GO:0071987//WD40-repeat domain binding;GO:0101005//ubiquitinyl hydrolase activity	GO:0006284//base-excision repair;GO:0006511//ubiquitin-dependent protein catabolic process;GO:0006974//cellular response to DNA damage stimulus;GO:0010972//negative regulation of G2/M transition of mitotic cell cycle;GO:0016579//protein deubiquitination;GO:0030307//positive regulation of cell growth;GO:0031647//regulation of protein stability;GO:0034644//cellular response to UV;GO:0035520//monoub…
bta-miR-138	ENSBTAT00000014563	330	352	-17.76	cCGACCACGTCTGACCT--TCTGag	x|||||||:x|xx||x|xx||:|xx	aGCTGGTGTTG--TGAATCAGGCcg	TMED1	transmembrane p24 trafficking protein 1 [Source:VGNC Symbol;Acc:VGNC:35934]	-	-	-	-	GO:0005783//endoplasmic reticulum;GO:0005789//endoplasmic reticulum membrane;GO:0005793//endoplasmic reticulum-Golgi intermediate compartment;GO:0005794//Golgi apparatus;GO:0005886//plasma membrane;GO:0016020//membrane;GO:0016021//integral component of membrane;GO:0030134//COPII-coated ER to Golgi transport vesicle;GO:0033116//endoplasmic reticulum-Golgi intermediate compartment membrane	-	GO:0006886//intracellular protein transport;GO:0006888//ER to Golgi vesicle-mediated transport;GO:0007030//Golgi organization;GO:0015031//protein transport
bta-miR-138	ENSBTAT00000014571	88	106	-22.11	aCGACCACT-CG---AGTCCGtg	x|||||||xx|:xxx||||||xx	aGCTGGTGTTGTGAATCAGGCcg	KANK1	KN motif and ankyrin repeat domains 1 [Source:VGNC Symbol;Acc:VGNC:56976]	-	-	-	-	GO:0005737//cytoplasm;GO:0005886//plasma membrane;GO:0032587//ruffle membrane	GO:0008013//beta-catenin binding	GO:0010977//negative regulation of neuron projection development;GO:0030177//positive regulation of Wnt signaling pathway;GO:0030336//negative regulation of cell migration;GO:0030837//negative regulation of actin filament polymerization;GO:0035024//negative regulation of Rho protein signal transduction;GO:0046627//negative regulation of insulin receptor signaling pathway;GO:0090263//positive regu…
bta-miR-138	ENSBTAT00000014592	115	136	-21.04	tCGACCACGTTCCT-AGCTCGtg	x|||||||:x:x||x||x:||xx	aGCTGGTGTTGTGAATCAGGCcg	CINP	cyclin dependent kinase 2 interacting protein [Source:VGNC Symbol;Acc:VGNC:27368]	-	-	-	-	GO:0005634//nucleus	-	GO:0006260//DNA replication;GO:0006281//DNA repair;GO:0006974//cellular response to DNA damage stimulus;GO:0007049//cell cycle;GO:0051301//cell division
bta-miR-138	ENSBTAT00000014593	184	206	-19.49	cCGACCACCACtggagacgtcgt	x|||||||x||xxxxxxxxxxxx	aGCTGGTGTTGtgaatcaggccg	CTSH	cathepsin H [Source:VGNC Symbol;Acc:VGNC:27816]	Cellular Processes;Cellular Processes	Transport and catabolism;Cell growth and death	ko04142//Lysosome;ko04210//Apoptosis	K01366;K01366	GO:0005615//extracellular space;GO:0005764//lysosome;GO:0005829//cytosol;GO:0036464//cytoplasmic ribonucleoprotein granule;GO:0043231//intracellular membrane-bounded organelle;GO:0097208//alveolar lamellar body	GO:0004175//endopeptidase activity;GO:0004177//aminopeptidase activity;GO:0004197//cysteine-type endopeptidase activity;GO:0004252//serine-type endopeptidase activity;GO:0005515//protein binding;GO:0008233//peptidase activity;GO:0008234//cysteine-type peptidase activity;GO:0008656//cysteine-type endopeptidase activator activity involved in apoptotic process;GO:0016505//peptidase activator activit…	GO:0001656//metanephros development;GO:0001913//T cell mediated cytotoxicity;GO:0002250//adaptive immune response;GO:0002764//immune response-regulating signaling pathway;GO:0006508//proteolysis;GO:0006915//apoptotic process;GO:0006919//activation of cysteine-type endopeptidase activity involved in apoptotic process;GO:0008284//positive regulation of cell proliferation;GO:0010628//positive regula…
bta-miR-138	ENSBTAT00000014805	1077	1098	-18.79	tCGACCACA-CGTTTCTTTTtct	x||||||||x|::||xx|::xxx	aGCTGGTGTTGTGAATCAGGccg	PFN2	profilin 2 [Source:VGNC Symbol;Acc:VGNC:32776]	Environmental Information Processing;Human Diseases;Cellular Processes	Signal transduction;Infectious diseases;Cell motility	ko04015//Rap1 signaling pathway;ko05132//Salmonella infection;ko04810//Regulation of actin cytoskeleton	K05759;K05759;K05759	GO:0005737//cytoplasm;GO:0005856//cytoskeleton	GO:0003779//actin binding;GO:0003785//actin monomer binding;GO:0005546//phosphatidylinositol-4,5-bisphosphate binding;GO:0016887//ATPase activity	GO:0010633//negative regulation of epithelial cell migration;GO:0030036//actin cytoskeleton organization;GO:0030833//regulation of actin filament polymerization;GO:0030837//negative regulation of actin filament polymerization;GO:0030838//positive regulation of actin filament polymerization;GO:0032233//positive regulation of actin filament bundle assembly;GO:0032781//positive regulation of ATPase …
bta-miR-138	ENSBTAT00000014810	382	406	-20.85	aCGACCACAGATGGTCATTCACGat	x||||||||x|::x|x|x||x||xx	aGCTGGTGT-TGTGAATCAG-GCcg	SDC1	syndecan 1 [Source:VGNC Symbol;Acc:VGNC:34378]	Environmental Information Processing;Human Diseases;Human Diseases;Human Diseases;Environmental Information Processing	Signaling molecules and interaction;Cancers;Cardiovascular diseases;Infectious diseases;Signaling molecules and interaction	ko04514//Cell adhesion molecules (CAMs);ko05205//Proteoglycans in cancer;ko05418//Fluid shear stress and atherosclerosis;ko05144//Malaria;ko04512//ECM-receptor interaction	K06257;K06257;K06257;K06257;K06257	GO:0005576//extracellular region;GO:0009897//external side of plasma membrane;GO:0009986//cell surface;GO:0016020//membrane;GO:0016021//integral component of membrane;GO:0070062//extracellular exosome	GO:0008022//protein C-terminus binding;GO:0042802//identical protein binding	GO:0042060//wound healing;GO:0048627//myoblast development;GO:0055002//striated muscle cell development;GO:0060070//canonical Wnt signaling pathway;GO:1903543//positive regulation of exosomal secretion;GO:1903553//positive regulation of extracellular exosome assembly
bta-miR-138	ENSBTAT00000014855	2781	2803	-18.7	tCGACCACGTCtgaaagaacatg	x|||||||:x|xxxxxxxxxxxx	aGCTGGTGTTGtgaatcaggccg	FAM13A	family with sequence similarity 13 member A [Source:VGNC Symbol;Acc:VGNC:28731]	-	-	-	-	GO:0005575//cellular_component	GO:0003674//molecular_function	GO:0008150//biological_process
bta-miR-138	ENSBTAT00000014871	20	38	-17.29	cCGACCAC----CCTCGTCCcca	x|||||||xxxx|x|x||||xxx	aGCTGGTGTTGTGAATCAGGccg	C1QB	complement C1q B chain [Source:VGNC Symbol;Acc:VGNC:26617]	Human Diseases;Human Diseases;Human Diseases;Organismal Systems;Human Diseases;Human Diseases	Immune diseases;Infectious diseases;Infectious diseases;Immune system;Infectious diseases;Neurodegenerative diseases	ko05322//Systemic lupus erythematosus;ko05150//Staphylococcus aureus infection;ko05142//Chagas disease (American trypanosomiasis);ko04610//Complement and coagulation cascades;ko05133//Pertussis;ko05020//Prion diseases	K03987;K03987;K03987;K03987;K03987;K03987	GO:0005576//extracellular region;GO:0005581//collagen trimer	GO:0042803//protein homodimerization activity	GO:0002376//immune system process;GO:0006958//complement activation, classical pathway;GO:0045087//innate immune response;GO:0048839//inner ear development
bta-miR-138	ENSBTAT00000014880	487	509	-17.73	aCGACCACCTTCCACACTCCaga	x|||||||xx:x|xx|x|||xxx	aGCTGGTGTTGTGAATCAGGccg	NINJ1	ninjurin 1 [Source:VGNC Symbol;Acc:VGNC:32078]	-	-	-	-	GO:0016020//membrane;GO:0016021//integral component of membrane	-	GO:0001954//positive regulation of cell-matrix adhesion;GO:0007155//cell adhesion;GO:0042246//tissue regeneration;GO:1990384//hyaloid vascular plexus regression
bta-miR-138	ENSBTAT00000015052	5	29	-25.84	tCGACCACGGGCGACGGTGTCCcgt	x|||||||::x|x||xxx||||xxx	aGCTGGTGTT-G-TGAATCAGGccg	KHK	ketohexokinase [Source:VGNC Symbol;Acc:VGNC:30543]	Metabolism;Metabolism	Global and overview maps;Carbohydrate metabolism	ko01100//Metabolic pathways;ko00051//Fructose and mannose metabolism	K00846;K00846	GO:0005737//cytoplasm	GO:0004454//ketohexokinase activity;GO:0016773//phosphotransferase activity, alcohol group as acceptor;GO:0019200//carbohydrate kinase activity	GO:0006000//fructose metabolic process;GO:0009744//response to sucrose;GO:0009749//response to glucose;GO:0009750//response to fructose;GO:0010043//response to zinc ion;GO:0032868//response to insulin;GO:0046835//carbohydrate phosphorylation;GO:0070873//regulation of glycogen metabolic process
bta-miR-138	ENSBTAT00000015135	119	141	-23.55	tCGACCACCAGAGAGTCTCCGgg	x|||||||x|x|xxxxx||||xx	aGCTGGTGTTGTGAATCAGGCcg	CHRND	cholinergic receptor nicotinic delta subunit [Source:VGNC Symbol;Acc:VGNC:27334]	Environmental Information Processing	Signaling molecules and interaction	ko04080//Neuroactive ligand-receptor interaction	K04816	GO:0005654//nucleoplasm;GO:0005829//cytosol;GO:0005886//plasma membrane;GO:0005887//integral component of plasma membrane;GO:0005892//acetylcholine-gated channel complex;GO:0016020//membrane;GO:0016021//integral component of membrane;GO:0030054//cell junction;GO:0031594//neuromuscular junction;GO:0043005//neuron projection;GO:0045202//synapse;GO:0045211//postsynaptic membrane	GO:0004888//transmembrane signaling receptor activity;GO:0005216//ion channel activity;GO:0005230//extracellular ligand-gated ion channel activity;GO:0022848//acetylcholine-gated cation-selective channel activity;GO:0042166//acetylcholine binding;GO:1904315//transmitter-gated ion channel activity involved in regulation of postsynaptic membrane potential	GO:0006811//ion transport;GO:0007165//signal transduction;GO:0007268//chemical synaptic transmission;GO:0007271//synaptic transmission, cholinergic;GO:0007274//neuromuscular synaptic transmission;GO:0034220//ion transmembrane transport;GO:0035094//response to nicotine;GO:0042391//regulation of membrane potential;GO:0048630//skeletal muscle tissue growth;GO:0050877//nervous system process;GO:00508…
bta-miR-138	ENSBTAT00000015139	521	546	-17.19	cCGACCACTGAGTCAAGAAGACCcta	x|||||||x:|xx||xxx||x||xxx	aGCTGGTG-TT--GTGAATCAGGccg	FAM214B	family with sequence similarity 214 member B [Source:VGNC Symbol;Acc:VGNC:28794]	-	-	-	-	GO:0005634//nucleus	-	-
bta-miR-138	ENSBTAT00000015173	177	202	-26.72	tCGACCACCGGCCTTTGGGGTCCagg	x|||||||x::|x:||:|xx|||xxx	aGCTGGTG-TTGTGAATC--AGGccg	CD37	CD37 molecule [Source:VGNC Symbol;Acc:VGNC:27026]	Organismal Systems	Immune system	ko04640//Hematopoietic cell lineage	K06475	GO:0001772//immunological synapse;GO:0005887//integral component of plasma membrane;GO:0016020//membrane;GO:0016021//integral component of membrane	-	GO:0007166//cell surface receptor signaling pathway
bta-miR-138	ENSBTAT00000015230	797	821	-27.02	tCGACCACCGGGTCTACTGTTCGgc	x|||||||x:x::x||xx||:||xx	aGCTGGTGTTGTGAAT--CAGGCcg	ADORA1	adenosine A1 receptor [Source:VGNC Symbol;Acc:VGNC:25686]	Environmental Information Processing;Environmental Information Processing;Environmental Information Processing;Environmental Information Processing;Human Diseases;Organismal Systems;Organismal Systems	Signaling molecules and interaction;Signal transduction;Signal transduction;Signal transduction;Substance dependence;Endocrine system;Endocrine system	ko04080//Neuroactive ligand-receptor interaction;ko04024//cAMP signaling pathway;ko04022//cGMP - PKG signaling pathway;ko04071//Sphingolipid signaling pathway;ko05032//Morphine addiction;ko04924//Renin secretion;ko04923//Regulation of lipolysis in adipocyte	K04265;K04265;K04265;K04265;K04265;K04265;K04265	GO:0005886//plasma membrane;GO:0016020//membrane;GO:0016021//integral component of membrane;GO:0043197//dendritic spine;GO:0045202//synapse	GO:0001609//G protein-coupled adenosine receptor activity;GO:0004930//G protein-coupled receptor activity	GO:0001973//adenosine receptor signaling pathway;GO:0002686//negative regulation of leukocyte migration;GO:0003093//regulation of glomerular filtration;GO:0007165//signal transduction;GO:0007186//G protein-coupled receptor signaling pathway;GO:0050728//negative regulation of inflammatory response;GO:0051930//regulation of sensory perception of pain;GO:0060079//excitatory postsynaptic potential;GO…
bta-miR-138	ENSBTAT00000015248	50	73	-17.64	tCGACCACGTATGCcatatacacc	x|||||||:x|::|xxxxxxxxxx	aGCTGGTGT-TGTGaatcaggccg	MYL9	myosin light chain 9 [Source:VGNC Symbol;Acc:VGNC:57010]	Environmental Information Processing;Human Diseases;Cellular Processes;Cellular Processes;Organismal Systems;Cellular Processes;Environmental Information Processing;Organismal Systems;Organismal Systems;Organismal Systems	Signal transduction;Infectious diseases;Cell motility;Cellular community - eukaryotes;Development;Cellular community - eukaryotes;Signal transduction;Endocrine system;Circulatory system;Immune system	ko04024//cAMP signaling pathway;ko05132//Salmonella infection;ko04810//Regulation of actin cytoskeleton;ko04510//Focal adhesion;ko04360//Axon guidance;ko04530//Tight junction;ko04022//cGMP - PKG signaling pathway;ko04921//Oxytocin signaling pathway;ko04270//Vascular smooth muscle contraction;ko04670//Leukocyte transendothelial migration	K12755;K12755;K12755;K12755;K12755;K12755;K12755;K12755;K12755;K12755	GO:0001725//stress fiber;GO:0016460//myosin II complex;GO:0030018//Z disc	GO:0005509//calcium ion binding;GO:0032036//myosin heavy chain binding	-
bta-miR-138	ENSBTAT00000015258	441	466	-26.92	tCGACCACGACCCGTCTCAGTCgcag	x|||||||:||x|x|xxx||||xxxx	aGCTGGTGTTGTGAA---TCAGgccg	IL12RB1	interleukin 12 receptor subunit beta 1 [Source:VGNC Symbol;Acc:VGNC:30112]	Human Diseases;Environmental Information Processing;Organismal Systems;Environmental Information Processing;Organismal Systems;Human Diseases	Cancers;Signaling molecules and interaction;Immune system;Signal transduction;Immune system;Immune diseases	ko05200//Pathways in cancer;ko04060//Cytokine-cytokine receptor interaction;ko04659//Th17 cell differentiation;ko04630//Jak-STAT signaling pathway;ko04658//Th1 and Th2 cell differentiation;ko05321//Inflammatiory bowel disease (IBD)	K05063;K05063;K05063;K05063;K05063;K05063	GO:0016020//membrane;GO:0016021//integral component of membrane	-	-
bta-miR-138	ENSBTAT00000015524	835	860	-27.6	tCGACCACCCTTGCACTAGGTTCttt	x|||||||xxxx:||||x:||:|xxx	aGCTGGTGT---TGTGAATCAGGccg	C25H16orf45	chromosome 25 C16orf45 homolog [Source:VGNC Symbol;Acc:VGNC:52685]	-	-	-	-	GO:0015630//microtubule cytoskeleton	-	GO:0007026//negative regulation of microtubule depolymerization;GO:0021822//negative regulation of cell motility involved in cerebral cortex radial glia guided migration
bta-miR-138	ENSBTAT00000015591	793	814	-23.44	cCGACCACGG-ACCTAGTaggga	x|||||||::x||x||||xxxxx	aGCTGGTGTTGTGAATCAggccg	OPALIN	oligodendrocytic myelin paranodal and inner loop protein [Source:VGNC Symbol;Acc:VGNC:32434]	-	-	-	-	GO:0005794//Golgi apparatus;GO:0005886//plasma membrane;GO:0016020//membrane;GO:0016021//integral component of membrane;GO:0044291//cell-cell contact zone	-	-
bta-miR-138	ENSBTAT00000015615	288	308	-16.04	aCGACCACC-CTCGT-GTCgttg	x|||||||xx|x|x|x|||xxxx	aGCTGGTGTTGTGAATCAGgccg	PSEN1	presenilin 1 [Source:VGNC Symbol;Acc:VGNC:33434]	Human Diseases;Human Diseases;Environmental Information Processing;Organismal Systems;Environmental Information Processing	Infectious diseases;Neurodegenerative diseases;Signal transduction;Nervous system;Signal transduction	ko05165//Human papillomavirus infection;ko05010//Alzheimer disease;ko04310//Wnt signaling pathway;ko04722//Neurotrophin signaling pathway;ko04330//Notch signaling pathway	K04505;K04505;K04505;K04505;K04505	GO:0000139//Golgi membrane;GO:0005783//endoplasmic reticulum;GO:0005789//endoplasmic reticulum membrane;GO:0005794//Golgi apparatus;GO:0016020//membrane;GO:0016021//integral component of membrane	GO:0004190//aspartic-type endopeptidase activity;GO:0008233//peptidase activity;GO:0016787//hydrolase activity;GO:0042500//aspartic endopeptidase activity, intramembrane cleaving	GO:0006508//proteolysis;GO:0007219//Notch signaling pathway;GO:0016485//protein processing;GO:0035556//intracellular signal transduction;GO:0042987//amyloid precursor protein catabolic process
bta-miR-138	ENSBTAT00000015662	188	210	-19	tCGACCACccgtctccagccaga	x|||||||xxxxxxxxxxxxxxx	aGCTGGTGttgtgaatcaggccg	TXNRD3	thioredoxin reductase 3 [Source:VGNC Symbol;Acc:VGNC:36547]	Human Diseases;Human Diseases;Metabolism	Cancers;Cancers;Metabolism of other amino acids	ko05200//Pathways in cancer;ko05225//Hepatocellular carcinoma;ko00450//Selenocompound metabolism	K22182;K22182;K22182	GO:0005654//nucleoplasm;GO:0005737//cytoplasm;GO:0005739//mitochondrion;GO:0005829//cytosol	GO:0004791//thioredoxin-disulfide reductase activity;GO:0009055//electron transfer activity;GO:0015035//protein disulfide oxidoreductase activity;GO:0016491//oxidoreductase activity;GO:0016668//oxidoreductase activity, acting on a sulfur group of donors, NAD(P) as acceptor;GO:0050660//flavin adenine dinucleotide binding	GO:0022900//electron transport chain;GO:0045454//cell redox homeostasis;GO:0055114//oxidation-reduction process;GO:0098869//cellular oxidant detoxification
bta-miR-138	ENSBTAT00000015790	200	222	-14.47	gCGACCACTTCCCccgacctcgt	x|||||||xx|x|xxxxxxxxxx	aGCTGGTGTTGTGaatcaggccg	WASHC1	WASH complex subunit 1 [Source:NCBI gene;Acc:533602]	Cellular Processes	Transport and catabolism	ko04144//Endocytosis	K18461	GO:0000145//exocyst;GO:0005737//cytoplasm;GO:0005768//endosome;GO:0005769//early endosome;GO:0005770//late endosome;GO:0005776//autophagosome;GO:0005813//centrosome;GO:0005814//centriole;GO:0005856//cytoskeleton;GO:0016020//membrane;GO:0031083//BLOC-1 complex;GO:0031410//cytoplasmic vesicle;GO:0031901//early endosome membrane;GO:0043231//intracellular membrane-bounded organelle;GO:0055037//recycl…	GO:0003779//actin binding;GO:0031625//ubiquitin protein ligase binding;GO:0043014//alpha-tubulin binding;GO:0043015//gamma-tubulin binding	GO:0001556//oocyte maturation;GO:0002468//dendritic cell antigen processing and presentation;GO:0006887//exocytosis;GO:0007032//endosome organization;GO:0010507//negative regulation of autophagy;GO:0015031//protein transport;GO:0016197//endosomal transport;GO:0022617//extracellular matrix disassembly;GO:0030335//positive regulation of cell migration;GO:0030833//regulation of actin filament polyme…
bta-miR-138	ENSBTAT00000015802	1583	1607	-23.93	tCGACCACCGGAAGAGGAGGCCGgg	x|||||||xx:|x:xxx||x|||xx	aGCTGGTG--TTGTGAATCAGGCcg	SLC25A25	solute carrier family 25 member 25 [Source:VGNC Symbol;Acc:VGNC:34751]	-	-	-	-	GO:0005739//mitochondrion;GO:0005743//mitochondrial inner membrane;GO:0016020//membrane;GO:0016021//integral component of membrane	GO:0005347//ATP transmembrane transporter activity;GO:0005509//calcium ion binding;GO:0022857//transmembrane transporter activity;GO:0046872//metal ion binding	GO:0002021//response to dietary excess;GO:0014823//response to activity;GO:0032094//response to food;GO:0035264//multicellular organism growth;GO:0043010//camera-type eye development;GO:0045333//cellular respiration;GO:0046034//ATP metabolic process;GO:0055085//transmembrane transport;GO:0060612//adipose tissue development;GO:0070588//calcium ion transmembrane transport
bta-miR-138	ENSBTAT00000015841	153	173	-22.51	tCGACCACCCCTCT--GTCCctc	x|||||||xx|x||xx||||xxx	aGCTGGTGTTGTGAATCAGGccg	LY6H	lymphocyte antigen 6 family member H [Source:VGNC Symbol;Acc:VGNC:31091]	-	-	-	-	-	GO:0030550//acetylcholine receptor inhibitor activity;GO:0033130//acetylcholine receptor binding	GO:0095500//acetylcholine receptor signaling pathway;GO:2000272//negative regulation of signaling receptor activity
bta-miR-138	ENSBTAT00000015853	140	162	-14.84	tCGACCACTAAAGTAAaatcagt	x|||||||x|x|x|x|xxxxxxx	aGCTGGTGTTGTGAATcaggccg	ODR4	odr-4 GPCR localization factor homolog [Source:VGNC Symbol;Acc:VGNC:49540]	-	-	-	-	GO:0016020//membrane;GO:0016021//integral component of membrane	-	GO:0008104//protein localization
bta-miR-138	ENSBTAT00000015873	2	25	-17.91	aCGACCACACTCACgacaaagaag	x||||||||xx|||xxxxxxxxxx	aGCTGGTGTT-GTGaatcaggccg	GOT1	glutamic-oxaloacetic transaminase 1 [Source:VGNC Symbol;Acc:VGNC:29501]	Metabolism;Metabolism;Metabolism;Metabolism;Metabolism;Metabolism;Metabolism;Metabolism;Metabolism;Metabolism;Metabolism	Global and overview maps;Global and overview maps;Global and overview maps;Amino acid metabolism;Amino acid metabolism;Amino acid metabolism;Amino acid metabolism;Amino acid metabolism;Amino acid metabolism;Global and overview maps;Amino acid metabolism	ko01100//Metabolic pathways;ko01200//Carbon metabolism;ko01230//Biosynthesis of amino acids;ko00330//Arginine and proline metabolism;ko00270//Cysteine and methionine metabolism;ko00350//Tyrosine metabolism;ko00250//Alanine, aspartate and glutamate metabolism;ko00360//Phenylalanine metabolism;ko00220//Arginine biosynthesis;ko01210//2-Oxocarboxylic acid metabolism;ko00400//Phenylalanine, tyrosine a…	K14454;K14454;K14454;K14454;K14454;K14454;K14454;K14454;K14454;K14454;K14454	GO:0005654//nucleoplasm;GO:0005737//cytoplasm;GO:0005829//cytosol	GO:0003824//catalytic activity;GO:0004069//L-aspartate:2-oxoglutarate aminotransferase activity;GO:0004609//phosphatidylserine decarboxylase activity;GO:0008483//transaminase activity;GO:0016740//transferase activity;GO:0030170//pyridoxal phosphate binding;GO:0047801//L-cysteine:2-oxoglutarate aminotransferase activity	GO:0006107//oxaloacetate metabolic process;GO:0006114//glycerol biosynthetic process;GO:0006520//cellular amino acid metabolic process;GO:0006532//aspartate biosynthetic process;GO:0006533//aspartate catabolic process;GO:0007219//Notch signaling pathway;GO:0008652//cellular amino acid biosynthetic process;GO:0009058//biosynthetic process;GO:0019550//glutamate catabolic process to aspartate;GO:001…
bta-miR-138	ENSBTAT00000015917	67	91	-20.15	gCGACCACAGTCCACCCCGACCcga	x||||||||:xx|||xxx|x||xxx	aGCTGGTGTT--GTGAATCAGGccg	ZMIZ2	zinc finger MIZ-type containing 2 [Source:VGNC Symbol;Acc:VGNC:37196]	-	-	-	-	-	GO:0008270//zinc ion binding	-
bta-miR-138	ENSBTAT00000016027	244	266	-15.86	aCGACCACCGTCCTccattgacc	x|||||||x::x||xxxxxxxxx	aGCTGGTGTTGTGAatcaggccg	CNOT8	CCR4-NOT transcription complex subunit 8 [Source:VGNC Symbol;Acc:VGNC:27523]	Genetic Information Processing	Folding, sorting and degradation	ko03018//RNA degradation	K12581	GO:0000932//P-body;GO:0005622//intracellular;GO:0030014//CCR4-NOT complex;GO:0030015//CCR4-NOT core complex	GO:0000175//3'-5'-exoribonuclease activity;GO:0003676//nucleic acid binding;GO:0004535//poly(A)-specific ribonuclease activity	GO:0006351//transcription, DNA-templated;GO:0008284//positive regulation of cell proliferation;GO:0017148//negative regulation of translation;GO:0043928//exonucleolytic nuclear-transcribed mRNA catabolic process involved in deadenylation-dependent decay;GO:0061014//positive regulation of mRNA catabolic process;GO:0090503//RNA phosphodiester bond hydrolysis, exonucleolytic
bta-miR-138	ENSBTAT00000016226	135	155	-21.02	cCGACCAC--CCCTTCGTCTGcc	x|||||||xx|x|||x|||:|xx	aGCTGGTGTTGTGAATCAGGCcg	GLB1L2	XP_024831715.1 beta-galactosidase-1-like protein 2 isoform X1 [Bos taurus]	-	-	-	-	GO:0005773//vacuole	GO:0004553//hydrolase activity, hydrolyzing O-glycosyl compounds;GO:0004565//beta-galactosidase activity;GO:0016787//hydrolase activity;GO:0016798//hydrolase activity, acting on glycosyl bonds	GO:0005975//carbohydrate metabolic process;GO:0008152//metabolic process
bta-miR-138	ENSBTAT00000016239	78	100	-34.43	cCGACCACGACACcgtcgcggcc	x|||||||:||||xxxxxxxxxx	aGCTGGTGTTGTGaatcaggccg	MAF1	MAF1 homolog, negative regulator of RNA polymerase III [Source:VGNC Symbol;Acc:VGNC:31137]	-	-	-	-	GO:0005622//intracellular;GO:0005634//nucleus;GO:0005730//nucleolus;GO:0005737//cytoplasm;GO:0043231//intracellular membrane-bounded organelle	GO:0000994//RNA polymerase III core binding;GO:0001030//RNA polymerase III type 1 promoter DNA binding;GO:0001031//RNA polymerase III type 2 promoter DNA binding;GO:0001032//RNA polymerase III type 3 promoter DNA binding	GO:0016480//negative regulation of transcription by RNA polymerase III
bta-miR-138	ENSBTAT00000016254	163	187	-21.68	cCGACCACCAGACCGAATGACCGgg	x|||||||x|x||xx|x|xx|||xx	aGCTGGTGTTGTGAATCA--GGCcg	AGO1	argonaute 1, RISC catalytic component [Source:VGNC Symbol;Acc:VGNC:25732]	Organismal Systems	Development and regeneration	ko04361//Axon regeneration	K11593	GO:0000932//P-body;GO:0005634//nucleus;GO:0005737//cytoplasm;GO:0005829//cytosol;GO:0005844//polysome;GO:0016442//RISC complex;GO:0035068//micro-ribonucleoprotein complex;GO:0070578//RISC-loading complex;GO:1990904//ribonucleoprotein complex	GO:0000978//RNA polymerase II proximal promoter sequence-specific DNA binding;GO:0000993//RNA polymerase II complex binding;GO:0001047//core promoter binding;GO:0003676//nucleic acid binding;GO:0003723//RNA binding;GO:0003725//double-stranded RNA binding;GO:0003727//single-stranded RNA binding;GO:0035198//miRNA binding;GO:0044212//transcription regulatory region DNA binding	GO:0000956//nuclear-transcribed mRNA catabolic process;GO:0010501//RNA secondary structure unwinding;GO:0010586//miRNA metabolic process;GO:0010628//positive regulation of gene expression;GO:0016525//negative regulation of angiogenesis;GO:0031047//gene silencing by RNA;GO:0031054//pre-miRNA processing;GO:0035196//production of miRNAs involved in gene silencing by miRNA;GO:0035278//miRNA mediated …
bta-miR-138	ENSBTAT00000016290	56	79	-22.18	cCGACCACCGACACCTccacaaac	x|||||||x:||||x|xxxxxxxx	aGCTGGTG-TTGTGAAtcaggccg	ESRRB	estrogen related receptor beta [Source:VGNC Symbol;Acc:VGNC:28609]	Cellular Processes	Cellular community - eukaryotes	ko04550//Signaling pathways regulating pluripotency of stem cells	K08553	GO:0005634//nucleus	GO:0003677//DNA binding;GO:0003700//DNA-binding transcription factor activity;GO:0003707//steroid hormone receptor activity;GO:0008270//zinc ion binding;GO:0043565//sequence-specific DNA binding;GO:0046872//metal ion binding	GO:0006351//transcription, DNA-templated;GO:0006355//regulation of transcription, DNA-templated;GO:0019827//stem cell population maintenance;GO:0043401//steroid hormone mediated signaling pathway
bta-miR-138	ENSBTAT00000016410	396	418	-20.99	cCGACCACGAgtcgggaggaccc	x|||||||:|xxxxxxxxxxxxx	aGCTGGTGTTgtgaatcaggccg	ANP32A	acidic nuclear phosphoprotein 32 family member A [Source:NCBI gene;Acc:538427]	-	-	-	-	GO:0005634//nucleus;GO:0005737//cytoplasm;GO:0005783//endoplasmic reticulum;GO:0016363//nuclear matrix;GO:0048471//perinuclear region of cytoplasm	GO:0042393//histone binding	GO:0006913//nucleocytoplasmic transport
bta-miR-138	ENSBTAT00000016586	302	324	-18	aCGACCACTACTTCTACACCGct	x|||||||x||x:x||xx|||xx	aGCTGGTGTTGTGAATCAGGCcg	RARA	retinoic acid receptor alpha [Source:VGNC Symbol;Acc:VGNC:33729]	Human Diseases;Human Diseases;Organismal Systems;Organismal Systems;Human Diseases	Cancers;Cancers;Immune system;Endocrine system;Cancers	ko05200//Pathways in cancer;ko05202//Transcriptional misregulation in cancers;ko04659//Th17 cell differentiation;ko04915//Estrogen signaling pathway;ko05221//Acute myeloid leukemia	K08527;K08527;K08527;K08527;K08527	GO:0000790//nuclear chromatin;GO:0005634//nucleus;GO:0005737//cytoplasm;GO:0005829//cytosol;GO:0015629//actin cytoskeleton;GO:0090575//RNA polymerase II transcription factor complex	GO:0000976//transcription regulatory region sequence-specific DNA binding;GO:0000977//RNA polymerase II regulatory region sequence-specific DNA binding;GO:0000981//DNA-binding transcription factor activity, RNA polymerase II-specific;GO:0001012//RNA polymerase II regulatory region DNA binding;GO:0001972//retinoic acid binding;GO:0003677//DNA binding;GO:0003700//DNA-binding transcription factor ac…	GO:0000122//negative regulation of transcription by RNA polymerase II;GO:0001657//ureteric bud development;GO:0001843//neural tube closure;GO:0001889//liver development;GO:0002068//glandular epithelial cell development;GO:0003148//outflow tract septum morphogenesis;GO:0003417//growth plate cartilage development;GO:0006351//transcription, DNA-templated;GO:0006355//regulation of transcription, DNA-…
bta-miR-138	ENSBTAT00000016618	19	40	-21.46	cCGACCACT-CGTCTCGTCCaag	x|||||||xx|::x|x||||xxx	aGCTGGTGTTGTGAATCAGGccg	PCDH1	protocadherin 1 [Source:VGNC Symbol;Acc:VGNC:32615]	-	-	-	-	GO:0005634//nucleus;GO:0005730//nucleolus;GO:0005886//plasma membrane;GO:0005887//integral component of plasma membrane;GO:0016020//membrane;GO:0016021//integral component of membrane;GO:0030054//cell junction;GO:0043231//intracellular membrane-bounded organelle	GO:0005509//calcium ion binding	GO:0007155//cell adhesion;GO:0007156//homophilic cell adhesion via plasma membrane adhesion molecules
bta-miR-138	ENSBTAT00000016717	184	206	-18.87	aCGACCACGGTTTCTAATggttc	x|||||||:::x:x||x|xxxxx	aGCTGGTGTTGTGAATCAggccg	MRPS6	mitochondrial ribosomal protein S6 [Source:VGNC Symbol;Acc:VGNC:31676]	Genetic Information Processing	Translation	ko03010//Ribosome	K02990	GO:0005763//mitochondrial small ribosomal subunit;GO:0005840//ribosome	GO:0003735//structural constituent of ribosome;GO:0019843//rRNA binding;GO:0070181//small ribosomal subunit rRNA binding	GO:0006412//translation
bta-miR-138	ENSBTAT00000016798	1618	1640	-17.5	aCGACCACAGGAATTGTTTTaga	x||||||||:x|x||:x|::xxx	aGCTGGTGTTGTGAATCAGGccg	LRIF1	ligand dependent nuclear receptor interacting factor 1 [Source:VGNC Symbol;Acc:VGNC:30981]	-	-	-	-	-	GO:0042974//retinoic acid receptor binding	GO:0006355//regulation of transcription, DNA-templated
bta-miR-138	ENSBTAT00000016879	180	202	-16.24	aCGACCACGGAGGTTttctttaa	x|||||||::x:x||xxxxxxxx	aGCTGGTGTTGTGAAtcaggccg	EXOSC1	exosome component 1 [Source:VGNC Symbol;Acc:VGNC:28655]	Genetic Information Processing	Folding, sorting and degradation	ko03018//RNA degradation	K07573	GO:0000176//nuclear exosome (RNase complex);GO:0000178//exosome (RNase complex);GO:0005730//nucleolus;GO:0005737//cytoplasm	GO:0003723//RNA binding	-
bta-miR-138	ENSBTAT00000016893	616	636	-17.99	aCGACCAC--CGTTTAATCAGgt	x|||||||xx|::|||x||x|xx	aGCTGGTGTTGTGAATCAGGCcg	FGD5	FYVE, RhoGEF and PH domain containing 5 [Source:VGNC Symbol;Acc:VGNC:28968]	-	-	-	-	-	GO:0005089//Rho guanyl-nucleotide exchange factor activity;GO:0046872//metal ion binding	GO:0035023//regulation of Rho protein signal transduction
bta-miR-138	ENSBTAT00000016931	172	199	-24.58	cCGACCACGTGACCCTACTGGGTCTccc	x|||||||:xx||xxx|||x:|||:xxx	aGCTGGTGT--TG---TGAATCAGGccg	GPR65	G protein-coupled receptor 65 [Source:VGNC Symbol;Acc:VGNC:29596]	-	-	-	-	GO:0005622//intracellular;GO:0005886//plasma membrane;GO:0005887//integral component of plasma membrane;GO:0016020//membrane;GO:0016021//integral component of membrane	GO:0004930//G protein-coupled receptor activity	GO:0007165//signal transduction;GO:0007186//G protein-coupled receptor signaling pathway;GO:0007189//adenylate cyclase-activating G protein-coupled receptor signaling pathway;GO:0010447//response to acidic pH;GO:0031532//actin cytoskeleton reorganization;GO:0035025//positive regulation of Rho protein signal transduction;GO:0051482//positive regulation of cytosolic calcium ion concentration involv…
bta-miR-138	ENSBTAT00000016937	19	40	-19.9	cCGACCACCGGGACC--GTCCcca	x|||||||x::x||xxx||||xxx	aGCTGGTG-TTGTGAATCAGGccg	UBE2M	ubiquitin conjugating enzyme E2 M [Source:VGNC Symbol;Acc:VGNC:36589]	Genetic Information Processing	Folding, sorting and degradation	ko04120//Ubiquitin mediated proteolysis	K10579	-	GO:0000166//nucleotide binding;GO:0004842//ubiquitin-protein transferase activity;GO:0005524//ATP binding;GO:0016740//transferase activity;GO:0019788//NEDD8 transferase activity	GO:0006464//cellular protein modification process;GO:0016567//protein ubiquitination;GO:0045116//protein neddylation
bta-miR-138	ENSBTAT00000017009	463	485	-19.81	cCGACCACGAGGGGTATTCgtta	x|||||||:|x:xx||x||xxxx	aGCTGGTGTTGTGAATCAGgccg	REEP5	receptor accessory protein 5 [Source:VGNC Symbol;Acc:VGNC:33855]	-	-	-	-	GO:0016020//membrane;GO:0016021//integral component of membrane;GO:0071782//endoplasmic reticulum tubular network	-	-
bta-miR-138	ENSBTAT00000017043	3784	3808	-24.19	cCGACCACCCCTAACCCTT--TCCGgt	x|||||||xxxx|||x|||xx||||xx	aGCTGGTG----TTGTGAATCAGGCcg	TTLL11	AAI51632.1 TTLL11 protein [Bos taurus]	-	-	-	-	-	GO:0005524//ATP binding	GO:0006464//cellular protein modification process
bta-miR-138	ENSBTAT00000017047	434	456	-21.64	tCGACCACCAAAGACTC--TCCGtc	x|||||||xx||x|||xxx||||xx	aGCTGGTG--TTGTGAATCAGGCcg	YJU2	YJU2 splicing factor homolog [Source:VGNC Symbol;Acc:VGNC:26935]	-	-	-	-	GO:0071006//U2-type catalytic step 1 spliceosome	-	-
bta-miR-138	ENSBTAT00000017095	9	30	-14.71	cCGACCACCCCCCG-ATTCTGtc	x|||||||xx|x|xx|x||:|xx	aGCTGGTGTTGTGAATCAGGCcg	GDPD2	glycerophosphodiester phosphodiesterase domain containing 2 [Source:VGNC Symbol;Acc:VGNC:29311]	-	-	-	-	GO:0005884//actin filament;GO:0005886//plasma membrane;GO:0016020//membrane;GO:0016021//integral component of membrane;GO:0030027//lamellipodium	GO:0008081//phosphoric diester hydrolase activity;GO:0008889//glycerophosphodiester phosphodiesterase activity	GO:0006629//lipid metabolic process;GO:0045669//positive regulation of osteoblast differentiation;GO:0090527//actin filament reorganization
bta-miR-138	ENSBTAT00000017129	78	100	-25.06	tCGACCACAAaggtaccaggtat	x|||||||||xxxxxxxxxxxxx	aGCTGGTGTTgtgaatcaggccg	NETO1	neuropilin and tolloid like 1 [Source:VGNC Symbol;Acc:VGNC:32011]	-	-	-	-	GO:0014069//postsynaptic density;GO:0016020//membrane;GO:0016021//integral component of membrane;GO:0045202//synapse;GO:0060076//excitatory synapse;GO:0098839//postsynaptic density membrane	GO:0035255//ionotropic glutamate receptor binding	GO:0007613//memory;GO:0008542//visual learning;GO:0048168//regulation of neuronal synaptic plasticity;GO:0048169//regulation of long-term neuronal synaptic plasticity;GO:0097120//receptor localization to synapse;GO:2000312//regulation of kainate selective glutamate receptor activity;GO:2000463//positive regulation of excitatory postsynaptic potential
bta-miR-138	ENSBTAT00000017168	1045	1068	-19.41	tCGACCACCCCTCCTTGGagaatt	x|||||||xx|x|x||:|xxxxxx	aGCTGGTGTTGTG-AATCaggccg	MMP15	matrix metallopeptidase 15 [Source:VGNC Symbol;Acc:VGNC:31520]	Organismal Systems	Endocrine system	ko04928//Parathyroid hormone synthesis, secretion and action	K07995	GO:0005887//integral component of plasma membrane;GO:0016020//membrane;GO:0016021//integral component of membrane;GO:0031012//extracellular matrix	GO:0004222//metalloendopeptidase activity;GO:0008233//peptidase activity;GO:0008237//metallopeptidase activity;GO:0008270//zinc ion binding;GO:0016787//hydrolase activity;GO:0046872//metal ion binding	GO:0006508//proteolysis;GO:0035987//endodermal cell differentiation
bta-miR-138	ENSBTAT00000017292	2128	2151	-14.01	aCGACCACTTAAGTGTATTACGag	x|||||||xxx|x|x||x|x||xx	aGCTGGTGTTGTGA-ATCAGGCcg	FAM210B	family with sequence similarity 210 member B [Source:VGNC Symbol;Acc:VGNC:28789]	-	-	-	-	GO:0005575//cellular_component;GO:0005741//mitochondrial outer membrane;GO:0016020//membrane;GO:0016021//integral component of membrane;GO:0031224//intrinsic component of membrane	GO:0003674//molecular_function	GO:0008150//biological_process;GO:0045648//positive regulation of erythrocyte differentiation;GO:0071392//cellular response to estradiol stimulus
bta-miR-138	ENSBTAT00000017318	430	452	-17.16	cCGACCACTGGGGGGATTTTGga	x|||||||x:x:xxx|x|::|xx	aGCTGGTGTTGTGAATCAGGCcg	MINK1	misshapen like kinase 1 [Source:VGNC Symbol;Acc:VGNC:31479]	-	-	-	-	GO:0005737//cytoplasm;GO:0005794//Golgi apparatus	GO:0004672//protein kinase activity;GO:0004674//protein serine/threonine kinase activity;GO:0005524//ATP binding	GO:0000165//MAPK cascade;GO:0001952//regulation of cell-matrix adhesion;GO:0006468//protein phosphorylation;GO:0022407//regulation of cell-cell adhesion;GO:0023014//signal transduction by protein phosphorylation;GO:0030334//regulation of cell migration;GO:0031098//stress-activated protein kinase signaling cascade;GO:0031532//actin cytoskeleton reorganization;GO:0032147//activation of protein kina…
bta-miR-138	ENSBTAT00000017322	88	108	-19.46	cCGACCACCAGGC--AGCCCGag	x|||||||x|x:|xx||x|||xx	aGCTGGTGTTGTGAATCAGGCcg	LRRC8A	leucine rich repeat containing 8 VRAC subunit A [Source:VGNC Symbol;Acc:VGNC:31029]	-	-	-	-	GO:0005737//cytoplasm;GO:0005886//plasma membrane;GO:0009986//cell surface;GO:0016020//membrane;GO:0016021//integral component of membrane;GO:0034702//ion channel complex	GO:0005225//volume-sensitive anion channel activity;GO:0005253//anion channel activity;GO:0042802//identical protein binding	GO:0006820//anion transport;GO:0006884//cell volume homeostasis;GO:0006970//response to osmotic stress;GO:0015698//inorganic anion transport;GO:0098656//anion transmembrane transport
bta-miR-138	ENSBTAT00000017332	920	941	-19.03	cCGACCACGCC-CTGTGACCGta	x|||||||:x|x||xx|x|||xx	aGCTGGTGTTGTGAATCAGGCcg	UBE2L3	ubiquitin conjugating enzyme E2 L3 [Source:VGNC Symbol;Acc:VGNC:53927]	Genetic Information Processing;Human Diseases	Folding, sorting and degradation;Neurodegenerative diseases	ko04120//Ubiquitin mediated proteolysis;ko05012//Parkinson disease	K04552;K04552	GO:0000151//ubiquitin ligase complex;GO:0005634//nucleus;GO:0005737//cytoplasm	GO:0000166//nucleotide binding;GO:0003713//transcription coactivator activity;GO:0004842//ubiquitin-protein transferase activity;GO:0005524//ATP binding;GO:0016740//transferase activity;GO:0031625//ubiquitin protein ligase binding;GO:0061631//ubiquitin conjugating enzyme activity;GO:0097027//ubiquitin-protein transferase activator activity	GO:0000209//protein polyubiquitination;GO:0006355//regulation of transcription, DNA-templated;GO:0006511//ubiquitin-dependent protein catabolic process;GO:0008283//cell proliferation;GO:0016567//protein ubiquitination;GO:0031398//positive regulation of protein ubiquitination;GO:0044770//cell cycle phase transition;GO:0051443//positive regulation of ubiquitin-protein transferase activity;GO:007097…
bta-miR-138	ENSBTAT00000017333	68	90	-20.76	aCGACCACTTGCACCGA-TCCcat	x|||||||xx:|||xx|x|||xxx	aGCTGGTGT-TGTGAATCAGGccg	PLA2G2A	phospholipase A2, membrane associated [Source:NCBI gene;Acc:615045]	Metabolism;Environmental Information Processing;Organismal Systems;Organismal Systems;Metabolism;Metabolism;Organismal Systems;Metabolism;Metabolism;Metabolism	Global and overview maps;Signal transduction;Circulatory system;Digestive system;Lipid metabolism;Lipid metabolism;Digestive system;Lipid metabolism;Lipid metabolism;Lipid metabolism	ko01100//Metabolic pathways;ko04014//Ras signaling pathway;ko04270//Vascular smooth muscle contraction;ko04972//Pancreatic secretion;ko00564//Glycerophospholipid metabolism;ko00590//Arachidonic acid metabolism;ko04975//Fat digestion and absorption;ko00565//Ether lipid metabolism;ko00591//Linoleic acid metabolism;ko00592//alpha-Linolenic acid metabolism	K01047;K01047;K01047;K01047;K01047;K01047;K01047;K01047;K01047;K01047	GO:0005576//extracellular region;GO:0005615//extracellular space;GO:0005783//endoplasmic reticulum;GO:0048471//perinuclear region of cytoplasm	GO:0004623//phospholipase A2 activity;GO:0005509//calcium ion binding;GO:0005543//phospholipid binding;GO:0016787//hydrolase activity;GO:0047498//calcium-dependent phospholipase A2 activity;GO:0102567//phospholipase A2 activity (consuming 1,2-dipalmitoylphosphatidylcholine);GO:0102568//phospholipase A2 activity consuming 1,2-dioleoylphosphatidylethanolamine)	GO:0006629//lipid metabolic process;GO:0006644//phospholipid metabolic process;GO:0016042//lipid catabolic process;GO:0046473//phosphatidic acid metabolic process;GO:0050482//arachidonic acid secretion;GO:0070374//positive regulation of ERK1 and ERK2 cascade
bta-miR-138	ENSBTAT00000017503	1245	1266	-17.9	tCGACCACCCTTCT-AGACCcaa	x|||||||xx:x||x||x||xxx	aGCTGGTGTTGTGAATCAGGccg	MSN	moesin [Source:VGNC Symbol;Acc:VGNC:31703]	Human Diseases;Human Diseases;Cellular Processes;Cellular Processes;Organismal Systems	Infectious diseases;Cancers;Cell motility;Cellular community - eukaryotes;Immune system	ko05162//Measles;ko05205//Proteoglycans in cancer;ko04810//Regulation of actin cytoskeleton;ko04530//Tight junction;ko04670//Leukocyte transendothelial migration	K05763;K05763;K05763;K05763;K05763	GO:0001931//uropod;GO:0005737//cytoplasm;GO:0005829//cytosol;GO:0005856//cytoskeleton;GO:0005886//plasma membrane;GO:0005902//microvillus;GO:0005925//focal adhesion;GO:0009986//cell surface;GO:0016020//membrane;GO:0016323//basolateral plasma membrane;GO:0016324//apical plasma membrane;GO:0030175//filopodium;GO:0031143//pseudopodium;GO:0031528//microvillus membrane;GO:0042995//cell projection;GO:0…	GO:0003725//double-stranded RNA binding;GO:0003779//actin binding;GO:0005102//signaling receptor binding;GO:0008092//cytoskeletal protein binding;GO:0019899//enzyme binding;GO:0019901//protein kinase binding;GO:0050839//cell adhesion molecule binding	GO:0001771//immunological synapse formation;GO:0007159//leukocyte cell-cell adhesion;GO:0008360//regulation of cell shape;GO:0008361//regulation of cell size;GO:0010628//positive regulation of gene expression;GO:0022612//gland morphogenesis;GO:0022614//membrane to membrane docking;GO:0042098//T cell proliferation;GO:0045198//establishment of epithelial cell apical/basal polarity;GO:0050900//leuko…
bta-miR-138	ENSBTAT00000017582	802	824	-17.53	tCGACCACctcgagcaaacgatt	x|||||||xxxxxxxxxxxxxxx	aGCTGGTGttgtgaatcaggccg	CFAP97	cilia and flagella associated protein 97 [Source:VGNC Symbol;Acc:VGNC:27251]	-	-	-	-	-	-	-
bta-miR-138	ENSBTAT00000017638	2683	2705	-18.76	cCGACCACCGCTCccatggagtg	x|||||||x:|x|xxxxxxxxxx	aGCTGGTGTTGTGaatcaggccg	POLR3A	RNA polymerase III subunit A [Source:VGNC Symbol;Acc:VGNC:33145]	Organismal Systems;Genetic Information Processing	Immune system;Transcription	ko04623//Cytosolic DNA-sensing pathway;ko03020//RNA polymerase	K03018;K03018	GO:0005634//nucleus;GO:0005654//nucleoplasm;GO:0005666//RNA polymerase III complex	GO:0003677//DNA binding;GO:0003682//chromatin binding;GO:0003899//DNA-directed 5'-3' RNA polymerase activity;GO:0016740//transferase activity;GO:0016779//nucleotidyltransferase activity;GO:0046872//metal ion binding	GO:0002376//immune system process;GO:0006351//transcription, DNA-templated;GO:0032728//positive regulation of interferon-beta production;GO:0045087//innate immune response;GO:0051607//defense response to virus
bta-miR-138	ENSBTAT00000017648	383	403	-16.81	tCGACCAC--CCGTAAGTTTatg	x|||||||xx|xx|x|||::xxx	aGCTGGTGTTGTGAATCAGGccg	HOMER2	homer scaffold protein 2 [Source:VGNC Symbol;Acc:VGNC:29902]	Environmental Information Processing;Organismal Systems	Signal transduction;Nervous system	ko04068//FoxO signaling pathway;ko04724//Glutamatergic synapse	K15010;K15010	GO:0005737//cytoplasm;GO:0005886//plasma membrane;GO:0014069//postsynaptic density;GO:0030425//dendrite;GO:0032426//stereocilium tip;GO:0043005//neuron projection;GO:0045177//apical part of cell	GO:0003779//actin binding;GO:0030160//GKAP/Homer scaffold activity;GO:0035256//G protein-coupled glutamate receptor binding	GO:0007216//G protein-coupled glutamate receptor signaling pathway;GO:0007605//sensory perception of sound;GO:0008277//regulation of G protein-coupled receptor signaling pathway;GO:0032703//negative regulation of interleukin-2 production;GO:0035584//calcium-mediated signaling using intracellular calcium source;GO:0048148//behavioral response to cocaine;GO:0048875//chemical homeostasis within a ti…
bta-miR-138	ENSBTAT00000017737	30	52	-16.98	cCGACCACCCGACGTAGagactg	x|||||||xxx||x|||xxxxxx	aGCTGGTGTTGTGAATCaggccg	EYA2	EYA transcriptional coactivator and phosphatase 2 [Source:VGNC Symbol;Acc:VGNC:28671]	-	-	-	-	GO:0005634//nucleus;GO:0005737//cytoplasm;GO:0005739//mitochondrion;GO:0005829//cytosol	GO:0000287//magnesium ion binding;GO:0004721//phosphoprotein phosphatase activity;GO:0004725//protein tyrosine phosphatase activity;GO:0016787//hydrolase activity;GO:0046872//metal ion binding	GO:0006281//DNA repair;GO:0006325//chromatin organization;GO:0006470//protein dephosphorylation;GO:0006974//cellular response to DNA damage stimulus;GO:0007275//multicellular organism development;GO:0014706//striated muscle tissue development;GO:0016576//histone dephosphorylation;GO:0035335//peptidyl-tyrosine dephosphorylation;GO:0045739//positive regulation of DNA repair;GO:0048856//anatomical s…
bta-miR-138	ENSBTAT00000017818	725	747	-18.8	cCGACCACACTG-TCGCTCGCGtg	x||||||||x::x|x:x||x||xx	aGCTGGTGTTGTGAATCAG-GCcg	ANKH	ANKH inorganic pyrophosphate transport regulator [Source:VGNC Symbol;Acc:VGNC:25901]	-	-	-	-	GO:0005886//plasma membrane;GO:0005887//integral component of plasma membrane;GO:0016020//membrane;GO:0016021//integral component of membrane	GO:0005315//inorganic phosphate transmembrane transporter activity;GO:0015114//phosphate ion transmembrane transporter activity;GO:0030504//inorganic diphosphate transmembrane transporter activity	GO:0030500//regulation of bone mineralization;GO:0030505//inorganic diphosphate transport;GO:0035435//phosphate ion transmembrane transport
bta-miR-138	ENSBTAT00000017850	108	130	-18.75	tCGACCACTGTTATTCGTTTagg	x|||||||x::xx||x||::xxx	aGCTGGTGTTGTGAATCAGGccg	BLVRA	biliverdin reductase A [Source:VGNC Symbol;Acc:VGNC:26510]	Metabolism;Metabolism	Global and overview maps;Metabolism of cofactors and vitamins	ko01100//Metabolic pathways;ko00860//Porphyrin and chlorophyll metabolism	K00214;K00214	GO:0005737//cytoplasm;GO:0005829//cytosol	GO:0004074//biliverdin reductase activity;GO:0008270//zinc ion binding;GO:0016491//oxidoreductase activity;GO:0046872//metal ion binding	GO:0042167//heme catabolic process;GO:0055114//oxidation-reduction process
bta-miR-138	ENSBTAT00000017856	414	436	-14.37	tCGACCACctagagataaaaact	x|||||||xxxxxxxxxxxxxxx	aGCTGGTGttgtgaatcaggccg	HTATIP2	HIV-1 Tat interactive protein 2 [Source:VGNC Symbol;Acc:VGNC:29989]	-	-	-	-	GO:0005635//nuclear envelope;GO:0005737//cytoplasm;GO:0005829//cytosol	-	GO:0045765//regulation of angiogenesis;GO:0051170//import into nucleus
bta-miR-138	ENSBTAT00000017906	287	310	-17.56	cCGACCACTCCGTCGTGGACTtct	x|||||||xx|:x|x|:|x|:xxx	aGCTGGTGTTGT-GAATCAGGccg	L1CAM	L1 cell adhesion molecule [Source:VGNC Symbol;Acc:VGNC:30760]	Environmental Information Processing;Organismal Systems	Signaling molecules and interaction;Development	ko04514//Cell adhesion molecules (CAMs);ko04360//Axon guidance	K06550;K06550	GO:0005886//plasma membrane;GO:0009986//cell surface;GO:0016020//membrane;GO:0016021//integral component of membrane;GO:0030424//axon;GO:0043025//neuronal cell body	GO:0019904//protein domain specific binding;GO:0098632//cell-cell adhesion mediator activity	GO:0007156//homophilic cell adhesion via plasma membrane adhesion molecules;GO:0007160//cell-matrix adhesion;GO:0007411//axon guidance;GO:0016477//cell migration;GO:0031175//neuron projection development;GO:0050808//synapse organization;GO:0061564//axon development;GO:0070593//dendrite self-avoidance
bta-miR-138	ENSBTAT00000017959	20	44	-22.24	tCGACCACGAGTCAAGGAGTTTccg	x|||||||:|xx||xxx|||::xxx	aGCTGGTGTT--GTGAATCAGGccg	--	cornifin-B-like [Source:NCBI gene;Acc:507527]	-	-	-	-	GO:0001533//cornified envelope;GO:0005737//cytoplasm	GO:0005198//structural molecule activity	GO:0018149//peptide cross-linking;GO:0030216//keratinocyte differentiation
bta-miR-138	ENSBTAT00000017984	235	257	-17.47	aCGACCACAGAATTccaccaatt	x||||||||:x|:|xxxxxxxxx	aGCTGGTGTTGTGAatcaggccg	MPIG6B	megakaryocyte and platelet inhibitory receptor G6b [Source:VGNC Symbol;Acc:VGNC:31577]	-	-	-	-	GO:0005886//plasma membrane;GO:0016020//membrane;GO:0016021//integral component of membrane	-	GO:0007229//integrin-mediated signaling pathway;GO:0007596//blood coagulation;GO:0030220//platelet formation;GO:0035855//megakaryocyte development
bta-miR-138	ENSBTAT00000017987	319	341	-22.29	cCGACCACCCCCTTCTGTTTGga	x|||||||xx|x:|xx||::|xx	aGCTGGTGTTGTGAATCAGGCcg	CHMP7	charged multivesicular body protein 7 [Source:VGNC Symbol;Acc:VGNC:27306]	Cellular Processes;Cellular Processes	Transport and catabolism;Cell growth and death	ko04144//Endocytosis;ko04217//Necroptosis	K15053;K15053	GO:0000785//chromatin;GO:0000815//ESCRT III complex;GO:0005634//nucleus;GO:0005635//nuclear envelope;GO:0005829//cytosol	GO:0008565//protein transporter activity	GO:0006997//nucleus organization;GO:0007034//vacuolar transport;GO:0007080//mitotic metaphase plate congression;GO:0010458//exit from mitosis;GO:0015031//protein transport;GO:0031468//nuclear envelope reassembly;GO:0045324//late endosome to vacuole transport;GO:0061952//midbody abscission;GO:0071168//protein localization to chromatin
bta-miR-138	ENSBTAT00000018071	1766	1791	-17.5	aCGACCACCCTTACGTTTTGTTatgg	x|||||||xxxx||::||x||:xxxx	aGCTGGTGT---TGTGAATCAGgccg	CHMP3	charged multivesicular body protein 3 [Source:NCBI gene;Acc:507722]	Cellular Processes;Cellular Processes	Transport and catabolism;Cell growth and death	ko04144//Endocytosis;ko04217//Necroptosis	K12193;K12193	GO:0000815//ESCRT III complex;GO:0005737//cytoplasm;GO:0005768//endosome;GO:0005771//multivesicular body;GO:0005829//cytosol;GO:0016020//membrane;GO:0031902//late endosome membrane	-	GO:0000920//septum digestion after cytokinesis;GO:0007034//vacuolar transport;GO:0015031//protein transport;GO:0032509//endosome transport via multivesicular body sorting pathway;GO:0045324//late endosome to vacuole transport
bta-miR-138	ENSBTAT00000018168	14	36	-24.46	aCGACCACAAGACCGAGGGCGtc	x|||||||||x||xx||xx||xx	aGCTGGTGTTGTGAATCAGGCcg	SLC46A2	solute carrier family 46 member 2 [Source:VGNC Symbol;Acc:VGNC:34885]	-	-	-	-	GO:0009986//cell surface;GO:0016020//membrane;GO:0016021//integral component of membrane	GO:0005215//transporter activity	GO:0043029//T cell homeostasis;GO:0045580//regulation of T cell differentiation;GO:0048538//thymus development;GO:0055085//transmembrane transport;GO:0070233//negative regulation of T cell apoptotic process
bta-miR-138	ENSBTAT00000018191	8	30	-25.17	aCGACCACAGGTCTCAGTCCcac	x||||||||:xx||x|||||xxx	aGCTGGTGTTGTGAATCAGGccg	MCTP2	multiple C2 and transmembrane domain containing 2 [Source:VGNC Symbol;Acc:VGNC:31324]	-	-	-	-	GO:0005654//nucleoplasm;GO:0005829//cytosol;GO:0016020//membrane;GO:0016021//integral component of membrane;GO:0030672//synaptic vesicle membrane	GO:0005509//calcium ion binding	-
bta-miR-138	ENSBTAT00000018206	1441	1463	-17.86	tCGACCACCTTGTTAAGTattat	x|||||||xx:::|x|||xxxxx	aGCTGGTGTTGTGAATCAggccg	TBC1D1	TBC1 domain family member 1 [Source:VGNC Symbol;Acc:VGNC:35623]	Environmental Information Processing	Signal transduction	ko04152//AMPK signaling pathway	K18341	GO:0005634//nucleus	GO:0005096//GTPase activator activity;GO:0017137//Rab GTPase binding	GO:0006886//intracellular protein transport;GO:0090630//activation of GTPase activity
bta-miR-138	ENSBTAT00000018258	163	188	-20.37	cCGACCACTCCTACACTcctctacag	x|||||||xxxx|||||xxxxxxxxx	aGCTGGTGT---TGTGAatcaggccg	CD5	CD5 molecule [Source:VGNC Symbol;Acc:VGNC:27037]	Organismal Systems	Immune system	ko04640//Hematopoietic cell lineage	K06455	GO:0005886//plasma membrane;GO:0009897//external side of plasma membrane;GO:0016020//membrane;GO:0016021//integral component of membrane	GO:0005044//scavenger receptor activity	GO:0006898//receptor-mediated endocytosis;GO:0031295//T cell costimulation;GO:0097190//apoptotic signaling pathway
bta-miR-138	ENSBTAT00000018261	868	891	-26.11	tCGACCACCCGTCTTGGGTTTGgg	x|||||||xxxx|||:|x|::|xx	aGCTGGTGTTGTGAATC-AGGCcg	ITGA5	integrin subunit alpha 5 [Source:VGNC Symbol;Acc:VGNC:30317]	Human Diseases;Environmental Information Processing;Human Diseases;Human Diseases;Cellular Processes;Cellular Processes;Human Diseases;Cellular Processes;Human Diseases;Organismal Systems;Human Diseases;Environmental Information Processing;Human Diseases;Human Diseases;Human Diseases;Human Diseases	Infectious diseases;Signal transduction;Infectious diseases;Cancers;Cell motility;Cellular community - eukaryotes;Infectious disease: bacterial;Transport and catabolism;Cancers;Immune system;Cardiovascular diseases;Signaling molecules and interaction;Cardiovascular diseases;Cardiovascular diseases;Infectious diseases;Infectious diseases	ko05168//Herpes simplex infection;ko04151//PI3K-Akt signaling pathway;ko05165//Human papillomavirus infection;ko05205//Proteoglycans in cancer;ko04810//Regulation of actin cytoskeleton;ko04510//Focal adhesion;ko05135//Yersinia infection;ko04145//Phagosome;ko05206//MicroRNAs in cancer;ko04640//Hematopoietic cell lineage;ko05414//Dilated cardiomyopathy (DCM);ko04512//ECM-receptor interaction;ko0541…	K06484;K06484;K06484;K06484;K06484;K06484;K06484;K06484;K06484;K06484;K06484;K06484;K06484;K06484;K06484;K06484	GO:0005783//endoplasmic reticulum;GO:0005794//Golgi apparatus;GO:0005886//plasma membrane;GO:0005911//cell-cell junction;GO:0005925//focal adhesion;GO:0008305//integrin complex;GO:0009897//external side of plasma membrane;GO:0009986//cell surface;GO:0016020//membrane;GO:0016021//integral component of membrane;GO:0031410//cytoplasmic vesicle;GO:0032587//ruffle membrane;GO:0045202//synapse	GO:0005178//integrin binding	GO:0007044//cell-substrate junction assembly;GO:0007155//cell adhesion;GO:0007157//heterophilic cell-cell adhesion via plasma membrane cell adhesion molecules;GO:0007159//leukocyte cell-cell adhesion;GO:0007229//integrin-mediated signaling pathway;GO:0007613//memory;GO:0031589//cell-substrate adhesion;GO:0033627//cell adhesion mediated by integrin;GO:0033631//cell-cell adhesion mediated by integr…
bta-miR-138	ENSBTAT00000018290	169	187	-16.89	cCGACCACA---CTTA-TCaaac	x||||||||xxx||||x||xxxx	aGCTGGTGTTGTGAATCAGgccg	NPSR1	neuropeptide S receptor 1 [Source:VGNC Symbol;Acc:VGNC:32216]	-	-	-	-	GO:0005886//plasma membrane;GO:0005887//integral component of plasma membrane;GO:0016020//membrane;GO:0016021//integral component of membrane	GO:0004930//G protein-coupled receptor activity;GO:0005000//vasopressin receptor activity;GO:0008188//neuropeptide receptor activity	GO:0007165//signal transduction;GO:0007186//G protein-coupled receptor signaling pathway;GO:0007218//neuropeptide signaling pathway;GO:0051281//positive regulation of release of sequestered calcium ion into cytosol
bta-miR-138	ENSBTAT00000018382	2303	2328	-24.87	aCGACCACGATTCAGCGAAGTCAGca	x|||||||:|xx||x|xx||||x|xx	aGCTGGTGTT--GT-GAATCAGGCcg	DSG1	desmoglein 1 [Source:VGNC Symbol;Acc:VGNC:28220]	Human Diseases	Infectious diseases	ko05150//Staphylococcus aureus infection	K07596	GO:0005886//plasma membrane;GO:0005911//cell-cell junction;GO:0009898//cytoplasmic side of plasma membrane;GO:0016020//membrane;GO:0016021//integral component of membrane	GO:0005509//calcium ion binding;GO:0045295//gamma-catenin binding	GO:0007155//cell adhesion;GO:0007156//homophilic cell adhesion via plasma membrane adhesion molecules;GO:0050821//protein stabilization
bta-miR-138	ENSBTAT00000018426	537	559	-25.62	aCGACCACTCCCGCGACCCCGgc	x|||||||xx|xxxx|xx|||xx	aGCTGGTGTTGTGAATCAGGCcg	SSH3	slingshot protein phosphatase 3 [Source:VGNC Symbol;Acc:VGNC:35314]	Cellular Processes;Organismal Systems	Cell motility;Development	ko04810//Regulation of actin cytoskeleton;ko04360//Axon guidance	K05766;K05766	GO:0005737//cytoplasm	GO:0003779//actin binding;GO:0004725//protein tyrosine phosphatase activity;GO:0008138//protein tyrosine/serine/threonine phosphatase activity;GO:0016787//hydrolase activity;GO:0016791//phosphatase activity	GO:0006470//protein dephosphorylation;GO:0008064//regulation of actin polymerization or depolymerization;GO:0010591//regulation of lamellipodium assembly;GO:0016311//dephosphorylation;GO:0035335//peptidyl-tyrosine dephosphorylation;GO:0050770//regulation of axonogenesis
bta-miR-138	ENSBTAT00000018473	244	266	-19.35	cCGACCACTGAAGTACCTGCGta	x|||||||x:x|x|xxx|x||xx	aGCTGGTGTTGTGAATCAGGCcg	TXNRD1	thioredoxin reductase 1 [Source:VGNC Symbol;Acc:VGNC:36545]	Human Diseases;Human Diseases;Metabolism	Cancers;Cancers;Metabolism of other amino acids	ko05200//Pathways in cancer;ko05225//Hepatocellular carcinoma;ko00450//Selenocompound metabolism	K22182;K22182;K22182	GO:0005623//cell	GO:0004791//thioredoxin-disulfide reductase activity;GO:0009055//electron transfer activity;GO:0016491//oxidoreductase activity;GO:0016668//oxidoreductase activity, acting on a sulfur group of donors, NAD(P) as acceptor;GO:0050660//flavin adenine dinucleotide binding	GO:0022900//electron transport chain;GO:0045454//cell redox homeostasis;GO:0055114//oxidation-reduction process;GO:0098869//cellular oxidant detoxification
bta-miR-138	ENSBTAT00000018591	1521	1543	-17.71	aCGACCACttcggaagaggaggt	x|||||||xxxxxxxxxxxxxxx	aGCTGGTGttgtgaatcaggccg	FKRP	fukutin related protein [Source:VGNC Symbol;Acc:VGNC:29029]	Metabolism;Metabolism	Global and overview maps;Glycan biosynthesis and metabolism	ko01100//Metabolic pathways;ko00515//Mannose type O-glycan biosyntheis	K19873;K19873	GO:0005615//extracellular space;GO:0005634//nucleus;GO:0005791//rough endoplasmic reticulum;GO:0005794//Golgi apparatus;GO:0005829//cytosol;GO:0016010//dystrophin-associated glycoprotein complex;GO:0016020//membrane;GO:0016021//integral component of membrane;GO:0042383//sarcolemma	-	GO:0009101//glycoprotein biosynthetic process;GO:0016485//protein processing;GO:0035269//protein O-linked mannosylation
bta-miR-138	ENSBTAT00000018618	1166	1190	-21.91	tCGACCACGGTCTCCGACGTCAGcg	x|||||||::x|x|xx|x|||x|xx	aGCTGGTGTT-GTGAAT-CAGGCcg	TMOD2	tropomodulin 2 [Source:VGNC Symbol;Acc:VGNC:36136]	-	-	-	-	GO:0005865//striated muscle thin filament;GO:0030016//myofibril	GO:0005523//tropomyosin binding	GO:0006936//muscle contraction;GO:0007270//neuron-neuron synaptic transmission;GO:0007611//learning or memory;GO:0030239//myofibril assembly;GO:0045745//positive regulation of G protein-coupled receptor signaling pathway;GO:0051694//pointed-end actin filament capping
bta-miR-138	ENSBTAT00000018630	20	42	-13.93	aCGACCACCTTGTTAAagacatg	x|||||||xx:::|x|xxxxxxx	aGCTGGTGTTGTGAATcaggccg	SIRT1	sirtuin 1 [Source:VGNC Symbol;Acc:VGNC:34630]	Metabolism;Human Diseases;Cellular Processes;Environmental Information Processing;Environmental Information Processing;Organismal Systems;Organismal Systems;Human Diseases;Organismal Systems;Metabolism	Global and overview maps;Cancers;Cell growth and death;Signal transduction;Signal transduction;Endocrine system;Aging;Substance dependence;Aging;Metabolism of cofactors and vitamins	ko01100//Metabolic pathways;ko05206//MicroRNAs in cancer;ko04218//Cellular senescence;ko04068//FoxO signaling pathway;ko04152//AMPK signaling pathway;ko04922//Glucagon signaling pathway;ko04211//Longevity regulating pathway - mammal;ko05031//Amphetamine addiction;ko04213//Longevity regulating pathway - multiple species;ko00760//Nicotinate and nicotinamide metabolism	K11411;K11411;K11411;K11411;K11411;K11411;K11411;K11411;K11411;K11411	GO:0000785//chromatin;GO:0000790//nuclear chromatin;GO:0005634//nucleus;GO:0005635//nuclear envelope;GO:0005637//nuclear inner membrane;GO:0005654//nucleoplasm;GO:0005677//chromatin silencing complex;GO:0005719//nuclear euchromatin;GO:0005720//nuclear heterochromatin;GO:0005730//nucleolus;GO:0005737//cytoplasm;GO:0005739//mitochondrion;GO:0005829//cytosol;GO:0016605//PML body;GO:0033553//rDNA het…	GO:0000980//RNA polymerase II distal enhancer sequence-specific DNA binding;GO:0001077//proximal promoter DNA-binding transcription activator activity, RNA polymerase II-specific;GO:0002039//p53 binding;GO:0003714//transcription corepressor activity;GO:0004407//histone deacetylase activity;GO:0008022//protein C-terminus binding;GO:0008134//transcription factor binding;GO:0017136//NAD-dependent hi…	GO:0000012//single strand break repair;GO:0000122//negative regulation of transcription by RNA polymerase II;GO:0000183//chromatin silencing at rDNA;GO:0000720//pyrimidine dimer repair by nucleotide-excision repair;GO:0000731//DNA synthesis involved in DNA repair;GO:0001525//angiogenesis;GO:0001542//ovulation from ovarian follicle;GO:0001678//cellular glucose homeostasis;GO:0001934//positive regu…
bta-miR-138	ENSBTAT00000018734	1299	1323	-16.12	aCGACCACACCCATGTTAAAACGtg	x||||||||x|x|:x|||xxx||xx	aGCTGGTGTTG-TG-AATCAGGCcg	ARHGEF3	Rho guanine nucleotide exchange factor 3 [Source:VGNC Symbol;Acc:VGNC:26115]	-	-	-	-	GO:0005622//intracellular	GO:0005085//guanyl-nucleotide exchange factor activity;GO:0005089//Rho guanyl-nucleotide exchange factor activity	GO:0035023//regulation of Rho protein signal transduction;GO:0035556//intracellular signal transduction
bta-miR-138	ENSBTAT00000018755	449	471	-16.91	aCGACCACtccctccgaaagaac	x|||||||xxxxxxxxxxxxxxx	aGCTGGTGttgtgaatcaggccg	SH3GL2	SH3 domain containing GRB2 like 2, endophilin A1 [Source:VGNC Symbol;Acc:VGNC:34573]	Cellular Processes	Transport and catabolism	ko04144//Endocytosis	K11247	GO:0005737//cytoplasm;GO:0005769//early endosome;GO:0098793//presynapse	GO:0042802//identical protein binding	GO:0002090//regulation of receptor internalization;GO:0006897//endocytosis;GO:0016191//synaptic vesicle uncoating;GO:0031175//neuron projection development;GO:0048488//synaptic vesicle endocytosis;GO:0097484//dendrite extension;GO:1990416//cellular response to brain-derived neurotrophic factor stimulus
bta-miR-138	ENSBTAT00000018774	1010	1031	-21.09	cCGACCACT-CATCCATTCGGaa	x|||||||xx||:xx|x||x|xx	aGCTGGTGTTGTGAATCAGGCcg	PTGS2	prostaglandin-endoperoxide synthase 2 [Source:VGNC Symbol;Acc:VGNC:33512]	Metabolism;Human Diseases;Human Diseases;Human Diseases;Human Diseases;Environmental Information Processing;Human Diseases;Human Diseases;Organismal Systems;Organismal Systems;Organismal Systems;Environmental Information Processing;Organismal Systems;Human Diseases;Human Diseases;Organismal Systems;Metabolism;Human Diseases;Organismal Systems;Environmental Information Processing;Organismal Systems	Global and overview maps;Cancers;Infectious diseases;Neurodegenerative diseases;Infectious diseases;Signal transduction;Infectious diseases;Cancers;Endocrine system;Nervous system;Nervous system;Signal transduction;Immune system;Cancers;Infectious diseases;Immune system;Lipid metabolism;Cancers;Endocrine system;Signal transduction;Endocrine system	ko01100//Metabolic pathways;ko05200//Pathways in cancer;ko05165//Human papillomavirus infection;ko05010//Alzheimer disease;ko05163//Human cytomegalovirus infection;ko04064//NF-kappa B signaling pathway;ko05167//Kaposi sarcoma-associated herpesvirus infection;ko05206//MicroRNAs in cancer;ko04921//Oxytocin signaling pathway;ko04723//Retrograde endocannabinoid signaling;ko04726//Serotonergic synapse…	K11987;K11987;K11987;K11987;K11987;K11987;K11987;K11987;K11987;K11987;K11987;K11987;K11987;K11987;K11987;K11987;K11987;K11987;K11987;K11987;K11987	GO:0005737//cytoplasm;GO:0005783//endoplasmic reticulum;GO:0043005//neuron projection	GO:0004601//peroxidase activity;GO:0004666//prostaglandin-endoperoxide synthase activity;GO:0019899//enzyme binding;GO:0020037//heme binding;GO:0042803//protein homodimerization activity	GO:0000212//meiotic spindle organization;GO:0001516//prostaglandin biosynthetic process;GO:0001550//ovarian cumulus expansion;GO:0001934//positive regulation of protein phosphorylation;GO:0006954//inflammatory response;GO:0006979//response to oxidative stress;GO:0007566//embryo implantation;GO:0008217//regulation of blood pressure;GO:0019371//cyclooxygenase pathway;GO:0031394//positive regulation…
bta-miR-138	ENSBTAT00000018806	70	92	-14.24	cCGACCACGCCCCCAATTgaccc	x|||||||:x|x|xx|x|xxxxx	aGCTGGTGTTGTGAATCAggccg	LCN2	lipocalin 2 [Source:VGNC Symbol;Acc:VGNC:30814]	Organismal Systems	Immune system	ko04657//IL-17 signaling pathway	K21129	GO:0005576//extracellular region;GO:0005615//extracellular space	GO:0005506//iron ion binding;GO:0036094//small molecule binding	GO:0009615//response to virus;GO:0009617//response to bacterium;GO:0015891//siderophore transport;GO:0045087//innate immune response;GO:0097192//extrinsic apoptotic signaling pathway in absence of ligand;GO:0120162//positive regulation of cold-induced thermogenesis
bta-miR-138	ENSBTAT00000018852	1799	1821	-20.17	aCGACCACAG-ATTATGGaggtgg	x||||||||:x|:|x|:|xxxxxx	aGCTGGTGTTGTGA-ATCaggccg	SLC12A5	solute carrier family 12 member 5 [Source:VGNC Symbol;Acc:VGNC:34668]	Organismal Systems	Nervous system	ko04727//GABAergic synapse	K23967	GO:0005886//plasma membrane;GO:0005887//integral component of plasma membrane;GO:0016020//membrane;GO:0016021//integral component of membrane	GO:0005215//transporter activity;GO:0015108//chloride transmembrane transporter activity;GO:0015377//cation:chloride symporter activity;GO:0015379//potassium:chloride symporter activity	GO:0006811//ion transport;GO:0006821//chloride transport;GO:0006873//cellular ion homeostasis;GO:0006884//cell volume homeostasis;GO:0006971//hypotonic response;GO:0007268//chemical synaptic transmission;GO:0007612//learning;GO:0010107//potassium ion import;GO:0030644//cellular chloride ion homeostasis;GO:0035264//multicellular organism growth;GO:0040040//thermosensory behavior;GO:0042493//respon…
bta-miR-138	ENSBTAT00000018867	177	199	-20.16	tCGACCACCCAC-CTTAaagggga	x|||||||xx||x||||xxxxxxx	aGCTGGTGT-TGTGAATcaggccg	PPM1N	protein phosphatase, Mg2+/Mn2+ dependent 1N (putative) [Source:NCBI gene;Acc:530233]	-	-	-	-	-	GO:0000287//magnesium ion binding;GO:0004721//phosphoprotein phosphatase activity;GO:0004722//protein serine/threonine phosphatase activity;GO:0030145//manganese ion binding	GO:0006470//protein dephosphorylation
bta-miR-138	ENSBTAT00000018877	350	375	-27.95	aCGACCACGACGGTCCTTGGGCCctc	x|||||||:||:xxx|||:|x||xxx	aGCTGGTGTTGT---GAATCAGGccg	S100A16	S100 calcium binding protein A16 [Source:VGNC Symbol;Acc:VGNC:34241]	-	-	-	-	GO:0005615//extracellular space;GO:0005634//nucleus;GO:0005730//nucleolus;GO:0005737//cytoplasm;GO:0005829//cytosol;GO:0005886//plasma membrane	GO:0005509//calcium ion binding;GO:0042803//protein homodimerization activity;GO:0046872//metal ion binding	GO:0051592//response to calcium ion
bta-miR-138	ENSBTAT00000018998	275	297	-20.71	aCGACCACACTACTAGGagaccc	x||||||||x:|||x:|xxxxxx	aGCTGGTGTTGTGAATCaggccg	RHOC	ras homolog family member C [Source:VGNC Symbol;Acc:VGNC:55672]	-	-	-	-	GO:0005622//intracellular;GO:0005634//nucleus;GO:0005737//cytoplasm;GO:0005886//plasma membrane;GO:0005938//cell cortex;GO:0016020//membrane;GO:0032153//cell division site;GO:0032154//cleavage furrow;GO:0032420//stereocilium;GO:0043231//intracellular membrane-bounded organelle	GO:0000166//nucleotide binding;GO:0003924//GTPase activity;GO:0005525//GTP binding;GO:0019901//protein kinase binding	GO:0000281//mitotic cytokinesis;GO:0007015//actin filament organization;GO:0007264//small GTPase mediated signal transduction;GO:0007266//Rho protein signal transduction;GO:0008360//regulation of cell shape;GO:0016477//cell migration;GO:0030334//regulation of cell migration;GO:0030335//positive regulation of cell migration;GO:0030950//establishment or maintenance of actin cytoskeleton polarity;GO…
[truncated: 15,800 more rows]
