# Supplementary material for: Transcriptional analysis of microRNAs related to unsaturated fatty acid synthesis by interfering bovine adipocyte ACSL1 gene
Source: Front Genet. 2022 Sep 26;13:994806. doi: 10.3389/fgene.2022.994806 (PMC9548527; doi:10.3389/fgene.2022.994806)
Supplement: Supplementary file 3 [file DataSheet4.XLS]

B_Pathway	C_Pathway	NC-vs-si
Amino acid metabolism	ko00330 Arginine and proline metabolism	1.200797e-02
Cancers	ko05200 Pathways in cancer	4.372738e-03
Cancers	ko05205 Proteoglycans in cancer	5.516836e-05
Cancers	ko05206 MicroRNAs in cancer	4.610930e-05
Cancers	ko05211 Renal cell carcinoma	3.091646e-03
Cancers	ko05212 Pancreatic cancer	3.154329e-03
Cancers	ko05215 Prostate cancer	3.167000e-02
Cancers	ko05219 Bladder cancer	2.505850e-02
Cancers	ko05221 Acute myeloid leukemia	1.468911e-02
Cancers	ko05230 Central carbon metabolism in cancer	2.219552e-02
Cancers	ko05231 Choline metabolism in cancer	4.432913e-03
Carbohydrate metabolism	ko00020 Citrate cycle (TCA cycle)	2.388070e-02
Carbohydrate metabolism	ko00051 Fructose and mannose metabolism	3.091646e-03
Carbohydrate metabolism	ko00052 Galactose metabolism	4.763033e-03
Carbohydrate metabolism	ko00500 Starch and sucrose metabolism	2.388070e-02
Carbohydrate metabolism	ko00562 Inositol phosphate metabolism	3.154522e-02
Cardiovascular diseases	ko05418 Fluid shear stress and atherosclerosis	2.559850e-03
Cell growth and death	ko04115 p53 signaling pathway	2.639220e-02
Cell growth and death	ko04218 Cellular senescence	2.117318e-04
Cell motility	ko04810 Regulation of actin cytoskeleton	1.732149e-03
Cellular community - eukaryotes	ko04520 Adherens junction	6.759745e-04
Cellular community - eukaryotes	ko04530 Tight junction	2.219552e-02
Drug resistance	ko01521 EGFR tyrosine kinase inhibitor resistance	4.433677e-02
Endocrine and metabolic diseases	ko04931 Insulin resistance	1.328705e-03
Endocrine and metabolic diseases	ko04933 AGE-RAGE signaling pathway in diabetic complications	2.941616e-04
Endocrine system	ko04910 Insulin signaling pathway	2.219552e-02
Endocrine system	ko04911 Insulin secretion	4.254641e-02
Endocrine system	ko04912 GnRH signaling pathway	3.033498e-02
Endocrine system	ko04914 Progesterone-mediated oocyte maturation	2.821063e-02
Endocrine system	ko04921 Oxytocin signaling pathway	3.707612e-02
Endocrine system	ko04922 Glucagon signaling pathway	4.124647e-02
Endocrine system	ko04926 Relaxin signaling pathway	4.124647e-02
Excretory system	ko04966 Collecting duct acid secretion	4.124647e-02
Folding, sorting and degradation	ko03018 RNA degradation	8.517139e-03
Folding, sorting and degradation	ko04130 SNARE interactions in vesicular transport	3.581725e-03
Global and overview maps	ko01100 Metabolic pathways	1.180417e-07
Global and overview maps	ko01200 Carbon metabolism	2.672802e-03
Global and overview maps	ko01212 Fatty acid metabolism	5.307788e-03
Global and overview maps	ko01230 Biosynthesis of amino acids	6.759745e-04
Glycan biosynthesis and metabolism	ko00514 Other types of O-glycan biosynthesis	2.219552e-02
Glycan biosynthesis and metabolism	ko00515 Mannose type O-glycan biosyntheis	4.225699e-03
Glycan biosynthesis and metabolism	ko00533 Glycosaminoglycan biosynthesis - keratan sulfate	1.336388e-02
Immune system	ko04062 Chemokine signaling pathway	1.814329e-04
Immune system	ko04610 Complement and coagulation cascades	5.307788e-03
Immune system	ko04670 Leukocyte transendothelial migration	2.219552e-02
Infectious diseases	ko05132 Salmonella infection	1.940715e-02
Infectious diseases	ko05133 Pertussis	2.772119e-03
Infectious diseases	ko05160 Hepatitis C	2.812288e-02
Infectious diseases	ko05161 Hepatitis B	4.432913e-03
Infectious diseases	ko05165 Human papillomavirus infection	2.873662e-04
Infectious diseases	ko05167 Kaposi sarcoma-associated herpesvirus infection	4.359741e-03
Lipid metabolism	ko00062 Fatty acid elongation	4.124647e-02
Lipid metabolism	ko00100 Steroid biosynthesis	1.953237e-02
Lipid metabolism	ko00564 Glycerophospholipid metabolism	4.124647e-02
Metabolism of cofactors and vitamins	ko00730 Thiamine metabolism	3.167000e-02
Metabolism of cofactors and vitamins	ko00750 Vitamin B6 metabolism	3.577709e-02
Nervous system	ko04721 Synaptic vesicle cycle	7.201889e-04
Nervous system	ko04722 Neurotrophin signaling pathway	2.812288e-02
Nervous system	ko04728 Dopaminergic synapse	1.242322e-02
Neurodegenerative diseases	ko05020 Prion diseases	1.450907e-02
Replication and repair	ko03450 Non-homologous end-joining	2.241851e-02
Signal transduction	ko04010 MAPK signaling pathway	3.073249e-08
Signal transduction	ko04066 HIF-1 signaling pathway	2.772119e-03
Signal transduction	ko04068 FoxO signaling pathway	4.124647e-02
Signal transduction	ko04070 Phosphatidylinositol signaling system	1.336388e-02
Signal transduction	ko04071 Sphingolipid signaling pathway	8.318589e-03
Signal transduction	ko04072 Phospholipase D signaling pathway	2.173171e-02
Signal transduction	ko04150 mTOR signaling pathway	3.566183e-02
Signal transduction	ko04151 PI3K-Akt signaling pathway	2.388070e-02
Signal transduction	ko04152 AMPK signaling pathway	1.891097e-04
Signal transduction	ko04371 Apelin signaling pathway	4.514031e-02
Signal transduction	ko04390 Hippo signaling pathway	2.505850e-02
Signal transduction	ko04668 TNF signaling pathway	1.922689e-02
Signaling molecules and interaction	ko04061 Viral protein interaction with cytokine and cytokine receptor	1.822144e-02
Translation	ko03015 mRNA surveillance pathway	2.812288e-02
Transport and catabolism	ko04136 Autophagy - other eukaryotes	1.790520e-02
Transport and catabolism	ko04137 Mitophagy - animal	3.167000e-02
Transport and catabolism	ko04140 Autophagy - animal	8.846892e-05
Transport and catabolism	ko04142 Lysosome	3.468952e-04
Transport and catabolism	ko04144 Endocytosis	1.423253e-07
Transport and catabolism	ko04146 Peroxisome	3.505236e-02
