# Supplementary material for: Transcriptional analysis of microRNAs related to unsaturated fatty acid synthesis by interfering bovine adipocyte ACSL1 gene
Source: Front Genet. 2022 Sep 26;13:994806. doi: 10.3389/fgene.2022.994806 (PMC9548527; doi:10.3389/fgene.2022.994806)
Supplement: Supplementary file 4 [file DataSheet1.XLS]

id	NC-1_count	NC-2_count	NC-3_count	si-1_count	si-2_count	si-3_count	NC-1_TPM	NC-2_TPM	NC-3_TPM	si-1_TPM	si-2_TPM	si-3_TPM	NC_mean	si_mean	log2(fc)	PValue	FDR	length	seq	total
bantam-y	16	5	7	13	18	7	1.5132	0.4837	0.6849	1.2955	1.5714	0.6486	0.893933333333333	1.17183333333333	0.39052824477335	0.685243725791275	1	22	TGAGATCATTTTGAAAGCTGAT	66
bta-let-7a-3p	517	437	510	428	591	663	48.8947	42.2728	49.8998	42.6525	51.5942	61.4294	47.0224333333333	51.8920333333333	0.142163869422237	0.9860055708595	1	21	CTATACAATCTACTGTCTTTC	3146
bta-let-7a-5p	22477	18391	19633	19768	22084	22352	2125.7371	1779.0364	1920.9449	1969.9884	1927.9286	2070.9946	1941.90613333333	1989.6372	0.0350319204747329	0.388077065850203	0.908895088864855	22	TGAGGTAGTAGGTTGTATAGTT	124705
bta-let-7b	9000	7605	7862	8761	9165	9281	851.1649	735.6626	769.239	873.0811	800.1026	859.9186	785.3555	844.367433333333	0.104525082019437	0.784723725556017	1	22	TGAGGTAGTAGGTTGTGTGGTT	51674
bta-let-7c	3631	3149	3350	3675	3953	4113	343.3978	304.6156	327.7729	366.2337	345.0961	381.0845	325.2621	364.1381	0.162882971470496	0.827546452828912	1	22	TGAGGTAGTAGGTTGTATGGTT	21871
bta-let-7d	1138	991	1093	1079	1021	1062	107.6251	95.8635	106.942	107.5282	89.1331	98.3982	103.476866666667	98.3531666666667	-0.0732648655743604	0.103077389187887	0.608678163438755	22	AGAGGTAGTAGGTTGCATAGTT	6384
bta-let-7e	5355	4935	4752	4567	4714	4816	506.4431	477.3827	464.9483	455.1263	411.5312	446.22	482.9247	437.625833333333	-0.142100350617112	0.0152303253313361	0.204671952169784	21	TGAGGTAGGAGGTTGTATAGT	29139
bta-let-7f	37357	34274	34458	36198	43566	41482	3532.9964	3315.4636	3371.4623	3607.3269	3803.3027	3843.4591	3406.64076666667	3751.3629	0.139065011470304	0.985361495645244	1	22	TGAGGTAGTAGATTGTATAGTT	227335
bta-let-7g	23466	19988	21394	20025	23235	24058	2219.2707	1933.5207	2093.2458	1995.5998	2028.4107	2229.0617	2082.0124	2084.3574	0.00162401341721006	0.244847990860873	0.824866999290587	22	TGAGGTAGTAGTTTGTACAGTT	132166
bta-let-7i	214195	211623	227873	232739	285793	282138	20257.2523	20471.1549	22295.6999	23193.7031	24949.6695	26141.1178	21008.0357	24761.4968	0.237157253221884	0.358461555445687	0.893782998198253	22	TGAGGTAGTAGTTTGTGCTGTT	1454361
bta-miR-1	1065	798	743	1007	991	987	100.7212	77.1938	72.6971	100.353	86.5141	91.4492	83.5373666666667	92.7721	0.151269332447055	0.926701522758709	1	22	TGGAATGTAAAGAAGTATGTAT	5591
bta-miR-100	34797	32456	33524	33397	32691	32180	3290.8873	3139.6011	3280.0772	3328.1921	2853.9175	2981.5947	3236.8552	3054.5681	-0.0836244234387506	0.061198519488623	0.464199004746681	22	AACCCGTAGATCCGAACTTGTG	199045
bta-miR-101	16219	15496	15458	16809	16981	15751	1533.8938	1498.9912	1512.4518	1675.108	1482.4378	1459.3878	1515.11226666667	1538.97786666667	0.0225477848462913	0.329797301671605	0.888551627310715	21	TACAGTACTGTGATAACTGAA	96714
bta-miR-10162-5p	168	191	186	127	113	120	15.8884	18.4762	18.1987	12.6562	9.8649	11.1184	17.5211	11.2131666666667	-0.643899590699842	1.7456602568145e-05	0.00292852509964241	23	TGGACAGGCCAAGCCGCTGTGCA	905
bta-miR-10166-5p	7	9	16	11	13	15	0.662	0.8706	1.5655	1.0962	1.1349	1.3898	1.0327	1.20696666666667	0.224964621846093	0.92964457064271	1	22	GTGCAGCTGATCACAGACTGTG	71
bta-miR-10172-3p	117	88	128	131	89	102	11.0651	8.5126	12.5239	13.0549	7.7697	9.4507	10.7005333333333	10.0917666666667	-0.0845039498352783	0.369646139442384	0.900736535557886	22	TCACTGGGCATCCTCTGCTTTA	655
bta-miR-10172-5p	11	3	5	6	3	3	1.0403	0.2902	0.4892	0.5979	0.2619	0.278	0.606566666666667	0.379266666666667	-0.677453637802166	0.281479084011303	0.836063249053164	22	AAGTACAGGATGCCCAATGAAT	31
bta-miR-10174-3p	7062	7029	6814	6556	7553	7698	667.8807	679.9438	666.6999	653.3409	659.3753	713.2479	671.508133333333	675.321366666667	0.00816933029684086	0.246097176413363	0.824866999290587	24	ATCACATTGCCAGGGATTACCACG	42712
bta-miR-10174-5p	11	7	8	16	7	13	1.0403	0.6771	0.7827	1.5945	0.6111	1.2045	0.833366666666667	1.1367	0.447828244866698	0.632011087553167	1	22	TGGGTTCCTGGCATGCTGATTT	62
bta-miR-10182-3p	0	2	2	0	0	0	0.01	0.1935	0.1957	0.01	0.01	0.01	0.133066666666667	0.01	-3.73407731484138	0.186624583073568	0.765730636656816	22	GCGGCCCGCGGGCTCGGATGCT	4
bta-miR-10182-5p	2	3	1	0	3	2	0.1891	0.2902	0.0978	0.01	0.2619	0.1853	0.192366666666667	0.1524	-0.335995927456745	0.999999999999999	1	24	CAGTCCGGTCCCGCGGTGTCTCCG	11
bta-miR-103	4230	3710	3632	3248	3377	3368	400.0475	358.8834	355.3645	323.6808	294.8114	312.0575	371.4318	310.183233333333	-0.259976631437462	0.000863560275987763	0.0357048960264171	23	AGCAGCATTGTACAGGGCTATGA	21565
bta-miR-106a	5	5	4	9	6	6	0.4729	0.4837	0.3914	0.8969	0.5238	0.5559	0.449333333333333	0.658866666666667	0.552200449204209	0.569159635604268	1	22	AAAAGTGCTTACAGTGCAGGTA	35
bta-miR-106b	457	467	485	531	421	417	43.2203	45.1748	47.4537	52.917	36.7532	38.6366	45.2829333333333	42.7689333333333	-0.0824041894229273	0.180288850672703	0.748303144683999	21	TAAAGTGCTGACAGTGCAGAT	2778
bta-miR-107	2293	1740	1951	1878	1589	1603	216.8579	168.3173	190.891	187.1529	138.7194	148.5238	192.022066666667	158.132033333333	-0.28014246231439	0.00584812965836424	0.112263203263242	22	AGCAGCATTGTACAGGGCTATC	11054
bta-miR-10a	15228	17152	14968	13447	17326	16360	1440.1711	1659.1828	1464.5089	1340.0665	1512.5562	1515.8138	1521.2876	1456.1455	-0.0631384021420195	0.0933836428692041	0.588011935586065	23	TACCCTGTAGATCCGAATTTGTG	94481
bta-miR-10b	16253	18917	15571	15900	23246	21960	1537.1093	1829.9185	1523.508	1584.5212	2029.371	2034.6743	1630.1786	1882.8555	0.207892251685584	0.599749187717363	1	23	TACCCTGTAGAACCGAATTTGTG	111847
bta-miR-1185	13	7	8	8	10	7	1.2295	0.6771	0.7827	0.7972	0.873	0.6486	0.896433333333333	0.772933333333333	-0.213852310700221	0.508419042053418	1	21	AGAGGATACCCTTTGTATGTT	53
bta-miR-1197	82	59	84	71	69	61	7.7551	5.7073	8.2188	7.0755	6.0237	5.6519	7.22706666666667	6.25036666666667	-0.209469377215975	0.147921441837303	0.692747230351421	21	TAGGACACATGGTCTACTTCT	426
bta-miR-11982	2	0	6	1	1	1	0.1891	0.01	0.5871	0.0997	0.0873	0.0927	0.262066666666667	0.0932333333333333	-1.4910161099479	0.267648558996848	0.836063249053164	23	TTCGGCGCCACCACCCTGCGGGT	11
bta-miR-11984	0	3	0	3	4	5	0.01	0.2902	0.01	0.299	0.3492	0.4633	0.1034	0.3705	1.84123735687826	0.102220113479087	0.608678163438755	23	ACACGCGTCCTTGGATCCTGACT	15
bta-miR-11986b	0	2	1	2	0	1	0.01	0.1935	0.0978	0.1993	0.01	0.0927	0.100433333333333	0.100666666666667	0.00334787661798784	1	1	22	TTTTCCAATGAGTTAGTCCTTT	6
bta-miR-11986c	2	1	0	1	1	0	0.1891	0.0967	0.01	0.0997	0.0873	0.01	0.0986	0.0656666666666667	-0.586426422755328	0.999999999999993	1	22	GAACTGAGTCCTTTGGAAAAGA	5
bta-miR-11989	2	1	0	0	2	0	0.1891	0.0967	0.01	0.01	0.1746	0.01	0.0986	0.0648666666666667	-0.604110342317955	1	1	23	CCCAGGGATGTAGCTCCTAGTGC	5
bta-miR-11990	13	8	9	7	9	8	1.2295	0.7739	0.8806	0.6976	0.7857	0.7412	0.961333333333333	0.7415	-0.374590066065035	0.312707450527925	0.878873348664144	23	TAGGCAGAGATGACAGTCATACT	54
bta-miR-11991	18	22	39	50	43	47	1.7023	2.1281	3.8159	4.9828	3.7539	4.3547	2.54876666666667	4.3638	0.77578567791863	0.0570097069562147	0.444097354912542	21	ATGTTCTGTATCTTGATTGTA	219
bta-miR-11993	3	2	3	2	4	0	0.2837	0.1935	0.2935	0.1993	0.3492	0.01	0.2569	0.186166666666667	-0.464612110251293	0.657900833000417	1	22	GACCTGTGCGTGTACACTCATG	14
bta-miR-11994	8	4	6	8	10	14	0.7566	0.3869	0.5871	0.7972	0.873	1.2972	0.576866666666667	0.989133333333333	0.777927104757834	0.251989322623984	0.831374197065026	22	TGAGAGTTCCCTGTTCTGGATG	50
bta-miR-11995	9	4	6	18	11	10	0.8512	0.3869	0.5871	1.7938	0.9603	0.9265	0.6084	1.22686666666667	1.01188641023	0.107387728532399	0.609937350179723	22	TTGTCCTACTTCTCAGCTGTCT	58
bta-miR-11998	61	61	57	67	63	68	5.769	5.9008	5.577	6.6769	5.4999	6.3004	5.74893333333333	6.15906666666667	0.0994174433550765	0.890440055313479	1	22	TTCTCTAGTGTGTTTTCCCAAC	377
bta-miR-12000	3	2	2	1	1	0	0.2837	0.1935	0.1957	0.0997	0.0873	0.01	0.2243	0.0656666666666667	-1.77219649146369	0.207466581673096	0.802253867980499	22	TTGAATCCACAGATGTGAGACC	9
bta-miR-12001	1	3	2	0	4	3	0.0946	0.2902	0.1957	0.01	0.3492	0.278	0.1935	0.2124	0.134450199772381	1	1	22	CCTGTGAGGGCTTCACCCTGGA	13
bta-miR-12003	0	1	0	0	3	0	0.01	0.0967	0.01	0.01	0.2619	0.01	0.0389	0.0939666666666667	1.27237891686307	0.740934418652489	1	23	AGCATTGGGTTGGCCATAGGTTC	4
bta-miR-12005	14	4	5	8	13	6	1.324	0.3869	0.4892	0.7972	1.1349	0.5559	0.733366666666667	0.829333333333333	0.177417386161608	1	1	22	ATGAAGTCCTTAAGGGGAGGGT	50
bta-miR-12008	0	1	3	4	1	3	0.01	0.0967	0.2935	0.3986	0.0873	0.278	0.1334	0.254633333333333	0.93266262422858	0.474752488415575	0.978344428303563	23	CTTTAACTCTTCATCCTTTTGGG	12
bta-miR-12029	1	6	2	5	5	2	0.0946	0.5804	0.1957	0.4983	0.4365	0.1853	0.290233333333333	0.373366666666667	0.363379910136334	1	1	22	TTTCCGGTCTCCAGAAGTGCCT	21
bta-miR-12042	0	1	1	2	0	1	0.01	0.0967	0.0978	0.1993	0.01	0.0927	0.0681666666666667	0.100666666666667	0.562447706383334	1	1	24	TGTGTCTTTCCTTCTGTGTGTGCT	5
bta-miR-12044	2	0	0	1	0	2	0.1891	0.01	0.01	0.0997	0.01	0.1853	0.0697	0.0983333333333333	0.496521892546986	1	1	21	AATGGATTACTTCTGATTGCT	5
bta-miR-12046	1	3	0	0	1	0	0.0946	0.2902	0.01	0.01	0.0873	0.01	0.1316	0.0357666666666667	-1.87947191369987	0.471441807473125	0.976962361003147	20	TTCTGCTCCCTGCCCTGTAG	5
bta-miR-12060	2	3	2	2	1	2	0.1891	0.2902	0.1957	0.1993	0.0873	0.1853	0.225	0.1573	-0.516406330688713	0.785012166451488	1	21	TTGGGAGACCAGGGGAAGACT	12
bta-miR-12062	1	0	2	0	0	2	0.0946	0.01	0.1957	0.01	0.01	0.1853	0.1001	0.0684333333333333	-0.548670847448548	1	1	20	TGGGATGGTCCTGTGTCACT	5
bta-miR-122	4	10	6	33	4	5	0.3783	0.9673	0.5871	3.2886	0.3492	0.4633	0.644233333333333	1.36703333333333	1.08539320724366	0.238262728435963	0.824866999290587	22	TGGAGTGTGACAATGGTGTTTG	62
bta-miR-1246	15	10	10	42	16	10	1.4186	0.9673	0.9784	4.1855	1.3968	0.9265	1.12143333333333	2.1696	0.952085225559653	0.139007689468572	0.670104332639975	19	AATGGATTTTTGGAGCAGG	103
bta-miR-1248	7	6	3	1	4	6	0.662	0.5804	0.2935	0.0997	0.3492	0.5559	0.511966666666667	0.334933333333333	-0.612175918200901	0.363923079806057	0.895234120804373	27	ACCTTCTTGTATAAGCACTGTGCTAAA	27
bta-miR-1249	73	97	90	127	86	72	6.9039	9.3832	8.8058	12.6562	7.5078	6.6711	8.3643	8.94503333333333	0.0968420508430033	0.890520009327466	1	22	ACGCCCTTCCCCCCCTTCTTCA	545
bta-miR-125a	5152	5973	5150	5099	5970	6045	487.2446	577.7926	503.8897	508.143	521.1798	560.0914	522.975633333333	529.804733333333	0.0187170034823571	0.320451603179944	0.881246264779007	23	TCCCTGAGACCCTTTAACCTGTG	33389
bta-miR-125b	19676	20266	19686	23565	20191	19258	1860.8357	1960.4127	1926.1306	2348.38	1762.6701	1784.3241	1915.793	1965.12473333333	0.0366792009101089	0.471336238997689	0.976962361003147	22	TCCCTGAGACCCTAACTTGTGA	122642
bta-miR-1260b	0	1	3	4	0	1	0.01	0.0967	0.2935	0.3986	0.01	0.0927	0.1334	0.1671	0.324953066876603	1	1	18	ATCCCACCACTGCCACCA	9
bta-miR-126-3p	128	91	66	191	88	113	12.1055	8.8028	6.4576	19.0342	7.6824	10.4699	9.12196666666667	12.3955	0.442399663457808	0.348576309055584	0.890222155550903	21	CGTACCGTGAGTAATAATGCG	677
bta-miR-126-5p	3	5	3	10	4	5	0.2837	0.4837	0.2935	0.9966	0.3492	0.4633	0.353633333333333	0.603033333333333	0.76998348190761	0.477638149401802	0.979859847550899	21	CATTATTACTTTTGGTACGCG	30
bta-miR-127	12059	9725	10324	17508	15025	15912	1140.4664	940.7389	1010.1276	1744.7671	1311.6794	1474.305	1030.4443	1510.2505	0.551521341171222	0.0029324886010735	0.070053894358978	22	TCGGATCCGTCTGAGCTTGGCT	80553
bta-miR-1271	2930	2931	3057	3482	3898	3504	277.1015	283.5276	299.105	347.0002	340.2946	324.6584	286.578033333333	337.317733333333	0.235180136192601	0.395526925827627	0.920327803603246	22	CTTGGCACCTAGTAAGTACTCA	19802
bta-miR-1277	7	5	4	5	4	16	0.662	0.4837	0.3914	0.4983	0.3492	1.4825	0.512366666666667	0.776666666666667	0.600118928555441	0.580380237086901	1	22	TACGTAGATATATATGTATTTT	41
bta-miR-128	1788	1597	1937	2480	2041	2140	169.0981	154.4843	189.5212	247.1454	178.1789	198.2788	171.034533333333	207.8677	0.281377952153776	0.329475567514602	0.888551627310715	21	TCACAGTGAACCGGTCTCTTT	11983
bta-miR-129	185	210	272	455	431	407	17.4962	20.3142	26.6132	45.3432	37.6262	37.71	21.4745333333333	40.2264666666667	0.905518242658705	1.4689827672481e-05	0.00292852509964241	22	CTTTTTGCGGTCTGGGCTTGCT	1960
bta-miR-1291	0	0	0	3	2	1	0.01	0.01	0.01	0.299	0.1746	0.0927	0.01	0.188766666666667	4.2385321239917	0.0514764142649444	0.433431588788915	24	TGGCCCTGACTGAAGACCTGCAGT	6
bta-miR-129-3p	8	22	12	28	41	30	0.7566	2.1281	1.1741	2.7904	3.5793	2.7796	1.35293333333333	3.04976666666667	1.17260811700817	0.00800536823147923	0.136599537283177	22	AAGCCCTTACCCCAAAAAGCAT	141
bta-miR-129-5p	185	210	272	455	431	407	17.4962	20.3142	26.6132	45.3432	37.6262	37.71	21.4745333333333	40.2264666666667	0.905518242658705	1.4359914918925e-05	0.00292852509964241	22	CTTTTTGCGGTCTGGGCTTGCT	1960
bta-miR-1296	41	28	46	45	38	41	3.8775	2.7086	4.5008	4.4845	3.3174	3.7988	3.69563333333333	3.8669	0.0653558309298308	0.834696875056196	1	22	TTAGGGCCCTGGCTCCATCTCC	239
bta-miR-1298	1	1	0	0	0	3	0.0946	0.0967	0.01	0.01	0.01	0.278	0.0671	0.0993333333333333	0.565965158428184	1	1	22	TTCATTCGGCTGTCCAGATGTA	5
bta-miR-1306	73	64	80	72	62	50	6.9039	6.191	7.8274	7.1752	5.4126	4.6327	6.9741	5.74016666666667	-0.280914424339295	0.0912635572883567	0.583978119553473	21	CCACCTCCCCTGCAAACGTCC	401
bta-miR-1307	2276	2236	2593	1792	1947	1970	215.2502	216.2974	253.706	178.5825	169.9727	182.5277	228.417866666667	177.027633333333	-0.36770092455198	4.28885062536188e-05	0.00476833614997786	22	ACTCGGCGTGGCGTCGGTCGTG	12814
bta-miR-130a	42	48	48	53	50	36	3.9721	4.6432	4.6964	5.2817	4.365	3.3355	4.43723333333333	4.3274	-0.0361599383664368	0.554846741163585	1	22	CAGTGCAATGTTAAAAGGGCAT	277
bta-miR-130b	21	29	25	32	17	20	1.9861	2.8053	2.4461	3.189	1.4841	1.8531	2.4125	2.1754	-0.149248242587989	0.448621778737052	0.965476178097671	22	CAGTGCAATGATGAAAGGGCAT	144
bta-miR-132	116	97	117	165	173	151	10.9706	9.3832	11.4476	16.4431	15.1029	13.9907	10.6004666666667	15.1789	0.517939465580089	0.0399319549590375	0.374994511946009	22	TAACAGTCTACAGCCATGGTCG	819
bta-miR-133a	44	34	49	107	52	50	4.1613	3.289	4.7943	10.6631	4.5396	4.6327	4.08153333333333	6.6118	0.695931845628687	0.116009189200113	0.629531029278533	22	TTTGGTCCCCTTCAACCAGCTG	336
bta-miR-133b	3	5	6	9	7	4	0.2837	0.4837	0.5871	0.8969	0.6111	0.3706	0.4515	0.6262	0.471897520770449	0.678965351282314	1	22	TTTGGTCCCCTTCAACCAGCTA	34
bta-miR-134	776	753	752	1259	1372	1284	73.3893	72.8408	73.5777	125.4662	119.7753	118.9673	73.2692666666667	121.402933333333	0.728523199063791	4.86689096231931e-07	0.000261595389224663	22	TGTGACTGGTTGACCAGAGTGG	6196
bta-miR-1343-3p	66	59	77	88	57	57	6.2419	5.7073	7.5339	8.7697	4.9761	5.2813	6.49436666666667	6.34236666666667	-0.0341675549736522	0.526722445915923	1	20	CTCCTGGGGCCCGCACTCTC	404
bta-miR-1343-5p	2	4	9	5	6	6	0.1891	0.3869	0.8806	0.4983	0.5238	0.5559	0.485533333333333	0.526	0.115492455090615	1	1	22	TGGGGAGCGGCCCCCGGGCGGG	32
bta-miR-135a	0	0	1	7	1	2	0.01	0.01	0.0978	0.6976	0.0873	0.1853	0.0392666666666667	0.3234	3.04194264036436	0.051397709413955	0.433431588788915	23	TATGGCTTTTTATTCCTATGTGA	11
bta-miR-135b	0	0	1	1	0	2	0.01	0.01	0.0978	0.0997	0.01	0.1853	0.0392666666666667	0.0983333333333333	1.3243754153061	0.680865038329394	1	23	TATGGCTTTTCATTCCTATGTGA	4
bta-miR-136	119	128	84	119	183	145	11.2543	12.382	8.2188	11.859	15.9759	13.4348	10.6183666666667	13.7565666666667	0.373558584683198	0.267085158743052	0.836063249053164	23	ACTCCATTTGTTTTGATGATGGA	778
bta-miR-138	2	3	2	0	0	0	0.1891	0.2902	0.1957	0.01	0.01	0.01	0.225	0.01	-4.49185309632967	0.0202646252384379	0.256120372284431	23	AGCTGGTGTTGTGAATCAGGCCG	7
bta-miR-1388-3p	11	9	30	23	13	17	1.0403	0.8706	2.9353	2.2921	1.1349	1.5751	1.6154	1.66736666666667	0.045679954348287	0.866813936371187	1	22	ATCTCAGGTTTGTCAGCCCGCA	103
bta-miR-1388-5p	137	119	106	132	128	131	12.9566	11.5114	10.3713	13.1545	11.1744	12.1376	11.6131	12.1555	0.0658561013759456	0.709651045084532	1	21	AGGACTGTCCAACCTGAGAAT	753
bta-miR-139	31	33	41	30	44	31	2.9318	3.1922	4.0115	2.9897	3.8412	2.8723	3.3785	3.2344	-0.06288474639752	0.531016009409362	1	23	TCTACAGTGCACGTGTCTCCAGT	210
bta-miR-140	7620	7304	6481	6784	6973	6621	720.653	706.5457	634.1183	676.0624	608.7415	613.4599	687.105666666667	632.7546	-0.11888589073746	0.0323350955762436	0.347602277444619	22	TACCACAGGGTAGAACCACGGA	41783
bta-miR-141	0	1	1	2	0	0	0.01	0.0967	0.0978	0.1993	0.01	0.01	0.0681666666666667	0.0731	0.100804968844482	1	1	22	TAACACTGTCTGGTAAAGATGG	4
bta-miR-142-5p	6	2	1	35	0	0	0.5674	0.1935	0.0978	3.4879	0.01	0.01	0.286233333333333	1.1693	2.0303815244535	0.194120219990664	0.775959483001326	20	CATAAAGTAGAAAGCACTAC	44
bta-miR-143	3011584	2583298	3010631	2898326	2521057	2465994	284817.1849	249892.9396	294568.1377	288833.899	220087.752	228483.3652	276426.0874	245801.672066667	-0.169399045185716	0.0222473930169371	0.271772130604629	22	TGAGATGAAGCACTGTAGCTCG	16490890
bta-miR-1434-3p	0	2	0	0	0	3	0.01	0.1935	0.01	0.01	0.01	0.278	0.0711666666666667	0.0993333333333333	0.48107626084167	0.999999999999994	1	21	GAAGAAATCTAAGGTCTGAGG	5
bta-miR-144	0	1	3	0	0	1	0.01	0.0967	0.2935	0.01	0.01	0.0927	0.1334	0.0375666666666667	-1.82823365173352	0.471951211165874	0.976962361003147	22	TACAGTATAGATGATGTACTAG	5
bta-miR-145	25235	31772	22759	21473	35082	33999	2386.5719	3073.435	2226.801	2139.9009	3062.6513	3150.1317	2562.2693	2784.22796666667	0.119855226833486	0.913420077387554	1	23	GTCCAGTTTTCCCAGGAATCCCT	170320
bta-miR-1468	875	1079	1175	1017	1229	1194	82.7521	104.3761	114.9651	101.3496	107.2914	110.6285	100.697766666667	106.423166666667	0.0797805505036571	0.688660343611635	1	22	CTCCGTTTGCCTGTTTTGCTGA	6569
bta-miR-146a	4	9	6	20	4	7	0.3783	0.8706	0.5871	1.9931	0.3492	0.6486	0.612	0.996966666666667	0.704013616360887	0.436886866995387	0.954322154977712	24	TGAGAACTGAATTCCATAGGTTGT	50
bta-miR-146b	73	77	53	41	54	69	6.9039	7.4485	5.1857	4.0859	4.7142	6.3931	6.5127	5.0644	-0.362864414904692	0.0551579460691043	0.444097354912542	24	TGAGAACTGAATTCCATAGGCTGT	367
bta-miR-147	55	40	48	77	62	33	5.2016	3.8694	4.6964	7.6735	5.4126	3.0576	4.58913333333333	5.38123333333333	0.229715140598971	0.797827406477326	1	22	GTGTGCGGAAATGCTTCTGCTA	315
bta-miR-148a	78199	76390	80453	91565	100766	97300	7395.5829	7389.5159	7871.7353	9124.9487	8796.8509	9015.2009	7552.27803333333	8979.00016666667	0.24964292856343	0.284113331374323	0.837419012590104	22	TCAGTGCACTACAGAACTTTGT	524673
bta-miR-148b	4443	3703	3896	3737	3936	4071	420.1918	358.2063	381.195	372.4123	343.612	377.193	386.531033333333	364.405766666667	-0.0850384583908428	0.0647706883428941	0.480463715125388	22	TCAGTGCATCACAGAACTTTGT	23786
bta-miR-149-5p	344	383	399	394	373	369	32.5334	37.0492	39.0392	39.2642	32.5628	34.1892	36.2072666666667	35.3387333333333	-0.0350289405493433	0.244880448337469	0.824866999290587	23	TCTGGCTCCGTGTCTTCACTCCC	2262
bta-miR-151-3p	14954	14143	19293	19621	17997	17121	1414.2578	1368.11	1887.6784	1955.339	1571.1344	1586.3233	1556.68206666667	1704.26556666667	0.130675838969967	0.972953958699822	1	21	CTAGACTGAAGCTCCTTGAGG	103129
bta-miR-151-5p	187	228	201	332	193	198	17.6853	22.0554	19.6664	33.0856	16.8489	18.3454	19.8023666666667	22.7599666666667	0.200825581386425	0.800720852233332	1	21	TCGAGGAGCTCACAGTCTAGT	1339
bta-miR-152	12088	10073	10226	12747	10225	10115	1143.2091	974.4023	1000.539	1270.3077	892.6404	937.1918	1039.38346666667	1033.37996666667	-0.00835719480422497	0.3411724406405	0.890222155550903	22	TCAGTGCATGACAGAACTTGGG	65474
bta-miR-154a	1	0	0	2	1	0	0.0946	0.01	0.01	0.1993	0.0873	0.01	0.0382	0.0988666666666667	1.37191155369773	0.684246168549812	1	22	TAGGTTATCCGTGTAGCCTTCG	4
bta-miR-154b	214	242	244	302	353	367	20.2388	23.4096	23.8736	30.0959	30.8168	34.0039	22.5073333333333	31.6388666666667	0.491302785522753	0.0152314010917049	0.204671952169784	23	AGAGGTCTTCCATGGTGCATTCG	1722
bta-miR-154c	5934	6368	6618	7715	7627	7275	561.2014	616.0026	647.5227	768.8416	665.8355	674.0554	608.242233333333	702.910833333333	0.208695696599282	0.552067609721719	1	22	AGATATTGCACGGTTGATCTCT	41537
bta-miR-155	297	343	306	312	537	475	28.0884	33.1798	29.9399	31.0925	46.88	44.0105	30.4027	40.661	0.419446244592541	0.0985609685649263	0.602005915950544	23	TTAATGCTAATCGTGATAGGGGT	2270
bta-miR-15a	258	279	237	282	365	327	24.4001	26.9888	23.1887	28.1028	31.8644	30.2977	24.8592	30.0883	0.275422726759079	0.34648951191277	0.890222155550903	21	TAGCAGCACATAATGGTTTGT	1748
bta-miR-15b	166	169	155	212	182	202	15.6993	16.3481	15.1656	21.1269	15.8886	18.716	15.7376666666667	18.5771666666667	0.239308826406009	0.572978146699176	1	22	TAGCAGCACATCATGGTTTACA	1086
bta-miR-16a	2268	2440	2252	2860	2788	2583	214.4936	236.0311	220.3417	285.0145	243.3918	239.3244	223.622133333333	255.910233333333	0.194574850855391	0.641463133877112	1	22	TAGCAGCACGTAAATATTGGTG	15191
bta-miR-16b	1261	1484	1196	1604	1630	1386	119.2577	143.5534	117.0198	159.8473	142.2987	128.418	126.6103	143.521333333333	0.180870422616875	0.741413985065071	1	21	TAGCAGCACGTAAATATTGGC	8561
bta-miR-17-3p	58	71	36	47	44	56	5.4853	6.8681	3.5223	4.6838	3.8412	5.1886	5.2919	4.5712	-0.211212858161036	0.227374921248635	0.814760134474275	20	ACTGCAGTGAAGGCACTTGT	312
bta-miR-17-5p	1864	2017	1684	1815	2327	2150	176.2857	195.1126	164.767	180.8746	203.1466	199.2054	178.721766666667	194.408866666667	0.121378667316418	0.902599438547032	1	24	CAAAGTGCTTACAGTGCAGGTAGT	11857
bta-miR-181a	1582	1580	1420	1836	2125	1965	149.6159	152.8398	138.9366	182.9674	185.5121	182.0644	147.130766666667	183.514633333333	0.318796145596025	0.115151693724498	0.629531029278533	24	AACATTCAACGCTGTCGGTGAGTT	10508
bta-miR-181b	365	364	320	343	463	426	34.5195	35.2112	31.3097	34.1818	40.4198	39.4705	33.6801333333333	38.0240333333333	0.175013721700729	0.790921976987308	1	24	AACATTCATTGCTGTCGGTGGGTT	2281
bta-miR-181c	28	37	24	34	38	31	2.6481	3.5792	2.3482	3.3883	3.3174	2.8723	2.8585	3.19266666666667	0.159503644581093	1	1	24	AACATTCAACCTGTCGGTGAGTTT	192
bta-miR-181d	223	201	206	196	300	323	21.09	19.4435	20.1556	19.5325	26.1899	29.9271	20.2297	25.2165	0.317893121014476	0.304757849203825	0.873204174200621	23	AACATTCATTGTTGTCGGTGGGT	1449
bta-miR-182	7	8	17	8	14	17	0.662	0.7739	1.6633	0.7972	1.2222	1.5751	1.03306666666667	1.19816666666667	0.213895244659907	0.933888614516894	1	24	TTTGGCAATGGTAGAACTCACACT	71
bta-miR-183	13	15	13	3	8	6	1.2295	1.451	1.272	0.299	0.6984	0.5559	1.3175	0.517766666666667	-1.34742896787848	0.00262487866916891	0.0656219667292228	23	TATGGCACTGGTAGAATTCACTG	58
bta-miR-1839	1176	1145	1144	1069	1044	989	111.2189	110.7605	111.932	106.5316	91.141	91.6345	111.3038	96.4357	-0.206863619542906	0.00598662702787896	0.11290568517491	24	AAGGTAGATAGAACAGGTCTTGTT	6567
bta-miR-184	322	319	394	245	320	289	30.4528	30.8582	38.55	24.4156	27.9359	26.7769	33.287	26.3761333333333	-0.335725767979904	0.00236812635213929	0.0606127578226128	22	TGGACGGAGAACTGATAAGGGT	1889
bta-miR-1842	25	16	19	17	15	12	2.3643	1.5477	1.859	1.6941	1.3095	1.1118	1.92366666666667	1.3718	-0.487788669506673	0.116581544893845	0.629531029278533	21	TGGCTCTGTGAGGTCGGCTCA	104
bta-miR-185	1455	1446	1476	1730	1741	1610	137.605	139.8775	144.4158	172.4039	151.9889	149.1724	140.632766666667	157.855066666667	0.16666779386688	0.802613803586279	1	22	TGGAGAGAAAGGCAGTTCCTGA	9458
bta-miR-186	3121	3546	3116	3202	3607	3441	295.1651	343.019	304.8777	319.0967	314.8904	318.8212	314.353933333333	317.602766666667	0.0148336651256542	0.306230673184776	0.873204174200621	22	CAAAGAATTCTCCTTTTGGGCT	20033
bta-miR-188	33	23	28	17	25	26	3.1209	2.2249	2.7396	1.6941	2.1825	2.409	2.69513333333333	2.0952	-0.363268682789069	0.143115351751977	0.678466202862852	22	CATCCCTTGCATGGTGGAGGGT	152
bta-miR-18a	211	317	216	270	271	249	19.9551	30.6647	21.134	26.907	23.6582	23.0708	23.9179333333333	24.5453333333333	0.037356022502485	0.604876729109537	1	22	TAAGGTGCATCTAGTGCAGATA	1534
bta-miR-18b	3	11	4	8	2	4	0.2837	1.0641	0.3914	0.7972	0.1746	0.3706	0.579733333333333	0.447466666666667	-0.373609224587484	0.540797703593627	1	22	TAAGGTGCATCTAGTGCAGTTA	32
bta-miR-190a	3	6	0	6	6	5	0.2837	0.5804	0.01	0.5979	0.5238	0.4633	0.291366666666667	0.528333333333333	0.858612596886221	0.460787346683834	0.969484623488685	22	TGATATGTTTGATATATTAGGT	26
bta-miR-190b	1	1	1	3	0	1	0.0946	0.0967	0.0978	0.299	0.01	0.0927	0.0963666666666667	0.1339	0.474549852568417	1	1	21	TGATATGTTTGATATTGGGTT	7
bta-miR-191	1586	1529	1508	1471	1624	1646	149.9942	147.9064	147.5467	146.5931	141.7749	152.5079	148.482433333333	146.958633333333	-0.0148821436516912	0.183255885171824	0.757692602152732	23	CAACGGAATCCCAAAAGCAGCTG	9364
bta-miR-192	3611	3234	3332	3674	3656	3641	341.5063	312.838	326.0117	366.134	319.168	337.352	326.785333333333	340.884666666667	0.0609404726759047	0.531445719787604	1	23	CTGACCTATGAATTGACAGCCAG	21148
bta-miR-193a-3p	44	47	38	45	40	25	4.1613	4.5465	3.718	4.4845	3.492	2.3163	4.14193333333333	3.43093333333333	-0.271703239708993	0.194404467497596	0.775959483001326	22	AACTGGCCTACAAAGTCCCAGT	239
bta-miR-193a-5p	240	191	247	240	205	240	22.6977	18.4762	24.1671	23.9173	17.8965	22.2369	21.7803333333333	21.3502333333333	-0.028774196781247	0.359176051368972	0.893782998198253	22	TGGGTCTTTGCGGGCGAGATGA	1363
bta-miR-193b	2522	3556	2915	3167	3152	2324	238.5153	343.9864	285.2113	315.6087	275.1689	215.3271	289.237666666667	268.701566666667	-0.106250709913769	0.157530793797257	0.699775220380378	24	AACTGGCCCACAAAGTCCCGCTTT	17636
bta-miR-194	626	537	540	629	545	538	59.2032	51.9462	52.835	62.6833	47.5784	49.8477	54.6614666666667	53.3698	-0.0345005655883733	0.254223289758714	0.835749347066109	22	TGTAACAGCAACTCCATGTGGA	3415
bta-miR-194b-3p	3	2	0	0	1	2	0.2837	0.1935	0.01	0.01	0.0873	0.1853	0.1624	0.0942	-0.785752667572393	0.772753169880516	1	23	ACATGGAGTTGCTGTTACAATCG	8
bta-miR-195	133	168	134	202	220	176	12.5783	16.2513	13.1109	20.1304	19.206	16.307	13.9801666666667	18.5478	0.407866515277935	0.144996593335563	0.683646218577766	22	TAGCAGCACAGAAATATTGGCA	1033
bta-miR-196a	384	344	338	333	405	370	36.3164	33.2765	33.0708	33.1853	35.3564	34.2819	34.2212333333333	34.2745333333333	0.00224526755278646	0.324703156044291	0.883685804424336	22	TAGGTAGTTTCATGTTGTTGGG	2174
bta-miR-196b	490	501	519	481	673	631	46.3412	48.4638	50.7803	47.9343	58.7528	58.4645	48.5284333333333	55.0505333333333	0.181926255147012	0.745553208162233	1	23	TAGGTAGTTTCCTGTTGTTGGGA	3295
bta-miR-197	191	241	218	250	237	217	18.0636	23.3129	21.3297	24.9139	20.6901	20.1058	20.9020666666667	21.9032666666667	0.0675004562058547	0.703115327448698	1	22	TTCACCACCTTCTCCACCCAGC	1354
bta-miR-199a-3p	29779	26228	27948	31572	28716	28890	2816.3156	2537.1413	2734.5066	3146.321	2506.9008	2676.7642	2695.98783333333	2776.662	0.0425375843436615	0.460483723953115	0.969484623488685	22	ACAGTAGTCTGCACATTGGTTA	173133
bta-miR-199a-5p	50556	51772	45845	45694	62362	60847	4781.2771	5008.1165	4485.5966	4553.6548	5444.1896	5637.6971	4758.33006666667	5211.84716666667	0.131339429302617	0.959853052604	1	22	CCCAGTGTTCAGACTACCTGTT	317076
bta-miR-199b	240	211	186	241	328	335	22.6977	20.4109	18.1987	24.017	28.6343	31.039	20.4357666666667	27.8967666666667	0.449001549905515	0.0541725470086468	0.441177939653753	23	CCCAGTGTTTAGACTATCTGTTC	1541
bta-miR-199c	2385	1855	2122	2701	1687	1811	225.5587	179.4417	207.6221	269.1693	147.2747	167.7958	204.2075	194.7466	-0.0684377124588506	0.30583911752267	0.873204174200621	20	TACAGTAGTCTGCACATTGG	12561
bta-miR-19a	169	189	142	155	261	217	15.983	18.2827	13.8937	15.4466	22.7852	20.1058	16.0531333333333	19.4458666666667	0.276608616991935	0.475065852627405	0.978344428303563	23	TGTGCAAATCTATGCAAAACTGA	1133
bta-miR-19b	970	1588	1122	1230	1734	1366	91.7367	153.6137	109.7795	122.5762	151.3778	126.5649	118.376633333333	133.5063	0.173523490741753	0.828442417291841	1	23	TGTGCAAATCCATGCAAAACTGA	8010
bta-miR-200a	1	8	11	27	17	23	0.0946	0.7739	1.0763	2.6907	1.4841	2.131	0.648266666666667	2.10193333333333	1.69705761455118	0.00346372039932581	0.0759897842709233	23	TAACACTGTCTGGTAACGATGTT	87
bta-miR-200b	3	17	9	26	17	14	0.2837	1.6445	0.8806	2.591	1.4841	1.2972	0.936266666666667	1.79076666666667	0.935585968666292	0.142404948114021	0.678466202862852	21	TAATACTGCCTGGTAATGATG	86
bta-miR-200c	2	3	13	16	7	10	0.1891	0.2902	1.272	1.5945	0.6111	0.9265	0.583766666666667	1.04403333333333	0.838704034448996	0.305033668264646	0.873204174200621	23	TAATACTGCCGGGTAATGATGGA	51
bta-miR-204	330	380	400	461	474	491	31.2094	36.7589	39.1371	45.9411	41.3801	45.4929	35.7018	44.2713666666667	0.310377097084179	0.224168211975412	0.811730996480282	22	TTCCCTTTGTCATCCTATGCCT	2536
bta-miR-205	0	0	1	4	4	0	0.01	0.01	0.0978	0.3986	0.3492	0.01	0.0392666666666667	0.2526	2.68547760067825	0.105315477581031	0.608678163438755	22	TCCTTCATTCCACCGGAGTCTG	9
bta-miR-206	8	0	0	27	0	0	0.7566	0.01	0.01	2.6907	0.01	0.01	0.258866666666667	0.903566666666667	1.80342184295552	0.297137347014405	0.86149003873363	22	TGGAATGTAAGGAAGTGTGTGG	35
bta-miR-20a	3248	3551	3040	3073	4179	3960	307.176	343.5027	297.4417	306.2411	364.8258	366.9085	316.040133333333	345.9918	0.13063007129281	0.960444784579406	1	23	TAAAGTGCTTATAGTGCAGGTAG	21051
bta-miR-210	2375	2519	2318	2375	2148	1999	224.613	243.6731	226.7993	236.6816	187.52	185.2147	231.695133333333	203.138766666667	-0.18976215382283	0.0162238255315707	0.21531620304245	23	ACTGTGCGTGTGACAGCGGCTGA	13734
bta-miR-212	16	11	11	12	13	15	1.5132	1.0641	1.0763	1.1959	1.1349	1.3898	1.21786666666667	1.2402	0.0262166004894016	0.858120815921616	1	23	ACCTTGGCTCTAGACTGCTTACT	78
bta-miR-21-3p	574	560	530	727	908	839	54.2854	54.1711	51.8566	72.4495	79.2682	77.7364	53.4377	76.4847	0.517313265503183	0.00211155118931262	0.0582030135515658	22	AACAGCAGTCGATGGGCTGTCT	4138
bta-miR-214	2053	2149	2050	2153	1972	1733	194.1602	207.8815	200.5774	214.5581	172.1552	160.5688	200.873033333333	182.427366666667	-0.138961728873307	0.0469844719810689	0.41400251950532	22	ACAGCAGGCACAGACAGGCAGT	12110
bta-miR-215	190	182	160	203	165	403	17.969	17.6056	15.6548	20.2301	14.4045	37.3394	17.0764666666667	23.9913333333333	0.490503844247058	0.214489327507626	0.808368461340613	22	ATGACCTATGAATTGACAGACA	1303
bta-miR-21-5p	5981314	6231175	5658873	5471820	7074493	6543247	565676.0746	602766.9428	553679.1726	545296.5282	617601.7682	606255.7712	574040.73	589718.022533333	0.0388721811349536	0.368588856894777	0.900736535557886	24	TAGCTTATCAGACTGATGTTGACT	36960922
bta-miR-216b	3	0	0	0	1	1	0.2837	0.01	0.01	0.01	0.0873	0.0927	0.101233333333333	0.0633333333333333	-0.676647489949146	0.999999999999998	1	22	AAATCTCTGCAGGCAAATGTGA	5
bta-miR-217	1	5	2	4	1	4	0.0946	0.4837	0.1957	0.3986	0.0873	0.3706	0.258	0.2855	0.146119679939589	1	1	24	TACTGCATCAGGAACTGATTGGAT	17
bta-miR-218	1904	1680	1801	1716	1611	1586	180.0687	162.5132	176.2146	171.0087	140.64	146.9487	172.932166666667	152.8658	-0.177940571009981	0.0141009902880257	0.199454796837206	22	TTGTGCTTGATCTAACCATGTG	10298
bta-miR-219	14	9	13	13	12	8	1.324	0.8706	1.272	1.2955	1.0476	0.7412	1.15553333333333	1.0281	-0.168578279718356	0.578669324108426	1	22	AGAGTTGAGTCTGGACGTCCCG	69
bta-miR-221	5178	4714	4508	4294	4611	4606	489.7036	456.0044	441.0747	427.9204	402.5393	426.7627	462.2609	419.074133333333	-0.141501862209351	0.0148540244202389	0.204671952169784	22	AGCTACATTGTCTGCTGGGTTT	27911
bta-miR-222	815	856	850	677	809	759	77.0777	82.8044	83.1663	67.4667	70.6255	70.3241	81.0161333333333	69.4721	-0.221775523267962	0.00289050573437377	0.070053894358978	21	AGCTACATCTGGCTACTGGGT	4766
bta-miR-223	7	0	0	16	0	0	0.662	0.01	0.01	1.5945	0.01	0.01	0.227333333333333	0.538166666666667	1.24324379658981	0.513970208798358	1	22	TGTCAGTTTGTCAAATACCCCA	23
bta-miR-22-3p	69709	67081	79948	84745	80236	78834	6592.6506	6489.0184	7822.3248	8445.2987	7004.5861	7304.2585	6967.99793333333	7584.71443333333	0.122350667572022	0.914937693240217	1	21	AAGCTGCCAGTTGAAGAACTG	460553
bta-miR-224	653	689	698	819	1017	942	61.7567	66.6498	68.2942	81.6178	88.7839	87.2797	65.5669	85.8938	0.389586312358375	0.03837747071894	0.368355187704112	23	CAAGTCACTAGTGGTTCCGTTTA	4818
bta-miR-22-5p	1223	1140	1285	1976	1477	1289	115.6639	110.2768	125.7278	196.9191	128.9418	119.4306	117.222833333333	148.4305	0.340533958748958	0.247859785909029	0.825820562197309	22	AGTTCTTCAGTGGCAAGCTTTA	8390
bta-miR-2284ab	14	16	20	14	26	18	1.324	1.5477	1.9569	1.3952	2.2698	1.6678	1.60953333333333	1.7776	0.143288266591794	1	1	21	TAAAAGTTTGGTTGGGTTTTT	108
bta-miR-2284h-5p	1	0	2	2	0	4	0.0946	0.01	0.1957	0.1993	0.01	0.3706	0.1001	0.1933	0.949399663375242	0.597897547570118	1	21	CCCAAAAGTTCGTTCGGGTTT	9
bta-miR-2284p	1	2	2	1	2	0	0.0946	0.1935	0.1957	0.0997	0.1746	0.01	0.161266666666667	0.0947666666666667	-0.7669966703024	0.74382361934147	1	21	TGAAAGTTTGTTCGGGATTTT	8
bta-miR-2284w	23	24	21	22	15	10	2.1752	2.3216	2.0547	2.1924	1.3095	0.9265	2.18383333333333	1.47613333333333	-0.565039716013759	0.0781940970054681	0.55667982967469	21	AAGAGTTTGTTCGGGTTTCTC	115
bta-miR-2284x	3399	3353	3481	3614	4147	3840	321.4566	324.3493	340.5903	360.1547	362.0322	355.79	328.798733333333	359.325633333333	0.128087115850376	0.941490713989754	1	21	TGAAAAGTTCGTTCGGGTTTT	21834
bta-miR-2284y	207	197	203	217	181	192	19.5768	19.0566	19.8621	21.6252	15.8013	17.7895	19.4985	18.4053333333333	-0.0832392649998244	0.216887878572591	0.808368461340613	21	AAAAGTTCGTTCGGGTTTTTC	1197
bta-miR-2285aa	70	68	51	41	60	76	6.6202	6.5779	4.99	4.0859	5.238	7.0417	6.0627	5.4552	-0.152328345475739	0.270293560721911	0.836063249053164	23	AAAACTGGAACGAACTTTTGGGC	366
bta-miR-2285ab	63	48	50	43	50	52	5.9582	4.6432	4.8921	4.2852	4.365	4.818	5.1645	4.4894	-0.202106037300873	0.168573081039742	0.726589500552256	22	AAAACCTGAATGAACTTCTTGG	306
bta-miR-2285ac	9	3	1	4	2	2	0.8512	0.2902	0.0978	0.3986	0.1746	0.1853	0.413066666666667	0.252833333333333	-0.708187963655176	0.440389422752612	0.956401271634461	22	AAAACCTGAAGAGACTTTTTGG	21
bta-miR-2285ad	4	1	1	4	2	0	0.3783	0.0967	0.0978	0.3986	0.1746	0.01	0.190933333333333	0.1944	0.0259592270626831	1	1	22	AAAACCCAAATGAACTTTTTGG	12
bta-miR-2285ai-5p	0	0	0	0	2	3	0.01	0.01	0.01	0.01	0.1746	0.278	0.01	0.1542	3.94673086014031	0.123124505216979	0.63614595032141	21	AAAATGTTCGCTTGGCTTTTT	5
bta-miR-2285aj-5p	2	6	0	4	7	2	0.1891	0.5804	0.01	0.3986	0.6111	0.1853	0.259833333333333	0.398333333333333	0.616389690170327	0.759337902780966	1	22	TGAAAAGTTCGTTTGGGTTTTT	21
bta-miR-2285ak-5p	6	7	6	7	7	7	0.5674	0.6771	0.5871	0.6976	0.6111	0.6486	0.610533333333333	0.652433333333333	0.0957604280694284	1	1	22	AAAGGTTCGTTCGGGTTTTCCT	40
bta-miR-2285am-5p	6	0	0	2	2	0	0.5674	0.01	0.01	0.1993	0.1746	0.01	0.1958	0.127966666666667	-0.613612705477898	0.844344811692217	1	21	AAAAAGTTAGTTTAGGTTTTT	10
bta-miR-2285an	1	4	4	7	4	10	0.0946	0.3869	0.3914	0.6976	0.3492	0.9265	0.290966666666667	0.657766666666667	1.17672201274075	0.202475833893991	0.791496441585602	22	AAAGCCCGAATGAACTTTTTAG	30
bta-miR-2285ar	8	7	16	8	10	19	0.7566	0.6771	1.5655	0.7972	0.873	1.7604	0.999733333333333	1.14353333333333	0.193883190068603	0.999999999999999	1	22	AAACCCTGATGAACTTTTTGGC	68
bta-miR-2285at	4	5	6	3	4	2	0.3783	0.4837	0.5871	0.299	0.3492	0.1853	0.483033333333333	0.277833333333333	-0.797903052010178	0.21468571660238	0.808368461340613	21	AAAACCCGAAGGAACTTTTTG	24
bta-miR-2285au	83	89	92	95	71	73	7.8496	8.6093	9.0015	9.4673	6.1983	6.7637	8.4868	7.47643333333333	-0.1828704893248	0.156678214639865	0.699775220380378	22	AAAAAGTTCGTTCGGGTTTTCT	503
bta-miR-2285av	197	185	193	209	172	179	18.6311	17.8958	18.8836	20.828	15.0156	16.585	18.4701666666667	17.4762	-0.0798053632383906	0.235570961610107	0.824866999290587	20	AAAAGTTCGTTCGGGTTTTT	1135
bta-miR-2285aw	36	31	37	42	29	37	3.4047	2.9988	3.6202	4.1855	2.5317	3.4282	3.34123333333333	3.3818	0.0174106050709593	0.709039223466778	1	21	AAAACCTGAACAAACTTTTTG	212
bta-miR-2285ax	2	3	3	6	3	9	0.1891	0.2902	0.2935	0.5979	0.2619	0.8339	0.2576	0.564566666666667	1.13201135776806	0.267896354828677	0.836063249053164	22	AAAACTTGAATGAACCTTTTGG	26
bta-miR-2285b	86	118	104	79	134	106	8.1334	11.4146	10.1756	7.8728	11.6982	9.8213	9.90786666666667	9.79743333333333	-0.0161706028680936	0.499352913733698	0.996128727061644	22	AAAATCTGAGTGAACTTTTTGG	627
bta-miR-2285ba	9	2	5	13	7	11	0.8512	0.1935	0.4892	1.2955	0.6111	1.0192	0.5113	0.975266666666667	0.931626722146172	0.236451848778725	0.824866999290587	22	AAACCCTGAACGAACTTTTTGG	47
bta-miR-2285bc	1	2	0	3	0	2	0.0946	0.1935	0.01	0.299	0.01	0.1853	0.0993666666666667	0.164766666666667	0.729590531148607	0.773541536948757	1	23	AAAAACCTGAATGACCCTTTTGG	8
bta-miR-2285bd	8	7	16	8	10	19	0.7566	0.6771	1.5655	0.7972	0.873	1.7604	0.999733333333333	1.14353333333333	0.193883190068603	1	1	20	AAACCCTGATGAACTTTTTG	68
bta-miR-2285be	3	4	5	3	2	3	0.2837	0.3869	0.4892	0.299	0.1746	0.278	0.3866	0.250533333333333	-0.625839071512338	0.319351648855582	0.881246264779007	22	AAAACTCGAGCAAACTTTTTGG	20
bta-miR-2285bf	2	0	3	5	1	6	0.1891	0.01	0.2935	0.4983	0.0873	0.5559	0.1642	0.3805	1.2124423266131	0.338265429750521	0.890222155550903	21	AAAACACGAACAAACTTTTTG	17
bta-miR-2285bg	0	0	1	0	0	3	0.01	0.01	0.0978	0.01	0.01	0.278	0.0392666666666667	0.0993333333333333	1.33897279151906	0.740934418652489	1	20	AAACCCGAACGAACTTTTTG	4
bta-miR-2285bm	3	2	1	0	1	1	0.2837	0.1935	0.0978	0.01	0.0873	0.0927	0.191666666666667	0.0633333333333333	-1.59756253750079	0.320527711189388	0.881246264779007	22	AAAAAACCGAGTGGACTTTTTG	8
bta-miR-2285bn	748	700	683	780	844	751	70.7413	67.7139	66.8265	77.7312	73.681	69.5829	68.4272333333333	73.6650333333333	0.106409358921212	0.813393904530872	1	22	AAAACCTGAATGAACTTTTTGT	4506
bta-miR-2285bp	0	2	0	2	2	1	0.01	0.1935	0.01	0.1993	0.1746	0.0927	0.0711666666666667	0.155533333333333	1.12795023747634	0.517477432063762	1	22	AAAACCAGAACGAACTTTGTGT	7
bta-miR-2285br	2	6	4	1	4	3	0.1891	0.5804	0.3914	0.0997	0.3492	0.278	0.386966666666667	0.2423	-0.675414893089814	0.351396397480708	0.891782593278466	22	AAAACCTGAATGAACTTTCTGT	20
bta-miR-2285bs	6	12	8	5	15	8	0.5674	1.1608	0.7827	0.4983	1.3095	0.7412	0.836966666666667	0.849666666666667	0.0217268008944354	0.920221080639309	1	22	CTAACCTGGATGAACTTTTTGG	54
bta-miR-2285bt	0	3	3	1	0	1	0.01	0.2902	0.2935	0.0997	0.01	0.0927	0.1979	0.0674666666666667	-1.55252482307436	0.375287171175645	0.902120430734996	22	AAAAAGTTCATTTGGGTTGTCT	8
bta-miR-2285bu	10	2	2	12	6	9	0.9457	0.1935	0.1957	1.1959	0.5238	0.8339	0.444966666666667	0.8512	0.935800885851984	0.285392232619017	0.837419012590104	22	AAGACCTGAATGAACTTTTTGG	41
bta-miR-2285by	1	2	0	0	2	0	0.0946	0.1935	0.01	0.01	0.1746	0.01	0.0993666666666667	0.0648666666666667	-0.615284665210057	0.999999999999999	1	22	AAAAGTTTGGTTGGGTTTTTCT	5
bta-miR-2285bz	5	4	4	6	4	3	0.4729	0.3869	0.3914	0.5979	0.3492	0.278	0.417066666666667	0.408366666666667	-0.0304129023130298	0.867813747201512	1	21	AATAAGTTCGTTTGGGTTTTT	26
bta-miR-2285c	10	17	12	9	26	13	0.9457	1.6445	1.1741	0.8969	2.2698	1.2045	1.25476666666667	1.45706666666667	0.215647778935287	0.941275416377403	1	22	AAACCTGAACAAACTTTTTGGC	87
bta-miR-2285ca	1	2	2	0	2	3	0.0946	0.1935	0.1957	0.01	0.1746	0.278	0.161266666666667	0.1542	-0.0646455033437374	1	1	23	AAGGGACCTGAATGAACTTTTTG	10
bta-miR-2285cc	0	2	3	1	0	0	0.01	0.1935	0.2935	0.0997	0.01	0.01	0.165666666666667	0.0399	-2.05382269950615	0.314387069188122	0.879627142534452	23	AAAAACCTGAATGAACCTTTTGA	6
bta-miR-2285ce	748	700	683	780	844	751	70.7413	67.7139	66.8265	77.7312	73.681	69.5829	68.4272333333333	73.6650333333333	0.106409358921212	0.81334313589703	1	23	GAAAACCTGAATGAACTTTTTGA	4506
bta-miR-2285ch	1	2	0	0	2	1	0.0946	0.1935	0.01	0.01	0.1746	0.0927	0.0993666666666667	0.0924333333333333	-0.104348758951691	1	1	22	ATCAATGAACTTTTTGGCCAGC	6
bta-miR-2285cj	5	0	2	2	1	1	0.4729	0.01	0.1957	0.1993	0.0873	0.0927	0.2262	0.126433333333333	-0.839222058416743	0.631547362067141	1	22	AAAACTGGAATGAACTTTTTGT	11
bta-miR-2285cm	38	48	39	51	56	48	3.5938	4.6432	3.8159	5.0824	4.8888	4.4474	4.01763333333333	4.8062	0.258550781001426	0.644101032016514	1	23	AAAACCTGAACAAACTTTTTGGA	280
bta-miR-2285cn	6	1	1	5	2	0	0.5674	0.0967	0.0978	0.4983	0.1746	0.01	0.253966666666667	0.227633333333333	-0.157927321328051	0.999999999999998	1	22	AAACCCAAATGAACTTCTTTGG	15
bta-miR-2285ct	2	2	3	0	0	0	0.1891	0.1935	0.2935	0.01	0.01	0.01	0.225366666666667	0.01	-4.49420224131615	0.0204896297827545	0.256120372284431	22	GAAAGTTAGTTTGGATTTTTCT	7
bta-miR-2285cu	4	7	7	3	7	8	0.3783	0.6771	0.6849	0.299	0.6111	0.7412	0.5801	0.550433333333333	-0.075733779409994	0.892234265548324	1	22	ATACCCAGACGAACCTTTTGGC	36
bta-miR-2285da	99	108	100	92	131	119	9.3628	10.4473	9.7843	9.1683	11.4363	11.0258	9.8648	10.5434666666667	0.0959875926545612	0.849991494949405	1	22	GAAAACCTGAATGAACTTTTTT	649
bta-miR-2285dc	6	0	0	2	2	0	0.5674	0.01	0.01	0.1993	0.1746	0.01	0.1958	0.127966666666667	-0.613612705477898	0.844164740558764	1	22	AAAAAGTTAGTTTAGGTTTTTC	10
bta-miR-2285dd	98	107	100	91	130	119	9.2682	10.3505	9.7843	9.0686	11.349	11.0258	9.801	10.4811333333333	0.0967938644694646	0.868008060449666	1	22	GAAAACCTGAATGAACTTTTTA	645
bta-miR-2285dh	3	4	9	6	7	9	0.2837	0.3869	0.8806	0.5979	0.6111	0.8339	0.517066666666667	0.680966666666667	0.397233877288134	0.701221359362057	1	22	AGGACCCAAATGAACTTTTTGG	38
bta-miR-2285dl-3p	2	0	0	3	0	1	0.1891	0.01	0.01	0.299	0.01	0.0927	0.0697	0.1339	0.941925399455887	0.766025439160327	1	22	ATAACCTGAATGAACTTTTTGG	6
bta-miR-2285e	7	6	11	7	13	7	0.662	0.5804	1.0763	0.6976	1.1349	0.6486	0.7729	0.827033333333333	0.0976637117271319	0.999999999999998	1	22	AAACCTGAACGAACTTTTTGGC	51
bta-miR-2285f	691	641	628	719	767	681	65.3506	62.0065	61.4452	71.6522	66.9589	63.0971	62.9341	67.2360666666667	0.0953933949166143	0.752881818695207	1	22	AAAACCTGAATGAACTTTTTGG	4127
bta-miR-2285g	3	4	2	7	7	9	0.2837	0.3869	0.1957	0.6976	0.6111	0.8339	0.288766666666667	0.7142	1.3064239173574	0.0940819096937704	0.588011935586065	21	AAACCTGAACAAGCTTTTTGG	32
bta-miR-2285h	11	9	14	3	11	7	1.0403	0.8706	1.3698	0.299	0.9603	0.6486	1.09356666666667	0.635966666666667	-0.78201811781377	0.095720078840418	0.59137405030718	22	GAAAACCGAAACGAACTTTATG	55
bta-miR-2285i	6	5	6	6	5	3	0.5674	0.4837	0.5871	0.5979	0.4365	0.278	0.546066666666667	0.437466666666667	-0.319904000497306	0.543461666456845	1	22	AAAACCGGAACGAACTTTTTGG	31
bta-miR-2285j	4	16	12	10	4	5	0.3783	1.5477	1.1741	0.9966	0.3492	0.4633	1.03336666666667	0.603033333333333	-0.777042596574021	0.165995410100822	0.722449659345685	22	AAAAACCAGAACGAACTTTTTG	51
bta-miR-2285k	17	17	13	10	10	11	1.6078	1.6445	1.272	0.9966	0.873	1.0192	1.5081	0.962933333333333	-0.64722427018904	0.0751329184610854	0.54944141051474	21	AAAACCGGAATGAACTTTTTG	78
bta-miR-2285l	9	6	10	2	7	9	0.8512	0.5804	0.9784	0.1993	0.6111	0.8339	0.803333333333333	0.5481	-0.551559605934885	0.235957280942474	0.824866999290587	23	AAAACCCGCATGAACTTTTTGGC	43
bta-miR-2285m	1	5	7	4	4	4	0.0946	0.4837	0.6849	0.3986	0.3492	0.3706	0.421066666666667	0.3728	-0.175646810484802	0.755733830118557	1	22	AAAACGCAAATGAACTTTTTGG	25
bta-miR-2285o	11	10	17	10	10	8	1.0403	0.9673	1.6633	0.9966	0.873	0.7412	1.22363333333333	0.870266666666667	-0.491641869704399	0.215382030820459	0.808368461340613	20	AAACCCGAACGAACTTTTGG	66
bta-miR-2285p	2	0	1	0	1	0	0.1891	0.01	0.0978	0.01	0.0873	0.01	0.0989666666666667	0.0357666666666667	-1.46832701723013	0.680727151742571	1	22	AAAAACTTGAGTGAACTTTTGG	4
bta-miR-2285q	125	114	105	136	132	115	11.8217	11.0277	10.2735	13.5531	11.5236	10.6552	11.0409666666667	11.9106333333333	0.109383639261416	0.900094969111417	1	23	AAGGACCTGAATGAACTTTCTGG	727
bta-miR-2285r	12	14	9	6	16	6	1.1349	1.3543	0.8806	0.5979	1.3968	0.5559	1.12326666666667	0.8502	-0.401826304171774	0.346282014905389	0.890222155550903	23	AGAAACCTGGATGAACTTTTTGG	63
bta-miR-2285s	9	6	3	6	3	8	0.8512	0.5804	0.2935	0.5979	0.2619	0.7412	0.575033333333333	0.533666666666667	-0.107706686107665	0.794106629852313	1	22	AAGACCCAAGTGAACTCTTTGG	35
bta-miR-2285u	0	0	1	0	0	3	0.01	0.01	0.0978	0.01	0.01	0.278	0.0392666666666667	0.0993333333333333	1.33897279151906	0.740934418652489	1	20	GAAAAACCCGAACGAACTTT	4
bta-miR-2285v	3	3	3	2	1	9	0.2837	0.2902	0.2935	0.1993	0.0873	0.8339	0.289133333333333	0.3735	0.369373300534654	0.999999999999989	1	21	AGAACCGGAACGAACTTTTTG	21
bta-miR-2285x	6	5	11	7	11	6	0.5674	0.4837	1.0763	0.6976	0.9603	0.5559	0.709133333333333	0.737933333333333	0.0574335729127534	0.909450891567573	1	23	GAAAAATCTGAATGAACTTTTGG	46
bta-miR-2299-3p	12	7	7	14	17	5	1.1349	0.6771	0.6849	1.3952	1.4841	0.4633	0.8323	1.1142	0.420832678853317	0.653637207315965	1	21	TCCGGGGAATGGATCCAGCGT	62
bta-miR-2299-5p	24	24	18	27	49	32	2.2698	2.3216	1.7612	2.6907	4.2777	2.9649	2.11753333333333	3.3111	0.644925902821382	0.131105502983975	0.65335986217137	21	ACTGGATTCATTTCTCTGAAA	174
bta-miR-2308	1	0	4	1	4	0	0.0946	0.01	0.3914	0.0997	0.3492	0.01	0.165333333333333	0.152966666666667	-0.112160313861959	1	1	22	TTGGGCTTGCAGCAGAGAGTAA	10
bta-miR-2311	6	7	7	3	4	0	0.5674	0.6771	0.6849	0.299	0.3492	0.01	0.643133333333333	0.2194	-1.55155433995768	0.0226112155190474	0.273112996437932	23	TACTGAAACTGTGCTCGTGGTGT	27
bta-miR-2314	0	0	4	3	0	0	0.01	0.01	0.3914	0.299	0.01	0.01	0.137133333333333	0.106333333333333	-0.366985369872703	1	1	21	TGCCCATGATGACTGCTGACC	7
bta-miR-2318	47	51	37	46	34	47	4.445	4.9334	3.6202	4.5841	2.9682	4.3547	4.33286666666667	3.969	-0.126546279557417	0.355424967073893	0.892714578515035	22	GTGTATGATGAATTATCTGACC	262
bta-miR-2320-3p	8	7	4	2	6	3	0.7566	0.6771	0.3914	0.1993	0.5238	0.278	0.608366666666667	0.3337	-0.866389421255969	0.177488470210192	0.742412861774148	22	TCGATGATGGTCCCTGTGTTTT	30
bta-miR-2320-5p	5	2	4	4	2	4	0.4729	0.1935	0.3914	0.3986	0.1746	0.3706	0.3526	0.3146	-0.164513803904495	0.709678578878586	1	23	TGGCACAGGGTCCAGCTGTCGGC	21
bta-miR-2323	1	1	4	1	5	5	0.0946	0.0967	0.3914	0.0997	0.4365	0.4633	0.194233333333333	0.333166666666667	0.778453256284672	0.545263375081712	1	23	TGACCTGATCATGCTTACTGAGC	17
bta-miR-2331-3p	0	2	2	0	0	0	0.01	0.1935	0.1957	0.01	0.01	0.01	0.133066666666667	0.01	-3.73407731484138	0.18656684808657	0.765730636656816	21	ACCCTGCAGCCAAAGAAGCTA	4
bta-miR-2332	1	4	1	2	3	0	0.0946	0.3869	0.0978	0.1993	0.2619	0.01	0.1931	0.157066666666667	-0.297971125841343	0.999999999999991	1	24	CGGTTTAAGGTCTTGGAGACAAAG	11
bta-miR-2335	10	8	9	14	16	22	0.9457	0.7739	0.8806	1.3952	1.3968	2.0384	0.866733333333333	1.61013333333333	0.893520066436946	0.0935979272493872	0.588011935586065	22	AGATAATGATGACTAACTGAAT	79
bta-miR-2336	126	91	104	99	135	114	11.9163	8.8028	10.1756	9.8659	11.7855	10.5625	10.2982333333333	10.7379666666667	0.0603239678949848	0.726427219146627	1	22	CTAACCGTAACTTTGAAGTGCT	669
bta-miR-2339	2	2	1	5	1	3	0.1891	0.1935	0.0978	0.4983	0.0873	0.278	0.160133333333333	0.287866666666667	0.846127092316876	0.492492514850387	0.993301038394308	20	TCACTGGACCTAGCAGAGCT	14
bta-miR-2344	45	37	30	19	56	56	4.2558	3.5792	2.9353	1.8935	4.8888	5.1886	3.5901	3.9903	0.1524731857012	0.972844179352453	1	24	GCACGATGATGGCGGATCTGAGTT	243
bta-miR-2346	1	6	3	4	2	2	0.0946	0.5804	0.2935	0.3986	0.1746	0.1853	0.322833333333333	0.252833333333333	-0.35260286835622	0.714408359070911	1	22	ACTGATGTGAAGGTGGTTTGGC	18
bta-miR-2353	2	1	1	1	1	0	0.1891	0.0967	0.0978	0.0997	0.0873	0.01	0.127866666666667	0.0656666666666667	-0.961407090674395	0.707616002496003	1	23	TAGCCTGCAGTACAGAGGACTGG	6
bta-miR-2355-3p	101	86	104	102	126	90	9.552	8.3191	10.1756	10.1649	10.9998	8.3388	9.3489	9.8345	0.0730550795086395	0.778523396168261	1	22	ATTGTCCTTGCTGTTTGGAGAT	609
bta-miR-2357	0	0	0	0	0	4	0.01	0.01	0.01	0.01	0.01	0.3706	0.01	0.1302	3.70265754339091	0.282317171540743	0.836063249053164	24	TTGGTCTGGCACAGAGCATGTGAG	4
bta-miR-2366	7	4	11	4	4	0	0.662	0.3869	1.0763	0.3986	0.3492	0.01	0.7084	0.2526	-1.48770957296436	0.0378507091256831	0.366572182973958	22	TGGGTCACAGAAGAGGGTCTGG	30
bta-miR-2370-3p	2	7	5	4	3	3	0.1891	0.6771	0.4892	0.3986	0.2619	0.278	0.4518	0.312833333333333	-0.530290026396005	0.404094151985331	0.924344572822905	21	TAAGCAACTTTCCTTTCTCCA	24
bta-miR-2370-5p	0	1	2	0	2	1	0.01	0.0967	0.1957	0.01	0.1746	0.0927	0.1008	0.0924333333333333	-0.125010523181595	1	1	22	TGGGAAAATGAAAGTTGGTTAT	6
bta-miR-2387	329	334	340	286	260	293	31.1148	32.3092	33.2665	28.5015	22.6979	27.1475	32.2301666666667	26.1156333333333	-0.303497957689491	0.00307148928393722	0.0712568203380144	22	TGGAAGGCCTGGCTTTGCAGCG	1842
bta-miR-2388-5p	1	0	0	1	2	0	0.0946	0.01	0.01	0.0997	0.1746	0.01	0.0382	0.0947666666666667	1.31080705492062	0.678792330090917	1	23	AGCTCCCGTCTCCTCTGTGCTGA	4
bta-miR-2398	1	2	1	1	2	0	0.0946	0.1935	0.0978	0.0997	0.1746	0.01	0.128633333333333	0.0947666666666667	-0.440812944863723	1	1	22	ATCTAGGGACGCGTCGGCAACT	7
bta-miR-2399-3p	1	1	0	0	4	0	0.0946	0.0967	0.01	0.01	0.3492	0.01	0.0671	0.123066666666667	0.875055380724438	0.777828634492077	1	22	TTCTAACAACTACAGAAAGTGT	6
bta-miR-2399-5p	15	16	12	10	24	21	1.4186	1.5477	1.1741	0.9966	2.0952	1.9457	1.38013333333333	1.67916666666667	0.282937781824227	0.768771452242245	1	22	CTTTCTGTAGCTGTTGGAACTA	98
bta-miR-23a	4359	4318	4200	4341	3892	3703	412.2475	417.6977	410.9392	432.6042	339.7708	343.0965	413.628133333333	371.823833333333	-0.153715067598969	0.0267617030192243	0.299675320267355	22	ATCACATTGCCAGGGATTTCCA	24813
bta-miR-23b-3p	7060	7028	6812	6556	7551	7695	667.6916	679.8471	666.5042	653.3409	659.2007	712.9699	671.347633333333	675.1705	0.00819186235038426	0.245356467116331	0.824866999290587	23	ATCACATTGCCAGGGATTACCAC	42702
bta-miR-23b-5p	8	6	6	13	6	10	0.7566	0.5804	0.5871	1.2955	0.5238	0.9265	0.641366666666667	0.915266666666667	0.513042764235523	0.506558777488471	1	21	GGGTTCCTGGCATGCTGATTT	49
bta-miR-24	46	54	49	49	49	59	4.3504	5.2236	4.7943	4.8831	4.2777	5.4666	4.78943333333333	4.8758	0.0257839772638596	0.664917722304558	1	23	GTGCCTACTGAGCTGATATCAGT	306
bta-miR-2403	4	0	1	0	0	0	0.3783	0.01	0.0978	0.01	0.01	0.01	0.162033333333333	0.01	-4.0182187282927	0.137668010651683	0.670104332639975	21	CTCGGGAAGCTAGCTGGCCTT	5
bta-miR-2404	15	6	15	15	8	11	1.4186	0.5804	1.4676	1.4948	0.6984	1.0192	1.15553333333333	1.0708	-0.109869833317909	0.677182841646956	1	20	TTGCACTGCATGGTATCTGC	70
bta-miR-2408	7	5	9	11	3	4	0.662	0.4837	0.8806	1.0962	0.2619	0.3706	0.675433333333333	0.576233333333333	-0.229160261193337	0.642533194693532	1	21	CACGTGTGTGAGCTCAGCCGG	39
bta-miR-2411-3p	2	1	1	1	1	0	0.1891	0.0967	0.0978	0.0997	0.0873	0.01	0.127866666666667	0.0656666666666667	-0.961407090674395	0.707327969002213	1	25	GCTGAACTGTCTTACTCCCACATCC	6
bta-miR-2411-5p	50	49	32	32	41	41	4.7287	4.74	3.131	3.189	3.5793	3.7988	4.1999	3.52236666666667	-0.253809880853975	0.170630133498093	0.727886482184325	24	TGGAGTGACTGTCAGATGCAGCCA	245
bta-miR-2415-3p	0	1	3	0	0	1	0.01	0.0967	0.2935	0.01	0.01	0.0927	0.1334	0.0375666666666667	-1.82823365173352	0.471715814877822	0.976962361003147	21	CCAGGCCTGCTGGACCGACGC	5
bta-miR-2416	4	12	13	8	13	14	0.3783	1.1608	1.272	0.7972	1.1349	1.2972	0.937033333333333	1.07643333333333	0.200086696665491	0.927190749297842	1	23	TGCAGTGCCCACTGTGGAAGATG	64
bta-miR-2419-5p	38	28	39	44	42	39	3.5938	2.7086	3.8159	4.3848	3.6666	3.6135	3.37276666666667	3.8883	0.205207019827786	0.8544163618176	1	22	ATCGCATCAACACTCGTCTGTT	230
bta-miR-2422	5	2	5	2	5	5	0.4729	0.1935	0.4892	0.1993	0.4365	0.4633	0.3852	0.366366666666667	-0.0723194552659503	0.864206452817745	1	22	TTGAGGGGACTGAGGTGCGGAG	24
bta-miR-2425-3p	1	1	2	0	1	0	0.0946	0.0967	0.1957	0.01	0.0873	0.01	0.129	0.0357666666666667	-1.85068349027525	0.412193409718105	0.932858769362027	20	TTCGTAGACCCTGCCCTCCT	5
bta-miR-2425-5p	3	6	0	3	4	4	0.2837	0.5804	0.01	0.299	0.3492	0.3706	0.291366666666667	0.3396	0.221000621246285	1	1	22	CCAGGGCACGGATCCATGAACT	20
bta-miR-2431-3p	14	4	9	12	5	2	1.324	0.3869	0.8806	1.1959	0.4365	0.1853	0.863833333333333	0.6059	-0.511673282323963	0.362593367607081	0.894536893465079	23	CACCCCCACTTGCATGACCCTGA	46
bta-miR-2431-5p	28	20	31	22	19	24	2.6481	1.9347	3.0331	2.1924	1.6587	2.2237	2.53863333333333	2.02493333333333	-0.326177623768363	0.194892149218938	0.775959483001326	22	CAGGTCATATAAGTGTGGAGTT	144
bta-miR-24-3p	25783	22592	26644	24359	20226	19243	2438.3984	2185.4162	2606.9198	2427.5064	1765.7256	1782.9343	2410.2448	1992.05543333333	-0.274921889171854	0.00560031610700009	0.109460723909547	22	TGGCTCAGTTCAGCAGGAACAG	138847
bta-miR-2440	8	12	4	14	9	6	0.7566	1.1608	0.3914	1.3952	0.7857	0.5559	0.7696	0.912266666666667	0.245346804276702	0.923615753181642	1	20	TGCAGTGATGAGACCCTGGA	53
bta-miR-2443	18	11	13	16	15	24	1.7023	1.0641	1.272	1.5945	1.3095	2.2237	1.34613333333333	1.70923333333333	0.344528043018696	0.655957623960164	1	24	TGAGGGCAGGACCGTATGAGGTGT	97
bta-miR-2447	6	4	0	0	4	3	0.5674	0.3869	0.01	0.01	0.3492	0.278	0.321433333333333	0.2124	-0.597735781231549	0.510483140560989	1	22	TCTGGGAACCGGTTTGGCTGCT	17
bta-miR-2450a	2	0	1	0	0	2	0.1891	0.01	0.0978	0.01	0.01	0.1853	0.0989666666666667	0.0684333333333333	-0.532243465878055	0.99999999999999	1	21	TGGGCAGTAGAGGTGCATGTG	5
bta-miR-2454-3p	0	1	0	3	0	0	0.01	0.0967	0.01	0.299	0.01	0.01	0.0389	0.106333333333333	1.45075186294488	0.734890048302871	1	20	TCTCCTCTGGCCGCTCTCCT	4
bta-miR-2461-3p	0	0	6	4	2	1	0.01	0.01	0.5871	0.3986	0.1746	0.0927	0.202366666666667	0.221966666666667	0.133371366966403	0.999999999999999	1	22	TCAGACTGAGAGCAGTGTGCCT	13
bta-miR-2463	0	1	1	2	2	1	0.01	0.0967	0.0978	0.1993	0.1746	0.0927	0.0681666666666667	0.155533333333333	1.19008546415508	0.487512059433824	0.990690858017696	22	CTGCATGTGGTGGAAATGTCTG	7
bta-miR-2466-3p	2	1	5	0	7	3	0.1891	0.0967	0.4892	0.01	0.6111	0.278	0.258333333333333	0.2997	0.21428527418577	1	1	22	GCAGCCCCTCCGTCTGACTCAG	18
bta-miR-2466-5p	9	5	16	11	10	6	0.8512	0.4837	1.5655	1.0962	0.873	0.5559	0.9668	0.8417	-0.199911355766979	0.57107183420852	1	23	CTGAGTCCGGTGGGGCAGTGTGT	57
bta-miR-2468	3	8	7	3	5	2	0.2837	0.7739	0.6849	0.299	0.4365	0.1853	0.580833333333333	0.306933333333333	-0.920198917510918	0.168974302454013	0.726589500552256	22	ATAGGAACATGGAAGATTGTCA	28
bta-miR-2475	18	18	14	8	19	12	1.7023	1.7412	1.3698	0.7972	1.6587	1.1118	1.60443333333333	1.18923333333333	-0.432032038069647	0.205288212850052	0.796696132901826	23	TGAAGTGTGTGAAACTGCAGCGG	89
bta-miR-2477	7	8	13	7	13	13	0.662	0.7739	1.272	0.6976	1.1349	1.2045	0.902633333333334	1.01233333333333	0.165472445873077	1	1	23	GTGGAATGATGATAAGTCTGACG	61
bta-miR-2478	23	13	23	17	14	12	2.1752	1.2575	2.2504	1.6941	1.2222	1.1118	1.89436666666667	1.3427	-0.496578601758781	0.118749786807497	0.629531029278533	20	GTATCCCACTTCTGACACCA	102
bta-miR-2483-3p	0	0	1	1	3	3	0.01	0.01	0.0978	0.0997	0.2619	0.278	0.0392666666666667	0.2132	2.44083039964987	0.0993856376831336	0.603613336211122	22	AAACATCTGGTTGGTTGAGAGA	8
bta-miR-2483-5p	1	7	2	6	8	8	0.0946	0.6771	0.1957	0.5979	0.6984	0.7412	0.322466666666667	0.679166666666667	1.0746156164473	0.21920937453442	0.808368461340613	22	CGTCAACCATCCAGCTGTTTGA	32
bta-miR-2484	76	41	68	102	53	55	7.1876	3.9661	6.6533	10.1649	4.6269	5.096	5.93566666666667	6.62926666666667	0.159439211588468	0.96523894241729	1	24	GAGCTATGATGACTTTGATTGCAT	395
bta-miR-25	2501	2055	1994	2537	2284	2130	236.5293	198.7885	195.0983	252.8258	199.3927	197.3523	210.1387	216.5236	0.0431824010542897	0.520747868185143	1	22	CATTGCACTTGTCTCGGTCTGA	13501
bta-miR-26a	76356	69656	73383	73103	78678	79556	7221.2832	6738.1086	7179.9877	7285.1103	6868.573	7371.1544	7046.45983333333	7174.9459	0.0260693293583348	0.315029255698385	0.879627142534452	22	TTCAAGTAATCCAGGATAGGCT	450732
bta-miR-26b	5279	4453	5038	4724	4883	5297	499.2555	430.7568	492.9313	470.7722	426.2849	490.7864	474.314533333333	462.6145	-0.0360335883657473	0.152909031128372	0.69802428346613	22	TTCAAGTAATTCAGGATAGGTT	29674
bta-miR-27a-3p	12286	9046	11973	13032	8764	8901	1161.9347	875.0564	1171.4701	1298.7095	765.0954	824.7102	1069.48706666667	962.838366666667	-0.151553500253507	0.137884969691653	0.670104332639975	20	TTCACAGTGGCTAAGTTCCG	64002
bta-miR-27a-5p	327	359	370	472	508	445	30.9257	34.7275	36.2018	47.0374	44.3483	41.2309	33.9516666666667	44.2055333333333	0.380744569963577	0.0820717730418668	0.561956407770744	22	AGGGCTTAGCTGCTTGTGAGCA	2481
bta-miR-27b	84435	68210	73784	83832	67130	67377	7985.3456	6598.2312	7219.2226	8354.3133	5860.435	6242.7255	7267.5998	6819.15793333333	-0.0918853794207529	0.128088209620953	0.646454579072883	21	TTCACAGTGGCTAAGTTCTGC	444768
bta-miR-28	2163	2020	2181	2732	2575	2340	204.5633	195.4028	213.3948	272.2586	224.797	216.8096	204.453633333333	237.955066666667	0.218915472320918	0.529515488664821	1	22	AAGGAGCTCACAGTCTATTGAG	14011
bta-miR-296-3p	797	729	943	878	862	877	75.3754	70.5191	92.2656	87.4975	75.2524	81.2573	79.3867	81.3357333333333	0.0349919860335389	0.472577142066638	0.976962361003147	22	GAGGGTTGGGCGGAGGCTTTCC	5086
bta-miR-296-5p	36	30	36	41	30	21	3.4047	2.902	3.5223	4.0859	2.619	1.9457	3.27633333333333	2.88353333333333	-0.184244443988462	0.340705994111637	0.890222155550903	19	GAGGGCCCCCCCCAATCCT	194
bta-miR-299	81	90	65	123	132	107	7.6605	8.7061	6.3598	12.2576	11.5236	9.9139	7.57546666666667	11.2317	0.568169636856103	0.0401156919756196	0.374994511946009	22	TGGTTTACCGTCCCACATACAT	598
bta-miR-299-2	3	4	5	4	2	1	0.2837	0.3869	0.4892	0.3986	0.1746	0.0927	0.3866	0.221966666666667	-0.800498598115232	0.341656368021185	0.890222155550903	21	GTATGTGGGACGGTAAACCAT	19
bta-miR-29a	9824	9990	9973	9225	10321	9585	929.0938	966.3734	975.7848	919.3213	901.0212	888.0853	957.084	902.809266666667	-0.0842243238948183	0.0477870738072518	0.417651254819477	23	CTAGCACCATCTGAAATCGGTTA	58918
bta-miR-29b	176	232	188	146	206	172	16.645	22.4423	18.3944	14.5497	17.9838	15.9364	19.1605666666667	16.1566333333333	-0.246013623566828	0.0368552866714561	0.360176665198321	23	TAGCACCATTTGAAATCAGTGTT	1120
bta-miR-29c	11	8	5	6	6	4	1.0403	0.7739	0.4892	0.5979	0.5238	0.3706	0.7678	0.497433333333333	-0.626227373451526	0.244338164315548	0.824866999290587	22	TAGCACCATTTGAAATCGGTTA	40
bta-miR-29d-5p	11	11	7	16	11	0	1.0403	1.0641	0.6849	1.5945	0.9603	0.01	0.929766666666667	0.854933333333333	-0.121056779536071	0.770243591228525	1	21	TGACCGATTTCTCCTGGTGTT	56
bta-miR-301a	12	29	11	15	17	21	1.1349	2.8053	1.0763	1.4948	1.4841	1.9457	1.67216666666667	1.64153333333333	-0.0266746036780246	0.753377354714395	1	25	CAGTGCAATAGTATTGTCAAAGCAT	105
bta-miR-301b	6	8	2	5	7	3	0.5674	0.7739	0.1957	0.4983	0.6111	0.278	0.512333333333333	0.462466666666667	-0.147733375334039	0.781806984975786	1	25	CAGTGCAATGATATTGTCAAAGCAT	31
bta-miR-302a	14	14	6	17	10	11	1.324	1.3543	0.5871	1.6941	0.873	1.0192	1.08846666666667	1.19543333333333	0.135236449451771	1	1	22	AAGTGCTTCCATGTTTTAGTGA	72
bta-miR-302b	16	17	10	12	3	12	1.5132	1.6445	0.9784	1.1959	0.2619	1.1118	1.3787	0.856533333333333	-0.686727268671455	0.126815771663468	0.646454579072883	23	TAAGTGCTTCCATGTTTTAGTAG	70
bta-miR-302c	1	0	0	1	2	0	0.0946	0.01	0.01	0.0997	0.1746	0.01	0.0382	0.0947666666666667	1.31080705492062	0.679063337363865	1	23	TAAGTGCTTCCATGTTTCAGTGG	4
bta-miR-302d	14	14	6	17	10	11	1.324	1.3543	0.5871	1.6941	0.873	1.0192	1.08846666666667	1.19543333333333	0.135236449451771	1	1	21	TAAGTGCTTCCATGTTTTAGT	72
bta-miR-30a-5p	12320	13174	10833	9694	14537	13997	1165.1502	1274.3747	1059.9295	966.0597	1269.0771	1296.8733	1166.4848	1177.3367	0.0133594594875968	0.370295575492278	0.900736535557886	24	TGTAAACATCCTCGACTGGAAGCT	74555
bta-miR-30b-3p	19	16	15	24	29	16	1.7969	1.5477	1.4676	2.3917	2.5317	1.4825	1.60406666666667	2.1353	0.412704673284907	0.463578499905673	0.972243187740074	21	CTGGGAGGTGGATGTTTACTT	119
bta-miR-30b-5p	514	590	468	601	489	471	48.611	57.0731	45.7904	59.8929	42.6896	43.6399	50.4915	48.7408	-0.0509106068477272	0.263797743321439	0.836063249053164	22	TGTAAACATCCTACACTCAGCT	3133
bta-miR-30c	1668	1494	1360	1361	1526	1568	157.7492	144.5207	133.066	135.631	133.2195	145.2809	145.111966666667	138.0438	-0.0720404030267998	0.0865939631033777	0.574620434173648	23	TGTAAACATCCTACACTCTCAGC	8977
bta-miR-30d	18215	18481	16923	15199	21894	21243	1722.6632	1787.7424	1655.7913	1514.6628	1911.3416	1968.2417	1722.06563333333	1798.08203333333	0.0623187125530663	0.553828204081793	1	24	TGTAAACATCCCCGACTGGAAGCT	111955
bta-miR-30e-5p	10896	11889	9403	9359	15232	14275	1030.477	1150.0714	920.0145	932.6751	1329.7504	1322.631	1033.52096666667	1195.01883333333	0.209465698568063	0.635050847037621	1	24	TGTAAACATCCTTGACTGGAAGCT	71054
bta-miR-30f	251	244	189	133	183	194	23.738	23.6031	18.4923	13.2542	15.9759	17.9748	21.9444666666667	15.7349666666667	-0.47988308529149	0.000838738278483877	0.0357048960264171	24	TGTAAACACCCTACACTCTCAGCT	1194
bta-miR-31	228	218	245	232	250	245	21.5628	21.088	23.9715	23.1201	21.8249	22.7001	22.2074333333333	22.5483666666667	0.0219802726619799	0.449286390073577	0.965476178097671	21	AGGCAAGATGCTGGCATAGCT	1418
bta-miR-32	1182	1139	1173	1013	964	1010	111.7863	110.1801	114.7694	100.9509	84.157	93.5802	112.245266666667	92.8960333333333	-0.272965708572634	0.000986629505910702	0.0362389864925734	23	TATTGCACATGACTAAGTTGCAT	6481
bta-miR-320a	1867	2038	1895	1637	2202	2026	176.5694	197.144	185.4118	163.1359	192.2341	187.7163	186.375066666667	181.028766666667	-0.0419898992672236	0.143266816790574	0.678466202862852	22	AAAAGCTGGGTTGAGAGGGCGA	11665
bta-miR-323	54	43	46	73	55	69	5.107	4.1596	4.5008	7.2748	4.8015	6.3931	4.58913333333333	6.15646666666667	0.423880869990521	0.271117176140292	0.836063249053164	22	GCACATTACACGGTCGACCTCT	340
bta-miR-323b-3p	14	8	15	5	6	9	1.324	0.7739	1.4676	0.4983	0.5238	0.8339	1.1885	0.618666666666667	-0.941907693536018	0.0339107834069929	0.350729162212683	21	CACAATACACGGTCGGCCTCT	57
bta-miR-324	22	15	23	11	26	24	2.0806	1.451	2.2504	1.0962	2.2698	2.2237	1.92733333333333	1.86323333333333	-0.048797753318323	0.6613958307751	1	23	CGCATCCCCTAGGGCATTGGTGT	121
bta-miR-328	272	267	277	285	296	272	25.7241	25.828	27.1024	28.4018	25.8407	25.2018	26.2181666666667	26.4814333333333	0.0144144044370787	0.40413204579234	0.924344572822905	22	CTGGCCCTCTCTGCCCTTCCGT	1669
bta-miR-329a	1	1	4	1	3	7	0.0946	0.0967	0.3914	0.0997	0.2619	0.6486	0.194233333333333	0.336733333333333	0.793815731083882	0.566754551296033	1	22	AACACACCTGGTTAACCTTTTT	17
bta-miR-330	38	34	40	19	27	29	3.5938	3.289	3.9137	1.8935	2.3571	2.687	3.59883333333333	2.31253333333333	-0.63805512963696	0.00874495226837738	0.142436722553116	23	GCAAAGCACACGGCCTGCAGAGA	187
bta-miR-331-3p	550	593	475	548	602	595	52.0156	57.3633	46.4753	54.6112	52.5545	55.1289	51.9514	54.0982	0.0584179645304744	0.56305251037722	1	21	GCCCCTGGGCCTATCCTAGAA	3363
bta-miR-331-5p	13	9	13	18	8	9	1.2295	0.8706	1.272	1.7938	0.6984	0.8339	1.12403333333333	1.1087	-0.0198157759438791	0.799662262479268	1	18	TCTAGGTATGGTCCCAGG	70
bta-miR-335	19	27	15	13	19	19	1.7969	2.6118	1.4676	1.2955	1.6587	1.7604	1.95876666666667	1.57153333333333	-0.317772677246225	0.246309122578864	0.824866999290587	23	TCAAGAGCAATAACGAAAAATGT	112
bta-miR-339a	1959	1467	1679	1928	1607	1766	185.2702	141.9089	164.2778	192.1357	140.2908	163.6264	163.818966666667	165.350966666667	0.0134290804683426	0.415184132152671	0.937653239630508	22	TCCCTGTCCTCCAGGAGCTCAC	10406
bta-miR-339b	1119	790	967	1065	804	813	105.8282	76.4199	94.6138	106.133	70.189	75.3274	92.2873	83.8831333333333	-0.137751374646746	0.123678608015977	0.63614595032141	20	TCCCTGTCCTCCAGGAGCTC	5558
bta-miR-33a	9	13	9	13	20	20	0.8512	1.2575	0.8806	1.2955	1.746	1.8531	0.996433333333333	1.63153333333333	0.711383273502028	0.199883323332796	0.784213768550203	21	GTGCATTGTAGTTGCATTGCA	84
bta-miR-340	252	191	257	205	248	271	23.8326	18.4762	25.1456	20.4294	21.6503	25.1091	22.4848	22.3962666666667	-0.00569178836918837	0.40242370447943	0.924344572822905	23	TCCGTCTCAGTTACTTTATAGCC	1424
bta-miR-342	493	682	467	444	731	641	46.6249	65.9726	45.6925	44.247	63.8161	59.391	52.7633333333333	55.8180333333333	0.0811955840579522	0.763430641891201	1	25	TCTCACACAGAAATCGCACCCATCT	3458
bta-miR-3431	1077	932	974	1245	1284	1201	101.8561	90.1562	95.2987	124.071	112.0929	111.277	95.7703333333333	115.813633333333	0.274154366015551	0.269072542368814	0.836063249053164	22	CCTCAGTCAGCCTTGTGGATGT	6713
bta-miR-3432a	2012	1954	2093	2026	2167	2007	190.2826	189.0184	204.7847	201.9019	189.1786	185.9559	194.695233333333	192.345466666667	-0.0175177358251558	0.192106992203464	0.775959483001326	22	TGCGGGATCTTTAGTTGTGGTG	12259
bta-miR-345-3p	195	194	165	119	204	153	18.4419	18.7664	16.144	11.859	17.8092	14.176	17.7841	14.6147333333333	-0.283164460420829	0.0303513887783323	0.33293615241538	20	CCTGAACTAGGGGTCTGGAG	1030
bta-miR-345-5p	13	19	15	6	16	9	1.2295	1.8379	1.4676	0.5979	1.3968	0.8339	1.51166666666667	0.942866666666667	-0.681014375015576	0.0775256111600103	0.555600213313407	21	GCTGACTCCTAGTCCAGTGCT	78
bta-miR-346	2	4	1	5	7	4	0.1891	0.3869	0.0978	0.4983	0.6111	0.3706	0.2246	0.493333333333333	1.13520484228192	0.28583265845424	0.837419012590104	23	TGTCTGCCCGCATGCCTGCCTCT	23
bta-miR-34a	762	746	606	766	870	808	72.0653	72.1636	59.2927	76.3361	75.9508	74.8642	67.8405333333333	75.7170333333333	0.158470374161934	0.869567420625412	1	22	TGGCAGTGTCTTAGCTGGTTGT	4558
bta-miR-34b	0	0	1	0	1	2	0.01	0.01	0.0978	0.01	0.0873	0.1853	0.0392666666666667	0.0942	1.26242192650348	0.682824675811703	1	22	AGGCAGTGTAATTAGCTGATTG	4
bta-miR-34c	153	141	110	175	196	187	14.4698	13.6395	10.7627	17.4397	17.1108	17.3262	12.9573333333333	17.2922333333333	0.416355371685277	0.123194403517392	0.63614595032141	22	AGGCAGTGTAGTTAGCTGATTG	962
bta-miR-361	427	440	438	449	432	474	40.383	42.563	42.8551	44.7453	37.7135	43.9178	41.9337	42.1255333333333	0.00658482044532386	0.339521531153914	0.890222155550903	22	TTATCAGAATCTCCAGGGGTAC	2660
bta-miR-3613a	320	328	325	433	563	491	30.2636	31.7288	31.7989	43.1508	49.1498	45.4929	31.2637666666667	45.9311666666667	0.554981823870962	0.00194464564462751	0.0564998396749886	22	TGTTGTACTTTTTTTTTTGTTC	2460
bta-miR-362-3p	3	2	1	1	1	2	0.2837	0.1935	0.0978	0.0997	0.0873	0.1853	0.191666666666667	0.1241	-0.62709633986759	0.770983273092997	1	21	AACACACCTATTCAAGGATTC	10
bta-miR-362-5p	250	329	246	242	371	293	23.6435	31.8255	24.0693	24.1166	32.3882	27.1475	26.5127666666667	27.8841	0.0727554801191477	0.729891440330091	1	24	AATCCTTGGAACCTAGGTGTGAGT	1731
bta-miR-365-3p	1313	1918	1478	1221	1964	1638	124.1755	185.536	144.6114	121.6793	171.4568	151.7667	151.440966666667	148.300933333333	-0.0302278476508117	0.31904561088459	0.881246264779007	22	TAATGCCCCTAAAAATCCTTAT	9532
bta-miR-365-5p	225	243	230	281	391	334	21.2791	23.5064	22.5038	28.0032	34.1342	30.9463	22.4297666666667	31.0279	0.468151444722413	0.0255278507877272	0.293093607772308	23	AGGGACTTTTGGGGGCAGATGTG	1704
bta-miR-369-3p	717	671	621	1035	870	995	67.8095	64.9086	60.7603	103.1434	75.9508	92.1904	64.4928	90.4282	0.487634640190741	0.0138594603476207	0.198652264982564	21	AATAATACATGGTTGATCTTT	4909
bta-miR-369-5p	314	281	300	540	443	470	29.6962	27.1823	29.3528	53.8139	38.6738	43.5472	28.7437666666667	45.3449666666667	0.657693290022369	0.00103372402257506	0.0362389864925734	20	ATCGACCGTGTTATATTCGC	2348
bta-miR-370	1544	1394	1679	1666	1812	1829	146.0221	134.8473	164.2778	166.0259	158.1872	169.4635	148.3824	164.558866666667	0.149283782511918	0.923299516765492	1	22	GCCTGCTGGGGTGGAACCTGGT	9924
bta-miR-374a	991	943	794	1101	1109	1083	93.7227	91.2202	77.6871	109.7206	96.8155	100.3439	87.5433333333333	102.293333333333	0.224642902005717	0.500194364678929	0.996128727061644	22	TTATAATACAACCTGATAAGTG	6021
bta-miR-374b	3673	3419	3206	3416	3687	3700	347.3699	330.7338	313.6836	340.4229	321.8743	342.8185	330.595766666667	335.038566666667	0.0192589245795656	0.313124179105458	0.878873348664144	22	ATATAATACAACCTGCTAAGTG	21101
bta-miR-375	0	93	84	104	123	89	0.01	8.9963	8.2188	10.3642	10.7379	8.2462	5.7417	9.78276666666667	0.768764579165673	0.402366543740857	0.924344572822905	23	TTTTGTTCGTTCGGCTCGCGTGA	493
bta-miR-376a	7	7	16	13	17	14	0.662	0.6771	1.5655	1.2955	1.4841	1.2972	0.9682	1.35893333333333	0.489097682674285	0.492487990334971	0.993301038394308	21	ATCATAGAGGAAAATCCACGT	74
bta-miR-376b	5	16	9	12	18	23	0.4729	1.5477	0.8806	1.1959	1.5714	2.131	0.967066666666667	1.63276666666667	0.75563138151072	0.219575433219962	0.808368461340613	22	ATCATAGAGGAAAATCCATGTT	83
bta-miR-376c	31	30	33	42	35	43	2.9318	2.902	3.2288	4.1855	3.0555	3.9841	3.02086666666667	3.7417	0.308731382992943	0.555821165974336	1	22	GTGGATATTCCTTCTATGTTTA	214
bta-miR-376d	10	7	5	9	11	19	0.9457	0.6771	0.4892	0.8969	0.9603	1.7604	0.704	1.20586666666667	0.776423062505717	0.276356496841538	0.836063249053164	21	ATCATAGAGGAAAATCCACAT	61
bta-miR-376e	47	68	32	70	71	88	4.445	6.5779	3.131	6.9759	6.1983	8.1535	4.71796666666667	7.10923333333333	0.591528760892684	0.107802880496881	0.609937350179723	22	AACATAGAGGAAAATCCACATT	376
bta-miR-377	13	18	7	30	23	19	1.2295	1.7412	0.6849	2.9897	2.0079	1.7604	1.21853333333333	2.25266666666667	0.886488132837543	0.0947838708583654	0.588974920073658	22	ATCACACAAAGGCAACTTTTGT	110
bta-miR-378	17709	16517	18473	20179	19467	18719	1674.8088	1597.7567	1807.4474	2010.9467	1699.4651	1734.3838	1693.33763333333	1814.93186666667	0.100045730028687	0.769303313961706	1	22	ACTGGACTTGGAGTCAGAAGGC	111064
bta-miR-378b	1	1	0	1	3	1	0.0946	0.0967	0.01	0.0997	0.2619	0.0927	0.0671	0.151433333333333	1.1742981331354	0.498562928173769	0.996128727061644	22	ACTTGACTTGGAGTCAGAAGGC	7
bta-miR-378c	3554	2824	3557	4003	2980	2789	336.1156	273.177	348.0263	398.9207	260.1534	258.4111	319.1063	305.8284	-0.0613147062676007	0.269986304747244	0.836063249053164	21	ACTGGACTTGGAGTCAGAAGT	19707
bta-miR-378d	127	92	117	132	83	72	12.0109	8.8995	11.4476	13.1545	7.2459	6.6711	10.786	9.02383333333333	-0.257347611877943	0.153074328108171	0.69802428346613	22	CTGGACTTGGAGTCAGAAGACC	623
bta-miR-379	14328	11854	13874	25103	21159	20270	1355.0546	1146.6857	1357.469	2501.65	1847.1763	1878.0897	1286.4031	2075.63866666667	0.690212528654196	0.000149857536399482	0.0100685532268402	21	TGGTAGACTATGGAACGTAGG	106588
bta-miR-380-3p	277	237	269	445	356	337	26.197	22.926	26.3197	44.3467	31.0787	31.2243	25.1475666666667	35.5499	0.49942669315579	0.039532824303492	0.374994511946009	21	TATGTAATGTGGTCCACGTCT	1921
bta-miR-380-5p	20	35	29	49	62	65	1.8915	3.3857	2.8374	4.8831	5.4126	6.0225	2.70486666666667	5.4394	1.00789004213366	0.00188183207961254	0.0561935968217635	22	TGGTTGACCATAGAACATGCGC	260
bta-miR-381	2469	2333	2428	3542	3528	3365	233.5029	225.6806	237.562	352.9795	307.9937	311.7796	232.2485	324.250933333333	0.481441448329554	0.00435810151686304	0.0900953678966878	22	TATACAAGGGCAAGCTCTCTGT	17665
bta-miR-382	778	689	716	1125	1088	1107	73.5785	66.6498	70.0553	112.1123	94.9822	102.5676	70.0945333333333	103.2207	0.558358481454654	0.000904425710008849	0.0360095421577597	22	GAAGTTGTTCGTGGTGGATTCG	5503
bta-miR-3956	46	66	68	83	87	92	4.3504	6.3844	6.6533	8.2714	7.5951	8.5241	5.79603333333333	8.1302	0.488224950572771	0.131887525666221	0.65335986217137	23	ACGTGGATGCTGAAGGTCAGAGG	442
bta-miR-3957	4	4	2	2	4	2	0.3783	0.3869	0.1957	0.1993	0.3492	0.1853	0.3203	0.2446	-0.388999394247297	0.528447525121028	1	20	CTCGGAGAGTGCAGCTGTGG	18
bta-miR-409a	429	437	401	450	640	675	40.5722	42.2728	39.2349	44.8449	55.8719	62.5412	40.6933	54.4193333333333	0.419328003201883	0.0568495261536376	0.444097354912542	23	AGGTTACCCGAGCAACTTTGCAT	3032
bta-miR-410	386	330	331	357	349	350	36.5055	31.9222	32.3859	35.577	30.4676	32.4288	33.6045333333333	32.8244666666667	-0.0338842988669364	0.235890811801511	0.824866999290587	21	AATATAACACAGATGGCCTGT	2103
bta-miR-411a	28230	23641	28174	47677	42343	41093	2669.8206	2286.8902	2756.619	4751.2715	3696.5351	3807.4168	2571.10993333333	4085.07446666667	0.667971080424786	0.000122392800373204	0.00877148402674631	22	ATAGTAGACCGTATAGCGTACG	211158
bta-miR-411b	457	486	481	610	760	674	43.2203	47.0128	47.0623	60.7898	66.3478	62.4486	45.7651333333333	63.1954	0.465570664466925	0.0100587183820363	0.156711916821581	22	TGGTCGACCATAAAACGTACGT	3468
bta-miR-411c-3p	72	67	71	117	113	112	6.8093	6.4812	6.9468	11.6597	9.8649	10.3772	6.74576666666667	10.6339333333333	0.656621004866807	0.00974780748248923	0.154101368289352	22	TGTATGTCAACTGATCCACAGT	552
bta-miR-411c-5p	346	360	337	614	509	556	32.7226	34.8243	32.973	61.1884	44.4356	51.5154	33.5066333333333	52.3798	0.644563815841001	0.000838603964907245	0.0357048960264171	22	GGTTGATCAGAGAACATACATT	2722
bta-miR-412	3	7	5	7	6	7	0.2837	0.6771	0.4892	0.6976	0.5238	0.6486	0.483333333333333	0.623333333333333	0.366985369872702	0.777772106013622	1	23	ACTTCACCTGGTCCACTAGCTGT	35
bta-miR-421	197	192	210	163	170	173	18.6311	18.5729	20.547	16.2438	14.841	16.0291	19.2503333333333	15.7046333333333	-0.29369316751464	0.00833744446878244	0.137888504676017	23	ATCAACAGACATTAATTGGGCGC	1105
bta-miR-423-3p	2706	2964	3091	2398	3688	3813	255.9169	286.7198	302.4317	238.9737	321.9616	353.2884	281.689466666667	304.741233333333	0.113479101187066	0.870047736048507	1	24	AAGCTCGGTCTGAGGCCCCTCAGT	18660
bta-miR-423-5p	1467	1441	1379	1511	1759	1689	138.7399	139.3938	134.925	150.5793	153.5603	156.492	137.686233333333	153.543866666667	0.157266567107846	0.858465802209144	1	23	TGAGGGGCAGAGAGCGAGACTTT	9246
bta-miR-424-3p	506	559	681	952	915	892	47.8544	54.0743	66.6308	94.872	79.8793	82.6471	56.1865	85.7994666666667	0.610745145938231	0.00160570964719124	0.0493182248780167	21	CAAAACGTGAGGCGCTGCTAT	4505
bta-miR-424-5p	4919	5047	4540	6144	5778	5629	465.2089	488.2169	444.2057	612.2829	504.4182	521.5474	465.877166666667	546.082833333333	0.229170181398087	0.451753039612212	0.965476178097671	21	CAGCAGCAATTCATGTTTTGA	32057
bta-miR-425-3p	97	76	81	98	66	59	9.1737	7.3518	7.9253	9.7662	5.7618	5.4666	8.15026666666667	6.9982	-0.21986336768982	0.173766948489982	0.732546939712671	22	ATCGGGAATGTCGTGTCCGCCC	477
bta-miR-425-5p	835	888	816	819	989	959	78.9692	85.8999	79.8396	81.6178	86.3395	88.8549	81.5695666666667	85.6040666666667	0.0696483463737531	0.577269941442333	1	22	ATGACACGATCACTCCCGTTGA	5306
bta-miR-4286	6	6	5	9	3	3	0.5674	0.5804	0.4892	0.8969	0.2619	0.278	0.545666666666667	0.478933333333333	-0.188195066620371	0.682243406086588	1	17	ACCCCACTCCTGGTACC	32
bta-miR-431	12	2	8	11	11	6	1.1349	0.1935	0.7827	1.0962	0.9603	0.5559	0.7037	0.8708	0.307380894510416	0.84449587413006	1	23	TGTCTTGCAGGCCGTCATGCAGG	50
bta-miR-432	332	323	299	388	359	374	31.3985	31.2451	29.255	38.6663	31.3406	34.6525	30.6328666666667	34.8864666666667	0.187587104772909	0.732496966786584	1	23	TCTTGGAGTAGGTCATTGGGTGG	2075
bta-miR-433	156	139	171	161	167	154	14.7535	13.446	16.7311	16.0445	14.5791	14.2687	14.9768666666667	14.9641	-0.00123031483986569	0.448128456610163	0.965476178097671	22	ATCATGATGGGCTCCTCGGTGT	948
bta-miR-449a	15	13	15	17	18	16	1.4186	1.2575	1.4676	1.6941	1.5714	1.4825	1.38123333333333	1.58266666666667	0.196400377944586	0.935823611671675	1	22	TGGCAGTGTATTGTTAGCTGGT	94
bta-miR-450a	11700	11010	11389	12014	10868	10928	1106.5144	1065.0422	1114.33	1197.2602	948.7741	1012.5192	1095.29553333333	1052.85116666667	-0.0570186829754568	0.127540674987567	0.646454579072883	22	TTTTGCGATGTGTTCCTAATAT	67909
bta-miR-450b	7231	8072	6597	6792	8419	8087	683.8637	780.8374	645.468	676.8596	734.9769	749.2901	703.3897	720.375533333333	0.034424973526596	0.398113897598088	0.924344572822905	22	TTTTGCAATATGTTCCTGAATA	45198
bta-miR-451	178	9	9	34	5	8	16.8342	0.8706	0.8806	3.3883	0.4365	0.7412	6.19513333333333	1.522	-2.025166973931	0.0243242516813996	0.287346929203347	23	AAACCGTTACCATTACTGAGTTT	243
bta-miR-452	526	473	484	749	580	542	49.7459	45.7552	47.3558	74.6419	50.6339	50.2183	47.6189666666667	58.4980333333333	0.296851808609531	0.347679336423426	0.890222155550903	22	TGTTTGCAGAGGAAACTGAGAC	3354
bta-miR-454	140	129	94	90	129	109	13.2403	12.4787	9.1972	8.969	11.2617	10.0992	11.6387333333333	10.1099666666667	-0.203155814824907	0.104880493487237	0.608678163438755	23	TAGTGCAATATTGCTTATAGGGT	691
bta-miR-455-3p	170	130	166	146	191	163	16.0776	12.5754	16.2419	14.5497	16.6743	15.1025	14.9649666666667	15.4421666666667	0.0452861237862029	0.631840238710064	1	22	GCAGTCCATGGGCATATACACT	966
bta-miR-455-5p	619	583	632	577	656	669	58.5412	56.396	61.8366	57.5012	57.2687	61.9853	58.9246	58.9184	-0.000151807222520825	0.275911199479657	0.836063249053164	21	TATGTGCCTTTGGACTACATC	3736
bta-miR-484	399	360	410	403	382	396	37.735	34.8243	40.1155	40.1611	33.3485	36.6908	37.5582666666667	36.7334666666667	-0.0320354287011104	0.23995449555848	0.824866999290587	22	TCAGGCTCAGTCCCCTCCCGAT	2350
bta-miR-485	33	30	39	67	80	72	3.1209	2.902	3.8159	6.6769	6.984	6.6711	3.2796	6.77733333333333	1.04719786437029	0.000176451151510216	0.011157940463146	23	AGAGGCTGGCCGTGATGAATTCG	321
bta-miR-486	9	6	4	8	8	1	0.8512	0.5804	0.3914	0.7972	0.6984	0.0927	0.607666666666667	0.529433333333333	-0.198831125196557	0.720941100725098	1	22	TCCTGTACTGAGCTGCCCCGAG	36
bta-miR-487a	18	18	19	17	20	25	1.7023	1.7412	1.859	1.6941	1.746	2.3163	1.7675	1.9188	0.118494129617365	1	1	21	AATCATACAGGGACATCCAGT	117
bta-miR-487b	111	123	110	180	153	155	10.4977	11.8983	10.7627	17.938	13.3569	14.3613	11.0529	15.2187333333333	0.461423341451312	0.08860699622524	0.579507128821818	22	AATCGTACAGGGTCATCCACTT	832
bta-miR-491	1	5	4	4	13	4	0.0946	0.4837	0.3914	0.3986	1.1349	0.3706	0.323233333333333	0.6347	0.973498859397983	0.358960151566622	0.893782998198253	22	AGTGGGGAACCCTTCCATGAGG	31
bta-miR-493	2661	2487	2711	3721	3855	3820	251.6611	240.5776	265.2514	370.8178	336.5407	353.937	252.4967	353.765166666667	0.486527467964673	0.00311541447059226	0.0712568203380144	22	TGAAGGTCTACTGTGTGCCAGG	19255
bta-miR-494	1342	1348	1135	1444	2047	2055	126.9181	130.3975	111.0514	143.9024	178.7027	190.4033	122.789	171.0028	0.477838624715249	0.0129687600836686	0.190885138327363	22	TGAAACATACACGGGAAACCTC	9371
bta-miR-495	750	953	876	919	809	757	70.9304	92.1876	85.7102	91.5833	70.6255	70.1388	82.9427333333333	77.4492	-0.0988652542814841	0.127519105049204	0.646454579072883	22	AAACAAACATGGTGCACTTCTT	5064
bta-miR-496	9	10	10	14	6	8	0.8512	0.9673	0.9784	1.3952	0.5238	0.7412	0.9323	0.886733333333333	-0.0722939578446839	0.763120494433657	1	22	TGAGTATTACATGGCCAATCTC	57
bta-miR-497	64	36	52	69	72	65	6.0527	3.4824	5.0878	6.8762	6.2856	6.0225	4.8743	6.39476666666667	0.39169667098828	0.338511761344622	0.890222155550903	22	CAGCAGCACACTGTGGTTTGTA	358
bta-miR-499	14	20	21	30	13	12	1.324	1.9347	2.0547	2.9897	1.1349	1.1118	1.77113333333333	1.74546666666667	-0.0210600183514928	0.775299286025703	1	21	TTAAGACTTGCAGTGATGTTT	110
bta-miR-500	91	110	93	93	169	122	8.6062	10.6407	9.0994	9.268	14.7537	11.3037	9.44876666666667	11.7751333333333	0.317545462078418	0.416479752861219	0.938607409488072	23	TAATCCTTGCTACCTGGGTGAGA	678
bta-miR-502a	49	44	65	63	62	56	4.6341	4.2563	6.3598	6.2783	5.4126	5.1886	5.0834	5.6265	0.146444006412177	1	1	22	AATGCACCTGGGCAAGGATTCA	339
bta-miR-502b	7	5	5	5	6	4	0.662	0.4837	0.4892	0.4983	0.5238	0.3706	0.544966666666667	0.464233333333333	-0.231317872768085	0.649393637831767	1	21	AATCCACCTGGGCAAGGATTC	32
bta-miR-503-3p	136	189	200	246	332	327	12.862	18.2827	19.5685	24.5152	28.9835	30.2977	16.9044	27.9321333333333	0.724526953989939	0.0013509358803701	0.0427134138646427	23	GGAGTATTGTTTCTGCTGCCCGG	1430
bta-miR-503-5p	2418	2075	2038	2604	2771	2734	228.6796	200.7232	199.4033	259.5027	241.9077	253.3151	209.602033333333	251.575166666667	0.263336806400977	0.297200728399429	0.86149003873363	20	TAGCAGCGGGAACAGTACTG	14640
bta-miR-504	21	22	17	33	43	39	1.9861	2.1281	1.6633	3.2886	3.7539	3.6135	1.92583333333333	3.552	0.883148727716271	0.0149068402652377	0.204671952169784	22	AGACCCTGGTCTGCACTCTGTC	175
bta-miR-505	19	13	18	10	19	16	1.7969	1.2575	1.7612	0.9966	1.6587	1.4825	1.6052	1.37926666666667	-0.21885164753708	0.442114630721334	0.958212153277085	22	CGTCAACACTTGCTGGTTTCCT	95
bta-miR-532	4612	4173	4298	4364	4203	4266	436.1747	403.6713	420.5277	434.8963	366.921	395.2605	420.124566666667	399.025933333333	-0.074334636928687	0.0790930687819119	0.557451276550462	22	CATGCCTTGAGTGTAGGACCGT	25916
bta-miR-539	5	7	5	6	3	11	0.4729	0.6771	0.4892	0.5979	0.2619	1.0192	0.5464	0.626333333333333	0.19697317729617	0.999999999999999	1	22	GGAGAAATTATCCTTGGTGTGT	37
bta-miR-541	0	4	7	12	5	4	0.01	0.3869	0.6849	1.1959	0.4365	0.3706	0.3606	0.667666666666667	0.888728618546573	0.428436346896513	0.947246793765549	22	TGGTGGGCACAGAATCCGGCCT	32
bta-miR-542-5p	61	74	74	71	74	56	5.769	7.1583	7.2404	7.0755	6.4602	5.1886	6.72256666666667	6.24143333333333	-0.107134777838189	0.299033220937779	0.864141700290625	22	TCGGGGATCATCATGTCACGAG	410
bta-miR-543	404	270	414	417	362	467	38.2078	26.1182	40.5069	41.5563	31.6025	43.2693	34.9443	38.8093666666667	0.151347742761241	0.95105427530176	1	22	AAACATTCGCGGTGCACTTCTT	2334
bta-miR-545-3p	3	3	2	3	5	4	0.2837	0.2902	0.1957	0.299	0.4365	0.3706	0.256533333333333	0.3687	0.523301118044934	0.842223717181471	1	22	ATCAACAAACATTTATTGTGTG	20
bta-miR-574	1055	1096	1167	1177	1553	1484	99.7754	106.0205	114.1824	117.2944	135.5766	137.498	106.659433333333	130.123	0.286864421050381	0.231673448609943	0.824665421376452	24	TGAGTGTGTGTGTGTGAGTGTGTG	7532
bta-miR-582	12	10	17	10	20	8	1.1349	0.9673	1.6633	0.9966	1.746	0.7412	1.25516666666667	1.16126666666667	-0.11217964189832	0.628271486453931	1	23	TTACAGTTGTTCAACCAGTTACT	77
bta-miR-592	7	3	7	3	12	12	0.662	0.2902	0.6849	0.299	1.0476	1.1118	0.5457	0.819466666666667	0.586577222499164	0.505263282820303	1	23	ATTGTGTCAATATGCGATGATGT	44
bta-miR-6119-3p	36	49	42	41	53	32	3.4047	4.74	4.1094	4.0859	4.6269	2.9649	4.0847	3.89256666666667	-0.0695083757404296	0.512007800530589	1	23	GCAAATCATTTTTTACTCTCCAA	253
bta-miR-6119-5p	661	690	648	569	953	883	62.5133	66.7465	63.402	56.7039	83.1967	81.8132	64.2206	73.9046	0.202628020041387	0.679040800775705	1	23	AGAGGTAAAAAATTGATTTGACT	4404
bta-miR-6120-3p	757	853	811	758	866	801	71.5924	82.5142	79.3504	75.5388	75.6016	74.2156	77.819	75.1186666666667	-0.0509509854956742	0.128732123842954	0.646668379117643	22	TATGTTGGACAACGTGGATAGC	4846
bta-miR-6120-5p	0	1	1	3	0	1	0.01	0.0967	0.0978	0.299	0.01	0.0927	0.0681666666666667	0.1339	0.974017618216355	0.74185143367599	1	22	CTGTTCCCGTTTTTCACATGTG	6
bta-miR-6121-3p	42	26	25	73	45	48	3.9721	2.5151	2.4461	7.2748	3.9285	4.4474	2.97776666666667	5.2169	0.808962068444033	0.0412173058311508	0.38197072214213	20	CCGGATGATGGACACTGAGG	259
bta-miR-6123	41	55	58	54	65	29	3.8775	5.3204	5.6749	5.3814	5.6745	2.687	4.9576	4.58096666666667	-0.113989808276271	0.458661683277461	0.969484623488685	21	TGCCAAGCCCACGTTCAAAGG	302
bta-miR-615	8	6	12	9	7	6	0.7566	0.5804	1.1741	0.8969	0.6111	0.5559	0.837033333333333	0.687966666666667	-0.282946411412714	0.501991780425838	0.996128727061644	22	GGGGGTCCCCGGTGCTCGGATC	48
bta-miR-628	9	15	11	13	12	9	0.8512	1.451	1.0763	1.2955	1.0476	0.8339	1.12616666666667	1.059	-0.0887177650683641	0.710119303833408	1	22	ATGCTGACATATTTACTAGAGG	69
bta-miR-6516	19	11	32	32	28	20	1.7969	1.0641	3.131	3.189	2.4444	1.8531	1.99733333333333	2.4955	0.3212537807639	0.69032648694377	1	21	TTTGCAGTAACAGGTGTGAAC	142
bta-miR-6517	73	98	70	40	74	69	6.9039	9.4799	6.849	3.9862	6.4602	6.3931	7.74426666666667	5.61316666666667	-0.464313734767321	0.0182350643977967	0.239057246678432	23	TCAGGGTCCGTGAGCTCCTCGGC	424
bta-miR-6518	9	1	8	7	13	4	0.8512	0.0967	0.7827	0.6976	1.1349	0.3706	0.576866666666667	0.734366666666667	0.348262673521766	0.836128313210833	1	22	TCACGGAGAGGAGAAACTGCAC	42
bta-miR-652	165	160	151	111	113	136	15.6047	15.4775	14.7742	11.0618	9.8649	12.6009	15.2854666666667	11.1758666666667	-0.451773884572195	0.00096347456065982	0.0362389864925734	21	AATGGCGCCACTAGGGTTGTG	836
bta-miR-6520	3	4	6	2	0	6	0.2837	0.3869	0.5871	0.1993	0.01	0.5559	0.419233333333333	0.255066666666667	-0.716879057468858	0.423251587745272	0.940745560614121	21	TTGAGTATTGTCAGAGAGAGC	21
bta-miR-6522	4	8	0	8	10	4	0.3783	0.7739	0.01	0.7972	0.873	0.3706	0.3874	0.680266666666667	0.812276444278063	0.420711861428962	0.940745560614121	22	TCGGAATTGTTTGTGTACCTGT	34
bta-miR-6523a	9	11	17	5	5	5	0.8512	1.0641	1.6633	0.4983	0.4365	0.4633	1.19286666666667	0.466033333333333	-1.35592774063474	0.008005009302363	0.136599537283177	22	TCTGGGGTAACTTTGAGCAGGG	52
bta-miR-6524	16	12	17	15	22	17	1.5132	1.1608	1.6633	1.4948	1.9206	1.5751	1.44576666666667	1.6635	0.202387132746268	0.93832949059755	1	21	TTACTCTGAGTAACCTAACTG	99
bta-miR-6525	0	1	1	1	1	3	0.01	0.0967	0.0978	0.0997	0.0873	0.278	0.0681666666666667	0.155	1.18512987305364	0.502234204713871	0.996128727061644	20	CTGGGGAAAGCAGGAGTGAG	7
bta-miR-6526	2	1	2	4	7	4	0.1891	0.0967	0.1957	0.3986	0.6111	0.3706	0.1605	0.4601	1.51937415909358	0.100848018999032	0.608678163438755	22	TCCTGTGCCTCGAATGGGTATG	20
bta-miR-6529a	412	366	407	356	281	281	38.9644	35.4047	39.822	35.4773	24.5312	26.0357	38.0637	28.6814	-0.408300359518458	0.00121806797605989	0.0396794870989208	21	GAGAGATCAGAGGCGCAGAGT	2103
bta-miR-6535	1	1	0	0	2	0	0.0946	0.0967	0.01	0.01	0.1746	0.01	0.0671	0.0648666666666667	-0.0488354621402277	1	1	22	TAGGGGGAGCGGTTGGAGGACT	4
bta-miR-6536	0	9	2	3	5	5	0.01	0.8706	0.1957	0.299	0.4365	0.4633	0.358766666666667	0.3996	0.155510728738992	1	1	21	TTTAAGTATACGATGAACTGC	24
bta-miR-654	210	132	202	303	222	241	19.8605	12.7689	19.7642	30.1956	19.3806	22.3295	17.4645333333333	23.9685666666667	0.45671554436576	0.159459478565806	0.705427734396055	22	TATGTCTGCTGACCATCACCTT	1310
bta-miR-655	54	56	61	88	90	70	5.107	5.4171	5.9684	8.7697	7.857	6.4858	5.4975	7.70416666666667	0.486863214715435	0.131443159817045	0.65335986217137	22	ATAATACATGGTTAACCTCTCT	419
bta-miR-656	20	22	39	35	38	35	1.8915	2.1281	3.8159	3.4879	3.3174	3.2429	2.61183333333333	3.3494	0.358839840918472	0.538753204152042	1	21	AATATTATACAGTCAACCTCT	189
bta-miR-660	1421	1325	1335	1316	1498	1500	134.3895	128.1726	130.6199	131.1465	130.7751	138.9805	131.060666666667	133.634033333333	0.0280526984727824	0.34227075115357	0.890222155550903	22	TACCCATTGCATATCGGAGCTG	8395
bta-miR-664a	3	0	0	0	1	1	0.2837	0.01	0.01	0.01	0.0873	0.0927	0.101233333333333	0.0633333333333333	-0.676647489949146	1	1	22	CAGGCTGGGGTGTGTGTGGATG	5
bta-miR-664b	198	200	180	188	272	211	18.7256	19.3468	17.6117	18.7352	23.7455	19.5499	18.5613666666667	20.6768666666667	0.155714639446911	0.923073357774244	1	23	TATTCATTTATCTCCCAGCCTAC	1249
bta-miR-665	37	32	40	69	56	57	3.4992	3.0955	3.9137	6.8762	4.8888	5.2813	3.5028	5.6821	0.697915605250272	0.0355551410653008	0.360176665198321	20	ACCAGTAGGCCGAGGCCCCT	291
bta-miR-671	41	60	56	57	90	68	3.8775	5.804	5.4792	5.6804	7.857	6.3004	5.05356666666667	6.6126	0.38791567341239	0.329790877079262	0.888551627310715	23	AGGAAGCCCTGGAGGGGCTGGAG	372
bta-miR-677	9	8	8	14	26	24	0.8512	0.7739	0.7827	1.3952	2.2698	2.2237	0.8026	1.9629	1.29023361530307	0.00798835427985757	0.136599537283177	23	CTCACTGATGAGCAGCTTCTGAC	89
bta-miR-7	3803	4921	4085	4259	7980	7133	359.6645	476.0284	399.6873	424.4324	696.6523	660.8985	411.7934	593.9944	0.528528622370283	0.0249828975693732	0.291919727033437	24	TGGAAGACTAGTGATTTTGTTGTT	32181
bta-miR-708	187	161	142	155	216	189	17.6853	15.5742	13.8937	15.4466	18.8568	17.5115	15.7177333333333	17.2716333333333	0.136011340814828	1	1	23	AAGGAGCTTACAATCTAGCTGGG	1050
bta-miR-7180	8	15	9	6	14	11	0.7566	1.451	0.8806	0.5979	1.2222	1.0192	1.0294	0.946433333333333	-0.121230896326779	0.698446634524779	1	24	TGTGGCCTCTGGGTGTGTACCCTC	63
bta-miR-744	229	203	256	212	249	202	21.6574	19.637	25.0477	21.1269	21.7376	18.716	22.1140333333333	20.5268333333333	-0.107451098747961	0.150777526922101	0.69802428346613	22	TGCGGGGCTAGGGCTAACAGCA	1351
bta-miR-758	205	179	163	306	237	262	19.3876	17.3154	15.9484	30.4946	20.6901	24.2753	17.5504666666667	25.1533333333333	0.51924020714576	0.0446719752091162	0.406969265676271	22	TTTGTGACCTGGTCCACTAACC	1352
bta-miR-760-3p	80	82	65	49	44	47	7.5659	7.9322	6.3598	4.8831	3.8412	4.3547	7.28596666666667	4.35966666666667	-0.740902561759175	0.000202014899732552	0.0120647787340274	20	CGGCTCTGGGTCTGTGGGGA	367
bta-miR-769	242	227	241	181	190	191	22.8869	21.9586	23.5801	18.0376	16.587	17.6968	22.8085333333333	17.4404666666667	-0.387135035586052	0.000805462100562571	0.0357048960264171	22	TGAGACCTCCGGGTTCTGAGCT	1272
bta-miR-7857-3p	811	816	871	501	701	709	76.6994	78.935	85.221	49.9274	61.1972	65.6914	80.2851333333333	58.9386666666667	-0.44591844018251	1.90694657651133e-05	0.00292852509964241	23	ATTGTTCTCCAACCTGGCTCTTT	4409
bta-miR-7857-5p	808	700	739	727	711	663	76.4157	67.7139	72.3057	72.4495	62.0702	61.4294	72.1451	65.3163666666667	-0.14345687131961	0.036543330710107	0.360176665198321	22	ATAGCCAGTTGGGGAAGAATGC	4348
bta-miR-7859	109	113	129	95	135	107	10.3086	10.931	12.6217	9.4673	11.7855	9.9139	11.2871	10.3889	-0.119631954848093	0.199041858052619	0.783772884273134	22	AAAAACTGGCAGCTTCATGTAA	688
bta-miR-7860	8	1	3	7	3	4	0.7566	0.0967	0.2935	0.6976	0.2619	0.3706	0.382266666666667	0.443366666666667	0.213920905268996	1	1	21	TGGAGCGGCTGCACAGAGCGT	26
bta-miR-7861	10	21	20	11	10	14	0.9457	2.0314	1.9569	1.0962	0.873	1.2972	1.64466666666667	1.0888	-0.595056242962338	0.12028104686279	0.629531029278533	23	TGCTACCTAGTCTGAGTGAGTGA	86
bta-miR-7862	137	110	147	134	104	112	12.9566	10.6407	14.3829	13.3538	9.0792	10.3772	12.6600666666667	10.9367333333333	-0.21110311452836	0.104227701779668	0.608678163438755	21	TGGTGCTCCCTGGAGCTGAGC	744
bta-miR-7863	3	3	3	8	2	3	0.2837	0.2902	0.2935	0.7972	0.1746	0.278	0.289133333333333	0.4166	0.526927896898702	0.744567568383911	1	21	ATGGACTGTCACCTGAGGAGC	22
bta-miR-874	106	132	113	123	144	114	10.0248	12.7689	11.0562	12.2576	12.5712	10.5625	11.2833	11.7971	0.0642431843163759	0.724369668268305	1	22	CTGCCCTGGCCCGAGGGACCGA	732
bta-miR-877	31	26	31	22	17	15	2.9318	2.5151	3.0331	2.1924	1.4841	1.3898	2.82666666666667	1.68876666666667	-0.743131756293591	0.0115791530246396	0.17288318752066	20	GTAGAGGAGATGGCGCAGGG	142
bta-miR-92a	2065	1996	2044	1955	2494	2476	195.2951	193.0812	199.9904	194.8263	217.7257	229.4105	196.122233333333	213.9875	0.125773429138738	0.923734172627307	1	22	TATTGCACTTGTCCCGGCCTGT	13030
bta-miR-92b	41	53	47	36	40	52	3.8775	5.1269	4.5986	3.5876	3.492	4.818	4.53433333333333	3.96586666666667	-0.193254277451069	0.214720692485562	0.808368461340613	22	TATTGCACTCGTCCCGGCCTCC	269
bta-miR-93	2571	2572	2089	1977	2602	2428	243.1494	248.8	204.3933	197.0188	227.1541	224.9631	232.114233333333	216.378666666667	-0.101276724870804	0.0648067336680756	0.480463715125388	22	CAAAGTGCTGTTCGTGCAGGTA	14239
bta-miR-95	25	23	19	17	14	16	2.3643	2.2249	1.859	1.6941	1.2222	1.4825	2.1494	1.46626666666667	-0.551786483975035	0.0670410367630217	0.493624072056495	22	TTCAACGGGTATTTATTGAGCA	114
bta-miR-9-5p	1372	1440	1294	1788	1602	1488	129.7554	139.2971	126.6084	178.1839	139.8543	137.8686	131.886966666667	151.968933333333	0.20447442528393	0.616609974094176	1	22	TCTTTGGTTATCTAGCTGTATG	8984
bta-miR-96	4	3	1	3	3	1	0.3783	0.2902	0.0978	0.299	0.2619	0.0927	0.255433333333333	0.217866666666667	-0.229501322218543	1	1	23	TTTGGCACTAGCACATTTTTGCT	15
bta-miR-98	1398	1367	1504	1146	1361	1212	132.2143	132.2355	147.1554	114.2051	118.815	112.2962	137.201733333333	115.105433333333	-0.253342773107152	0.00104503123839049	0.0362389864925734	22	TGAGGTAGTAAGTTGTATTGTT	7988
bta-miR-99a-3p	15	10	7	18	25	10	1.4186	0.9673	0.6849	1.7938	2.1825	0.9265	1.0236	1.63426666666667	0.674991357730562	0.262554562166526	0.836063249053164	19	CAAGCTCGCTTCTATGGGT	85
bta-miR-99a-5p	53219	48310	53780	63218	59492	58050	5033.1273	4673.2231	5261.9781	6300.0164	5193.6392	5378.5449	4989.44283333333	5624.06683333333	0.172735018632579	0.766531435469024	1	21	AACCCGTAGATCCGATCTTGT	336069
bta-miR-99b	12171	12678	12782	10055	10696	10513	1151.0587	1226.3946	1250.6248	1002.0353	933.7586	974.0679	1209.35936666667	969.953933333333	-0.318254876559404	6.16132629630937e-05	0.00551952147377715	22	CACCCGTAGAACCGACCTTGCG	68895
let-7-x	537	685	585	525	985	948	50.7862	66.2628	57.238	52.3191	85.9903	87.8357	58.0956666666667	75.3817	0.375783773295575	0.208219830136455	0.802280707515014	22	CTGAGGTAGTAGATTGTATAGT	4265
let-7-y	771	734	812	974	985	948	72.9165	71.0028	79.4482	97.0644	85.9903	87.8357	74.4558333333333	90.2968	0.278289978451633	0.259692231467506	0.836063249053164	21	CTGCGCAAGCTACTGCCTTGC	5224
let-7-z	48	83	77	69	147	138	4.5395	8.0289	7.5339	6.8762	12.8331	12.7862	6.70076666666667	10.8318333333333	0.692879370068576	0.0560484951871797	0.444097354912542	24	TGAGGTAGTAGTTTGTGCTGTTAT	562
miR-100-x	129	105	125	141	173	140	12.2	10.1571	12.2303	14.0514	15.1029	12.9715	11.5291333333333	14.0419333333333	0.284457516713695	0.420819035069717	0.940745560614121	21	CAACCCGTAGATCCGATCTTG	813
miR-100-y	13	15	22	21	12	24	1.2295	1.451	2.1525	2.0928	1.0476	2.2237	1.611	1.78803333333333	0.150417138106745	1	1	20	CAAGCTTGTGTCTATAGGTA	107
miR-100-z	11	9	12	8	16	23	1.0403	0.8706	1.1741	0.7972	1.3968	2.131	1.02833333333333	1.44166666666667	0.487429643374677	0.465512508563945	0.972243187740074	24	AACCCGTAGATCCGAACTTGTGAA	79
miR-10162-x	3	0	1	3	0	1	0.2837	0.01	0.0978	0.299	0.01	0.0927	0.1305	0.1339	0.0371061538670636	1	1	21	TGGACAGGCCAAGCCGCTGAA	8
miR-10174-y	18	21	20	17	17	24	1.7023	2.0314	1.9569	1.6941	1.4841	2.2237	1.89686666666667	1.80063333333333	-0.0751138411251148	0.57916368376203	1	24	CATCACATTGCCAGGGATTACCAC	117
miR-101-y	53	59	42	60	73	72	5.0124	5.7073	4.1094	5.9793	6.3729	6.6711	4.94303333333333	6.3411	0.359336493196746	0.347263359771415	0.890222155550903	23	TACAGTACTGTGATAACTGAAGT	359
miR-10395-y	10	14	13	12	11	11	0.9457	1.3543	1.272	1.1959	0.9603	1.0192	1.19066666666667	1.05846666666667	-0.169793743167076	0.573873082268572	1	20	ATGTATTCGTACTGTCTGAT	71
miR-103-x	0	2	0	0	1	1	0.01	0.1935	0.01	0.01	0.0873	0.0927	0.0711666666666667	0.0633333333333333	-0.168236651289544	1	1	22	AGCTTCTTTACAGTGCTGCCTT	4
miR-103-y	8	17	12	7	13	7	0.7566	1.6445	1.1741	0.6976	1.1349	0.6486	1.19173333333333	0.827033333333333	-0.527044066047426	0.213482576888942	0.808368461340613	23	CAGCAGCATTGTACAGGGCTATG	64
miR-103-z	1	0	0	1	1	2	0.0946	0.01	0.01	0.0997	0.0873	0.1853	0.0382	0.1241	1.69985857209461	0.4216167995615	0.940745560614121	21	AGCAGCATTGTACAGGGCTTG	5
miR-10527-x	0	1	1	0	0	2	0.01	0.0967	0.0978	0.01	0.01	0.1853	0.0681666666666667	0.0684333333333333	0.00563278427948951	1	1	23	GAAGCAAATGTTGGGTGAACGGC	4
miR-106-x	18	7	6	3	17	16	1.7023	0.6771	0.5871	0.299	1.4841	1.4825	0.988833333333333	1.08853333333333	0.138586304685361	1	1	25	TAAAGTGCTTATAGTGCAGGTAGAA	67
miR-106-y	247	237	248	270	270	250	23.3597	22.926	24.265	26.907	23.5709	23.1634	23.5169	24.5471	0.0618546977756275	0.627369914166758	1	20	CCGCACTGTGGGTACTTGCT	1522
miR-106-z	1	4	1	2	14	3	0.0946	0.3869	0.0978	0.1993	1.2222	0.278	0.1931	0.5665	1.55272779175723	0.154856383206491	0.699456352718395	25	CAAAGTGCTTACAGTGCAGGTAGAT	25
miR-107-x	0	2	0	0	1	1	0.01	0.1935	0.01	0.01	0.0873	0.0927	0.0711666666666667	0.0633333333333333	-0.168236651289544	1	1	22	AGCTTCTTTACAGTGCTGCCTT	4
miR-107-y	4	4	2	2	5	2	0.3783	0.3869	0.1957	0.1993	0.4365	0.1853	0.3203	0.2737	-0.226828363409727	0.6937865079323	1	22	CAGCAGCATTGTACAGGGCTAT	19
miR-107-z	5	15	15	11	10	10	0.4729	1.451	1.4676	1.0962	0.873	0.9265	1.1305	0.965233333333333	-0.228011348584019	0.540195119118728	1	21	AGCAGCATTGTACAGGGCTTA	66
miR-10955-z	12	8	4	7	2	3	1.1349	0.7739	0.3914	0.6976	0.1746	0.278	0.766733333333333	0.3834	-0.999874564618371	0.106631779802141	0.609937350179723	19	CGATCCCCGTACGGGCCAC	36
miR-10-x	37	61	33	19	61	59	3.4992	5.9008	3.2288	1.8935	5.3253	5.4666	4.2096	4.22846666666667	0.00645145218007521	0.753527455438277	1	22	CTACCCTGTAGATCCGAATTTG	270
miR-10-y	275	217	276	352	326	330	26.0078	20.9913	27.0046	35.0787	28.4597	30.5757	24.6679	31.3713666666667	0.346813477352758	0.197269975357178	0.779651557018258	20	CAAATTCGTATCTAGGGGAA	1776
miR-10-z	3	3	0	2	1	4	0.2837	0.2902	0.01	0.1993	0.0873	0.3706	0.194633333333333	0.219066666666667	0.170611169157597	0.999999999999993	1	24	CTACCCTGTAGATCCGAATTTGTG	13
miR-11202-x	19	15	21	11	4	8	1.7969	1.451	2.0547	1.0962	0.3492	0.7412	1.76753333333333	0.728866666666667	-1.27801059447975	0.0033125801859346	0.0741879937474937	19	TTCCGGCTCGAAGGACCAA	78
miR-1185-y	151	110	137	196	216	178	14.2807	10.6407	13.4044	19.5325	18.8568	16.4924	12.7752666666667	18.2939	0.518009264181245	0.0423846125184826	0.3894312688664	21	ATATACAGAGGGAGACTCTTA	988
miR-11-y	0	1	1	0	3	4	0.01	0.0967	0.0978	0.01	0.2619	0.3706	0.0681666666666667	0.214166666666667	1.65159561113949	0.378135581596671	0.903323889369824	21	TATCACAGTCTGAGTTCTTGC	9
miR-12135-z	9	1	10	10	6	3	0.8512	0.0967	0.9784	0.9966	0.5238	0.278	0.6421	0.599466666666667	-0.0991184638639645	0.837648897039235	1	18	CAAAGGTTCGTTTGTAAA	39
miR-1249-y	0	1	1	0	1	1	0.01	0.0967	0.0978	0.01	0.0873	0.0927	0.0681666666666667	0.0633333333333333	-0.106101424610802	1	1	24	ACGCCCTTCCCCCCCTTCTTCAAA	4
miR-124-y	3	2	3	2	7	1	0.2837	0.1935	0.2935	0.1993	0.6111	0.0927	0.2569	0.301033333333333	0.228716354793127	1	1	21	TCAAGGTCCGCTGTGAACACG	18
miR-1257-z	0	2	1	0	2	2	0.01	0.1935	0.0978	0.01	0.1746	0.1853	0.100433333333333	0.1233	0.295934627529537	1	1	19	GTGAATGATGAGTACTGAC	7
miR-125-x	40	39	27	19	32	29	3.783	3.7726	2.6418	1.8935	2.7936	2.687	3.39913333333333	2.45803333333333	-0.46766247349331	0.0561004365942384	0.444097354912542	25	TCCCTGAGACCCTTTAACCTGTGAA	186
miR-125-y	1864	1689	1884	2304	2410	2356	176.2857	163.3839	184.3356	229.6061	210.3925	218.292	174.6684	219.4302	0.329143468559801	0.107325509054416	0.609937350179723	21	ACGGGTTAGGCTCTTGGGAGC	12507
miR-125-z	48	55	48	41	57	62	4.5395	5.3204	4.6964	4.0859	4.9761	5.7445	4.8521	4.9355	0.0245869628076835	0.672726991855123	1	22	CTCCCTGAGACCCTAACTTGTG	311
miR-1260-z	95	83	107	106	68	55	8.9845	8.0289	10.4692	10.5635	5.9364	5.096	9.16086666666667	7.19863333333333	-0.347761055726292	0.0848103311079742	0.573051728566464	19	ATCCCACCGCTGCCACCAT	514
miR-1271-x	4	11	9	8	17	8	0.3783	1.0641	0.8806	0.7972	1.4841	0.7412	0.774333333333333	1.0075	0.379753185327679	0.700135633729992	1	22	CCTTGGCACCTAGTAAGTACTC	57
miR-1271-y	2	4	2	3	0	1	0.1891	0.3869	0.1957	0.299	0.01	0.0927	0.257233333333333	0.1339	-0.941921644362594	0.45521030946793	0.969484623488685	19	AGTGCCTGCTATGTGCCAG	12
miR-1271-z	1	0	0	0	1	2	0.0946	0.01	0.01	0.01	0.0873	0.1853	0.0382	0.0942	1.30215442157703	0.68180450656795	1	23	CTTGGCACCTAGTAAGTACTCAT	4
miR-1277-x	191	184	176	144	283	277	18.0636	17.7991	17.2203	14.3504	24.7058	25.6651	17.6943333333333	21.5737666666667	0.285990678899319	0.501905321335966	0.996128727061644	21	TATATATATATATGTACGTAT	1255
miR-127-x	405	399	367	581	651	602	38.3024	38.5969	35.9083	57.8998	56.8322	55.7775	37.6025333333333	56.8365	0.595987854458094	0.000342079301509666	0.0182191680794397	22	CTGAAGCTCAGAGGGCTCTGAT	3005
miR-127-y	399	406	351	440	630	663	37.735	39.274	34.3428	43.8484	54.9989	61.4294	37.1172666666667	53.4255666666667	0.525439831516046	0.0107388232420258	0.162594858946165	24	TCGGATCCGTCTGAGCTTGGCTTT	2889
miR-127-z	28	38	28	21	56	81	2.6481	3.6759	2.7396	2.0928	4.8888	7.5049	3.0212	4.82883333333333	0.676552977908479	0.170283073890129	0.727886482184325	25	TCGGATCCGTCTGAGCTTGGCTTTT	252
miR-128-x	0	1	1	3	3	2	0.01	0.0967	0.0978	0.299	0.2619	0.1853	0.0681666666666667	0.248733333333333	1.86746151698767	0.135332859388263	0.664305131700378	22	CGGGGCCGTAGCACTGTCTGAG	10
miR-128-y	50	29	40	42	67	57	4.7287	2.8053	3.9137	4.1855	5.8491	5.2813	3.8159	5.1053	0.419972375533072	0.310513933125408	0.878694641983312	23	TCACAGTGAACCGGTCTCTTTTA	285
miR-128-z	0	0	4	3	0	3	0.01	0.01	0.3914	0.299	0.01	0.278	0.137133333333333	0.195666666666667	0.512818709472487	0.833517663184792	1	23	TCACAGTGAACCGGTCTCTTTAG	10
miR-1291-z	3	2	1	4	0	2	0.2837	0.1935	0.0978	0.3986	0.01	0.1853	0.191666666666667	0.197966666666667	0.0466580765694495	1	1	21	ATGGCCCTGACTGAAGACCTG	12
miR-129-x	6	3	6	17	26	22	0.5674	0.2902	0.5871	1.6941	2.2698	2.0384	0.481566666666667	2.00076666666667	2.05474548768155	4.99091174226535e-05	0.00487748192994114	23	CTTTTTGCGGTCTGGGCTTGCAA	80
miR-1306-x	0	3	0	1	2	0	0.01	0.2902	0.01	0.0997	0.1746	0.01	0.1034	0.0947666666666667	-0.125784587358563	1	1	23	CCACCTCCCCTGCAAACGTCCAT	6
miR-1306-y	43	47	58	64	42	43	4.0667	4.5465	5.6749	6.3779	3.6666	3.9841	4.7627	4.6762	-0.0264430420276873	0.588187783495095	1	21	TGGACGTTGGCTCTGGTGGTG	297
miR-1307-x	131	124	138	105	145	163	12.3892	11.995	13.5023	10.4638	12.6585	15.1025	12.6288333333333	12.7416	0.0128250850132087	0.535124501913345	1	22	TCGACCGGACCTCGACCGGCTC	806
miR-1307-y	45	47	48	29	44	36	4.2558	4.5465	4.6964	2.89	3.8412	3.3355	4.49956666666667	3.35556666666667	-0.423229648440329	0.0342572670068202	0.350729162212683	24	ACTCGGCGTGGCGTCGGTCGTGGA	249
miR-1307-z	0	3	3	1	1	2	0.01	0.2902	0.2935	0.0997	0.0873	0.1853	0.1979	0.1241	-0.673268496917155	0.788494272439808	1	25	CTCGGCGTGGCGTCGGTCGTGGTTA	10
miR-130-x	141	97	144	133	134	125	13.3349	9.3832	14.0893	13.2542	11.6982	11.5817	12.2691333333333	12.1780333333333	-0.0107521765911816	0.478536204617881	0.979859847550899	21	ACTCTTTCCCTGTTGCACTAC	774
miR-130-y	1	2	0	0	1	0	0.0946	0.1935	0.01	0.01	0.0873	0.01	0.0993666666666667	0.0357666666666667	-1.47414629923465	0.680897285671617	1	22	CAGTGCAATGATGAAAGGGCAG	4
miR-132-x	98	66	105	116	116	127	9.2682	6.3844	10.2735	11.56	10.1268	11.767	8.64203333333333	11.1512666666667	0.367764893749448	0.297081728984485	0.86149003873363	21	ACCGTGGCTTTCGATTGTTAC	628
miR-133-x	3	0	2	3	1	0	0.2837	0.01	0.1957	0.299	0.0873	0.01	0.163133333333333	0.1321	-0.304421134111403	1	1	20	AGCTGGTAAAATGGAACCAA	9
miR-133-z	0	0	2	6	0	1	0.01	0.01	0.1957	0.5979	0.01	0.0927	0.0719	0.233533333333333	1.69956481164161	0.381701475381184	0.905191847393832	23	TTGGTCCCCTTCAACCAGCTGTT	9
miR-1343-y	5	5	2	2	4	3	0.4729	0.4837	0.1957	0.1993	0.3492	0.278	0.3841	0.2755	-0.479429645072545	0.451507636061077	0.965476178097671	23	CTCCTGGGGCCCGCACTCTCGCT	21
miR-134-z	1	4	4	6	2	6	0.0946	0.3869	0.3914	0.5979	0.1746	0.5559	0.290966666666667	0.4428	0.605801335615433	0.742277381838253	1	24	GTGTGACTGGTTGACCAGAGTGTT	23
miR-136-x	0	0	2	0	2	0	0.01	0.01	0.1957	0.01	0.1746	0.01	0.0719	0.0648666666666667	-0.148514466379342	1	1	22	CACTCCATTTGTTTTGATGATG	4
miR-136-y	1300	1190	1277	2029	1752	1899	122.946	115.1135	124.9451	202.2009	152.9492	175.9493	121.001533333333	177.033133333333	0.548994069381764	0.00222470222971686	0.0597888724236405	21	CATCATCGTCTCAAATGAGTC	9447
miR-1386-z	6	2	4	6	0	3	0.5674	0.1935	0.3914	0.5979	0.01	0.278	0.3841	0.2953	-0.379300607397111	0.643927416677958	1	18	ACTCCTGGCTGGCTCGCC	21
miR-1388-x	0	1	1	2	0	2	0.01	0.0967	0.0978	0.1993	0.01	0.1853	0.0681666666666667	0.131533333333333	0.948290112894443	0.729194821820499	1	21	CGGGCTGACAAACCTGAGATT	6
miR-13-y	0	3	0	0	1	2	0.01	0.2902	0.01	0.01	0.0873	0.1853	0.1034	0.0942	-0.134437220702151	1	1	21	TATCACAGCCATTTTGACGAG	6
miR-140-x	2746	2986	2661	2640	3307	3258	259.6999	288.8479	260.3593	263.0903	288.7004	301.8656	269.6357	284.5521	0.077681303389228	0.621002279591977	1	21	CAGTGGTTTTACCCTATGGTA	17598
miR-140-y	61	66	72	51	91	92	5.769	6.3844	7.0447	5.0824	7.9443	8.5241	6.39936666666667	7.1836	0.166777888259552	0.933901512082618	1	23	ACCACAGGGTAGAACCACGGACG	433
miR-142-y	0	2	0	3	1	0	0.01	0.1935	0.01	0.299	0.0873	0.01	0.0711666666666667	0.1321	0.892356897460131	0.767414947934301	1	21	TGTAGTGTTTCCTACTTTATG	6
miR-143-x	5402	4558	5240	6675	5097	5110	510.8881	440.9139	512.6955	665.1999	444.967	473.4602	488.165833333333	527.8757	0.11282693053819	0.886741202134507	1	20	GGTGCAGTGCTGCATCTCTG	32082
miR-143-y	18578	20028	18324	20618	30485	26533	1756.9935	1937.39	1792.8689	2054.6955	2661.3342	2458.3795	1829.08413333333	2391.46973333333	0.386776095548803	0.0492465999473093	0.426936249543205	23	TGAGATGAAGCACTGTAGCTCTT	134566
miR-143-z	6	9	13	11	11	11	0.5674	0.8706	1.272	1.0962	0.9603	1.0192	0.903333333333333	1.02523333333333	0.182621939880736	1	1	23	ATCTGAGATGAAGCACTGTAGCT	61
miR-145-x	422	543	316	197	678	670	39.9102	52.5266	30.9183	19.6321	59.1893	62.078	41.1183666666667	46.9664666666667	0.191848104415798	0.873884363792176	1	25	GTCCAGTTTTCCCAGGAATCCCTTT	2826
miR-145-y	4281	3589	4097	4442	5023	4677	404.8708	347.1786	400.8614	442.6694	438.5069	433.3412	384.3036	438.1725	0.189252451615835	0.658919785556067	1	20	ATTCCTGGAAATACTGTTCT	26109
miR-145-z	2	5	1	2	1	4	0.1891	0.4837	0.0978	0.1993	0.0873	0.3706	0.256866666666667	0.219066666666667	-0.229649705709475	0.840323478004621	1	24	AAGTCCAGTTTTCCCAGGAATCCC	15
miR-1468-x	2	7	3	2	6	5	0.1891	0.6771	0.2935	0.1993	0.5238	0.4633	0.386566666666667	0.395466666666667	0.0328388565941751	1	1	22	CCTCCGTTTGCCTGTTTTGCTG	25
miR-146-x	0	0	0	51	0	6	0.01	0.01	0.01	5.0824	0.01	0.5559	0.01	1.88276666666667	7.55671040602989	7.74566681279183e-05	0.00631410407904735	22	TGAGAACTGAATTCCATGGACT	57
miR-147-y	0	6	2	9	6	6	0.01	0.5804	0.1957	0.8969	0.5238	0.5559	0.262033333333333	0.658866666666667	1.33023619081522	0.174745923458632	0.733796358273552	21	GTGTGCGGAAATGCTTCTGAA	29
miR-148-x	595	573	514	810	754	692	56.2715	55.4286	50.2911	80.7209	65.824	64.1163	53.9970666666667	70.2204	0.379009177810479	0.087234428183838	0.575319081580527	21	AAAGTTCTGAGACACTCCGAC	3938
miR-148-y	166	206	174	194	300	250	15.6993	19.9272	17.0246	19.3332	26.1899	23.1634	17.5503666666667	22.8955	0.383562899446655	0.173139563941646	0.732546939712671	22	CTCAGTGCACTACAGAACTTTG	1290
miR-148-z	6	5	3	4	4	12	0.5674	0.4837	0.2935	0.3986	0.3492	1.1118	0.4482	0.619866666666667	0.467815276287416	0.699197235834436	1	24	TCAGTGCACTACAGAACTTTGTTA	34
miR-149-x	11	12	10	7	13	17	1.0403	1.1608	0.9784	0.6976	1.1349	1.5751	1.05983333333333	1.13586666666667	0.09995608639028	1	1	25	TCTGGCTCCGTGTCTTCACTCCCAA	70
miR-14-y	1	1	2	3	5	1	0.0946	0.0967	0.1957	0.299	0.4365	0.0927	0.129	0.276066666666667	1.09764563633811	0.449068467789604	0.965476178097671	21	TCAGTCTTTTTCTCTCTCCTA	13
miR-151-x	1	2	0	1	3	1	0.0946	0.1935	0.01	0.0997	0.2619	0.0927	0.0993666666666667	0.151433333333333	0.60784893006557	0.756706948793261	1	23	TCGAGGAGCTCACAGTCTAGTAA	8
miR-151-y	470	555	517	575	878	763	44.4497	53.6874	50.5847	57.3019	76.6492	70.6947	49.5739333333333	68.2152666666667	0.46051292166376	0.0283417911429879	0.314097169883629	23	CTAGACTGAAGCTCCTTGAGGAA	3758
miR-151-z	3	6	7	4	7	2	0.2837	0.5804	0.6849	0.3986	0.6111	0.1853	0.516333333333333	0.398333333333333	-0.374326525921458	0.558444293752081	1	25	CTAGACTGAAGCTCCTTGAGGACTT	29
miR-152-x	5	5	4	7	5	8	0.4729	0.4837	0.3914	0.6976	0.4365	0.7412	0.449333333333333	0.6251	0.476300911830764	0.662197255207752	1	21	AGGTTCTGTGATACACTCCGA	34
miR-152-y	98	91	78	98	136	115	9.2682	8.8028	7.6317	9.7662	11.8728	10.6552	8.56756666666667	10.7647333333333	0.329355163225254	0.330697864651763	0.888750511251614	23	TCAGTGCATGACAGAACTTGGTT	616
miR-152-z	2	11	16	8	10	11	0.1891	1.0641	1.5655	0.7972	0.873	1.0192	0.939566666666667	0.896466666666667	-0.0677455909245087	0.796862294975019	1	24	TCAGTGCATCACAGAACTTTGTTC	58
miR-154-y	82	95	73	156	143	118	7.7551	9.1897	7.1425	15.5462	12.4839	10.9331	8.0291	12.9877333333333	0.693839481381481	0.00890517269938357	0.142881502266229	21	AATCATACACGGTTCACCTAT	667
miR-154-z	0	6	2	3	4	8	0.01	0.5804	0.1957	0.299	0.3492	0.7412	0.262033333333333	0.463133333333333	0.821677247534897	0.551796367584863	1	23	AAAGATATTGCACGGTTGATCTC	23
miR-155-x	5	4	2	7	8	7	0.4729	0.3869	0.1957	0.6976	0.6984	0.6486	0.351833333333333	0.681533333333333	0.953892047141289	0.237272946119525	0.824866999290587	25	TTAATGCTAATCGTGATAGGGGTTA	33
miR-155-y	2	0	0	0	1	1	0.1891	0.01	0.01	0.01	0.0873	0.0927	0.0697	0.0633333333333333	-0.13819364337127	1	1	21	CTCCTACATGTTAGCATTAAC	4
miR-155-z	4	0	0	0	0	2	0.3783	0.01	0.01	0.01	0.01	0.1853	0.132766666666667	0.0684333333333333	-0.956121852255588	0.806972163460175	1	26	TTAATGCTAATCGTGATAGGGGTTAA	6
miR-1563-z	2	0	1	0	1	0	0.1891	0.01	0.0978	0.01	0.0873	0.01	0.0989666666666667	0.0357666666666667	-1.46832701723013	0.679833830351404	1	18	TGAGGAAGCACTGTAGCT	4
miR-15-x	8	10	5	6	5	7	0.7566	0.9673	0.4892	0.5979	0.4365	0.6486	0.7377	0.561	-0.395033464821083	0.440320845485739	0.956401271634461	24	TAGCAGCACATAATGGTTTGTGGA	41
miR-15-y	48	40	39	49	53	52	4.5395	3.8694	3.8159	4.8831	4.6269	4.818	4.07493333333333	4.776	0.229026379824929	0.73227192135105	1	20	CGAATCATTATTTGCTGCTC	281
miR-1692-z	0	0	1	3	0	3	0.01	0.01	0.0978	0.299	0.01	0.278	0.0392666666666667	0.195666666666667	2.31702096416696	0.221315092983078	0.811730996480282	18	TAGCTCAGTCGGTAGAGC	7
miR-16-x	8	6	10	17	13	10	0.7566	0.5804	0.9784	1.6941	1.1349	0.9265	0.7718	1.25183333333333	0.697743548439074	0.279196843775112	0.836063249053164	22	CTAGCAGCACGTAAATATTGGT	64
miR-16-y	44	58	63	44	67	71	4.1613	5.6106	6.1641	4.3848	5.8491	6.5784	5.312	5.6041	0.0772275528770593	0.844654964122951	1	22	CCAGTATTAACTGTGCTGCTGA	347
miR-1711-z	3	5	2	6	2	6	0.2837	0.4837	0.1957	0.5979	0.1746	0.5559	0.321033333333333	0.4428	0.463932119980633	0.869263932319685	1	20	TGTGCAGTGCTGCATCTCTG	24
miR-17-x	6	15	4	5	19	10	0.5674	1.451	0.3914	0.4983	1.6587	0.9265	0.803266666666667	1.02783333333333	0.35565543055837	0.800983057061573	1	25	CAAAGTGCTTACAGTGCAGGTAGAA	59
miR-17-y	10	11	10	17	12	18	0.9457	1.0641	0.9784	1.6941	1.0476	1.6678	0.996066666666667	1.46983333333333	0.561338364814425	0.376792626418617	0.902120430734996	22	CTGCAGTGAAGGCACTTGTAGC	78
miR-17-z	0	0	0	2	1	1	0.01	0.01	0.01	0.1993	0.0873	0.0927	0.01	0.126433333333333	3.66030496579835	0.155689891982656	0.699775220380378	24	CCAAAGTGCTTACAGTGCAGGTAG	4
miR-181-x	16	11	6	7	16	17	1.5132	1.0641	0.5871	0.6976	1.3968	1.5751	1.0548	1.22316666666667	0.21365152018399	0.934292034652491	1	26	AACATTCATTGCTGTCGGTGGGTTTT	73
miR-181-y	286	227	251	357	311	288	27.0481	21.9586	24.5585	35.577	27.1502	26.6843	24.5217333333333	29.8038333333333	0.281436939937413	0.399223336238266	0.924344572822905	21	ACCATCGACCGTTGATTGTAC	1720
miR-1839-x	0	3	1	1	1	2	0.01	0.2902	0.0978	0.0997	0.0873	0.1853	0.132666666666667	0.1241	-0.0963028145795018	1	1	21	AAGGTAGATAGAACAGGTCTA	8
miR-1839-y	33	28	21	31	24	27	3.1209	2.7086	2.0547	3.0893	2.0952	2.5016	2.62806666666667	2.56203333333333	-0.0367126272590267	0.625226441176944	1	22	AGACCTACTTATCTACCAACAG	164
miR-1842-x	27	30	45	35	27	34	2.5535	2.902	4.4029	3.4879	2.3571	3.1502	3.28613333333333	2.9984	-0.132198160046869	0.408071865908906	0.92756716050823	22	TTGGCTCTGTGAGGTCGGCTCA	198
miR-1842-y	0	1	2	2	1	0	0.01	0.0967	0.1957	0.1993	0.0873	0.01	0.1008	0.0988666666666667	-0.0279395417664417	1	1	21	TGAGCAGGCCTGTCAGGGCGT	6
miR-1843-x	2	3	1	2	0	1	0.1891	0.2902	0.0978	0.1993	0.01	0.0927	0.192366666666667	0.100666666666667	-0.934272781458777	0.553427638268717	1	22	CATGGAGGTCTCTGTCTGGCTT	9
miR-1843-y	7	2	6	3	5	9	0.662	0.1935	0.5871	0.299	0.4365	0.8339	0.480866666666667	0.523133333333333	0.121541776388303	1	1	20	TCTGATCGTTCCCCTCCATA	32
miR-184-y	0	4	3	0	6	1	0.01	0.3869	0.2935	0.01	0.5238	0.0927	0.230133333333333	0.208833333333333	-0.140117954969732	0.999999999999998	1	24	TGGACGGAGAACTGATAAGGGTTT	14
miR-185-x	8	4	5	5	10	3	0.7566	0.3869	0.4892	0.4983	0.873	0.278	0.544233333333333	0.549766666666667	0.0145941145051142	0.999999999999998	1	24	TGGAGAGAAAGGCAGTTCCTGAAA	35
miR-186-x	22	32	29	16	43	33	2.0806	3.0955	2.8374	1.5945	3.7539	3.0576	2.67116666666667	2.802	0.0689869604501627	0.888461523179801	1	24	CAAAGAATTCTCCTTTTGGGCTTG	175
miR-1895-z	1	1	2	3	3	0	0.0946	0.0967	0.1957	0.299	0.2619	0.01	0.129	0.1903	0.560904495963405	0.787266251518364	1	20	CGACGAGGAGGAGGAGGAGG	10
miR-18-y	14	12	27	7	23	17	1.324	1.1608	2.6418	0.6976	2.0079	1.5751	1.70886666666667	1.42686666666667	-0.260189307260326	0.418795977852373	0.940745560614121	22	ACTGCCCTAAGTGCTCCTTCTG	100
miR-191-x	13	10	10	20	20	13	1.2295	0.9673	0.9784	1.9931	1.746	1.2045	1.0584	1.64786666666667	0.638714548170104	0.249282148825377	0.827093549343457	25	CAACGGAATCCCAAAAGCAGCTGTA	86
miR-191-y	55	49	51	51	71	64	5.2016	4.74	4.99	5.0824	6.1983	5.9298	4.9772	5.73683333333333	0.204920245041555	0.793622130061952	1	20	CTGCGCTTGGATTTCGTTCC	341
miR-192-x	12	8	14	9	11	9	1.1349	0.7739	1.3698	0.8969	0.9603	0.8339	1.09286666666667	0.897033333333333	-0.284883897081796	0.408228209999137	0.92756716050823	22	CCTGACCTATGAATTGACAGCC	63
miR-192-y	0	0	0	2	0	2	0.01	0.01	0.01	0.1993	0.01	0.1853	0.01	0.131533333333333	3.71735655022767	0.195690520858609	0.776263136247248	20	CTGCCAATTCCATAGGTCAC	4
miR-192-z	0	3	0	1	6	4	0.01	0.2902	0.01	0.0997	0.5238	0.3706	0.1034	0.331366666666667	1.68019229845939	0.192794048668003	0.775959483001326	24	CTGACCTATGAATTGACAGCCAAA	14
miR-193-x	145	128	130	187	170	176	13.7132	12.382	12.7195	18.6356	14.841	16.307	12.9382333333333	16.5945333333333	0.359067422688811	0.218172729972441	0.808368461340613	21	CGGGGTTTTGAGGGCGAGATG	936
miR-193-y	12	20	14	11	23	14	1.1349	1.9347	1.3698	1.0962	2.0079	1.2972	1.4798	1.4671	-0.0124349930109926	0.765631093810544	1	24	AACTGGCCCACAAAGTCCCGCTAA	94
miR-194-x	1	1	0	0	1	1	0.0946	0.0967	0.01	0.01	0.0873	0.0927	0.0671	0.0633333333333333	-0.0833477537030304	1	1	24	TGTAACAGCAACTCCATGTGGAAA	4
miR-194-y	2	5	5	3	2	2	0.1891	0.4837	0.4892	0.299	0.1746	0.1853	0.387333333333333	0.219633333333333	-0.818478636865809	0.338531614576425	0.890222155550903	21	CCAGTGGGGCTGCTGTTATCT	19
miR-195-y	30	24	40	34	40	68	2.8372	2.3216	3.9137	3.3883	3.492	6.3004	3.02416666666667	4.39356666666667	0.538854934144168	0.243939105915809	0.824866999290587	22	CCAATATTGGCTGTGCTGCTCC	236
miR-196-x	5	4	1	6	9	9	0.4729	0.3869	0.0978	0.5979	0.7857	0.8339	0.3192	0.739166666666667	1.21143904713229	0.149809486202852	0.697165357870415	24	TAGGTAGTTTCATGTTGTTGGGAA	34
miR-196-y	34	33	27	28	37	44	3.2155	3.1922	2.6418	2.7904	3.2301	4.0768	3.0165	3.36576666666667	0.158059582268065	0.960123591625535	1	22	TCGGCAACAAGAAACTGCCTGA	203
miR-196-z	0	2	2	0	3	0	0.01	0.1935	0.1957	0.01	0.2619	0.01	0.133066666666667	0.0939666666666667	-0.501928242766842	1	1	24	TAGGTAGTTTCATGTTGTTGGGTA	7
miR-197-y	0	0	0	0	2	2	0.01	0.01	0.01	0.01	0.1746	0.1853	0.01	0.1233	3.62410089462811	0.194030476687738	0.775959483001326	21	TTCACCACCTTCTCCACCCAA	4
miR-1983-z	689	720	659	552	541	519	65.1614	69.6485	64.4783	55.0098	47.2292	48.0872	66.4294	50.1087333333333	-0.406759814582192	3.57385880929487e-05	0.00476833614997786	20	CTCACCTGGAGCATGTTTTC	3680
miR-199-x	30	31	32	31	57	42	2.8372	2.9988	3.131	3.0893	4.9761	3.8915	2.989	3.98563333333333	0.415146095520822	0.332674417837471	0.890222155550903	24	CCCAGTGTTCAGACTACCTGTTCT	223
miR-199-y	35	48	26	36	42	66	3.3101	4.6432	2.5439	3.5876	3.6666	6.1151	3.49906666666667	4.45643333333333	0.348919371773214	0.535309382295509	1	21	CACAGTAGTCTGCACATTGGT	253
miR-19-x	0	1	1	0	2	0	0.01	0.0967	0.0978	0.01	0.1746	0.01	0.0681666666666667	0.0648666666666667	-0.0715891330479995	1	1	22	AGTTTTGCAGGTTTGCATCCAG	4
miR-19-y	1	2	2	0	2	1	0.0946	0.1935	0.1957	0.01	0.1746	0.0927	0.161266666666667	0.0924333333333333	-0.80296315294045	0.744406788806916	1	21	TGTGCAAATCCATGAAAAACT	8
miR-19-z	2	0	0	0	4	0	0.1891	0.01	0.01	0.01	0.3492	0.01	0.0697	0.123066666666667	0.820209491056199	0.807828071238076	1	23	AATGTGCAAATCCATGCAAAACT	6
miR-1-z	5	4	1	1	2	2	0.4729	0.3869	0.0978	0.0997	0.1746	0.1853	0.3192	0.1532	-1.05904435429739	0.28589095592611	0.837419012590104	22	CTGGAATGTAAAGAAGTATGTA	15
miR-200-x	0	0	3	1	3	1	0.01	0.01	0.2935	0.0997	0.2619	0.0927	0.1045	0.151433333333333	0.535179862367338	0.786817150917486	1	21	CATCTTACCGGACAGTGCTGG	8
miR-200-y	2	4	4	7	2	10	0.1891	0.3869	0.3914	0.6976	0.1746	0.9265	0.322466666666667	0.599566666666667	0.894770140800428	0.408992403796187	0.92756716050823	23	TAATACTGCCTGGTAATGATGAC	29
miR-203-y	9	2	5	10	6	4	0.8512	0.1935	0.4892	0.9966	0.5238	0.3706	0.5113	0.630333333333333	0.301944931429024	0.903731064744878	1	21	GTGAAATGTTTAGGACCACTA	36
miR-204-x	1	3	4	1	4	4	0.0946	0.2902	0.3914	0.0997	0.3492	0.3706	0.258733333333333	0.273166666666667	0.0783155162013768	1	1	24	TTCCCTTTGTCATCCTATGCCTGT	17
miR-204-y	0	4	3	2	2	3	0.01	0.3869	0.2935	0.1993	0.1746	0.278	0.230133333333333	0.2173	-0.0827817892765139	1	1	20	GCTGGGAAGGCAAAGGGACG	14
miR-20-x	13	4	9	1	12	6	1.2295	0.3869	0.8806	0.0997	1.0476	0.5559	0.832333333333333	0.567733333333333	-0.551947966363281	0.341333821576701	0.890222155550903	25	TAAAGTGCTTATAGTGCAGGTAGAA	45
miR-20-y	1	2	4	1	3	2	0.0946	0.1935	0.3914	0.0997	0.2619	0.1853	0.2265	0.1823	-0.313196488894463	0.999999999999999	1	21	CTGCATTATGAGCACTTAAAG	13
miR-20-z	2	6	4	1	2	3	0.1891	0.5804	0.3914	0.0997	0.1746	0.278	0.386966666666667	0.1841	-1.07171967119125	0.152086768702666	0.69802428346613	25	TAAAGTGCTTATAGTGCAGGTAGAC	18
miR-210-x	18	13	18	22	20	17	1.7023	1.2575	1.7612	2.1924	1.746	1.5751	1.57366666666667	1.83783333333333	0.223875957379043	0.830896342559512	1	21	AGCCACTGCCCACCGCACACT	108
miR-210-y	8	18	7	8	9	17	0.7566	1.7412	0.6849	0.7972	0.7857	1.5751	1.0609	1.05266666666667	-0.0112400043399891	0.868540904654686	1	25	ACTGTGCGTGTGACAGCGGCTGAAA	67
miR-210-z	389	486	393	332	535	548	36.7892	47.0128	38.4522	33.0856	46.7054	50.7742	40.7514	43.5217333333333	0.0948863922491215	0.811276212222078	1	23	CTGTGCGTGTGACAGCGGCTGTA	2683
miR-212-y	13	21	15	12	9	11	1.2295	2.0314	1.4676	1.1959	0.7857	1.0192	1.57616666666667	1.00026666666667	-0.65603542860918	0.0773096390497071	0.555600213313407	22	TAACAGTCTCCAGTCACGGCCA	81
miR-214-x	618	620	620	693	746	615	58.4467	59.9751	60.6624	69.0612	65.1256	56.982	59.6947333333333	63.7229333333333	0.0942090264724527	0.759117348536415	1	21	TGCCTGTCTACACTTGCTGTG	3912
miR-214-y	13	13	9	2	30	21	1.2295	1.2575	0.8806	0.1993	2.619	1.9457	1.12253333333333	1.588	0.500452626426986	0.565142834346449	1	25	TACAGCAGGCACAGACAGGCAGTAG	88
miR-214-z	9	6	8	4	10	11	0.8512	0.5804	0.7827	0.3986	0.873	1.0192	0.7381	0.7636	0.0490008125664568	0.910115886726375	1	24	TACAGCAGGCACAGACAGGCAGAA	48
miR-215-x	0	0	3	0	0	1	0.01	0.01	0.2935	0.01	0.01	0.0927	0.1045	0.0375666666666667	-1.47597792751718	0.73291227693427	1	22	TGACCTATGAATTGACAGCCAC	4
miR-215-y	2	0	6	4	3	5	0.1891	0.01	0.5871	0.3986	0.2619	0.4633	0.262066666666667	0.3746	0.515417036540106	0.868472066259869	1	22	TCTGTCATTTCTGTAGGCCAAT	20
miR-215-z	0	1	1	1	0	1	0.01	0.0967	0.0978	0.0997	0.01	0.0927	0.0681666666666667	0.0674666666666667	-0.0148915531348009	1	1	20	CTGACCTATGAAATGACAGC	4
miR-218-x	11	6	9	4	10	5	1.0403	0.5804	0.8806	0.3986	0.873	0.4633	0.833766666666667	0.5783	-0.527825593368652	0.242083637181644	0.824866999290587	24	TTGTGCTTGATCTAACCATGCACC	45
miR-218-y	4	2	0	1	0	1	0.3783	0.1935	0.01	0.0997	0.01	0.0927	0.193933333333333	0.0674666666666667	-1.52331400640599	0.386681932849246	0.908895088864855	21	AAACATGGTTCCGTCAAGCAC	8
miR-218-z	52	47	31	20	72	69	4.9178	4.5465	3.0331	1.9931	6.2856	6.3931	4.1658	4.8906	0.231417894842482	0.810007372242254	1	25	TTGTGCTTGATCTAACCATGTGGTT	291
miR-219-x	7	1	4	3	4	2	0.662	0.0967	0.3914	0.299	0.3492	0.1853	0.383366666666667	0.277833333333333	-0.464505203133903	0.491196131469273	0.993301038394308	22	TGATTGTCCAAACGCAATTCTC	21
miR-21-x	10491	12837	10590	8785	15265	13817	992.1746	1241.7753	1036.1537	875.4729	1332.6313	1280.1956	1090.03453333333	1162.7666	0.0931876946701063	0.781857400063666	1	23	CTAGCTTATCAGACTGATGTTGA	71785
miR-21-y	12	16	9	8	22	18	1.1349	1.5477	0.8806	0.7972	1.9206	1.6678	1.18773333333333	1.46186666666667	0.299600770037993	0.757235909022601	1	23	CAACAGCAGTCGATGGGCTGTAA	85
miR-21-z	50	73	50	35	97	86	4.7287	7.0616	4.8921	3.4879	8.4681	7.9682	5.5608	6.6414	0.25619494216207	0.723457736266098	1	23	TAGCTTATCAGACTGATGTTTGA	391
miR-221-x	345	365	291	247	434	384	32.628	35.3079	28.4722	24.6149	37.8881	35.579	32.1360333333333	32.694	0.0248340338055618	0.531193854291469	1	22	ACCTGGCATACAATGTAGATTT	2066
miR-221-y	51	41	44	23	58	56	4.8233	3.9661	4.3051	2.2921	5.0634	5.1886	4.36483333333333	4.18136666666667	-0.061952007319069	0.534466725586608	1	24	AGCTACATTGTCTGCTGGGTTTCT	273
miR-221-z	12	21	11	9	27	22	1.1349	2.0314	1.0763	0.8969	2.3571	2.0384	1.4142	1.76413333333333	0.318973439596762	0.744896372126796	1	25	AGCTACATTGTCTGCTGGGTTTCTT	102
miR-222-x	1	3	0	0	3	3	0.0946	0.2902	0.01	0.01	0.2619	0.278	0.1316	0.1833	0.478047296804644	1	1	20	CTCAGTAGCCAGTGTAGATC	10
miR-222-y	1032	1272	1197	715	1538	1521	97.6002	123.0457	117.1177	71.2536	134.2671	140.9262	112.587866666667	115.4823	0.0366203864723239	0.625086590411682	1	24	AGCTACATCTGGCTACTGGGTCTC	7275
miR-222-z	17	18	11	4	22	23	1.6078	1.7412	1.0763	0.3986	1.9206	2.131	1.4751	1.4834	0.00809491313507414	0.853290664028297	1	26	AGCTACATCTGGCTACTGGGTCTCTA	95
miR-223-y	1	0	0	3	0	0	0.0946	0.01	0.01	0.299	0.01	0.01	0.0382	0.106333333333333	1.47694937989532	0.733431026069922	1	23	TGTCAGTTTGTCAAATACCCCAT	4
miR-224-x	1	0	1	1	3	6	0.0946	0.01	0.0978	0.0997	0.2619	0.5559	0.0674666666666667	0.305833333333333	2.18049886792363	0.11440310032214	0.629531029278533	24	CAAGTCACTAGTGGTTCCGTTTAC	12
miR-224-y	0	1	1	3	0	3	0.01	0.0967	0.0978	0.299	0.01	0.278	0.0681666666666667	0.195666666666667	1.52125966016831	0.375815408151231	0.902120430734996	21	AAATGGTACCCTAGTGACTAC	8
miR-2284-z	17	31	15	22	47	30	1.6078	2.9988	1.4676	2.1924	4.1031	2.7796	2.02473333333333	3.02503333333333	0.579219128810899	0.245622035657195	0.824866999290587	23	TGAAAAGTTCGTTCGGGTTTTTT	162
miR-2285-x	0	2	0	3	1	0	0.01	0.1935	0.01	0.299	0.0873	0.01	0.0711666666666667	0.1321	0.892356897460131	0.766876520124223	1	22	TAAAAAGTTCGTTTGGGTTTTC	6
miR-2285-z	42	46	35	35	25	53	3.9721	4.4498	3.4245	3.4879	2.1825	4.9106	3.9488	3.527	-0.162972723835804	0.353795950390352	0.891782593278466	21	GAAAACTCTGTATGAACTTTT	236
miR-22-x	1	5	10	7	2	5	0.0946	0.4837	0.9784	0.6976	0.1746	0.4633	0.5189	0.445166666666667	-0.221110965737432	0.715447190696242	1	21	CAGTTCTTCAGTGGCAAGCTT	30
miR-22-y	159	204	212	217	256	250	15.0372	19.7338	20.7426	21.6252	22.3487	23.1634	18.5045333333333	22.3791	0.274273265215732	0.437028259673485	0.954322154977712	22	CAAGCTGCCAGTTGAAGAACTG	1298
miR-22-z	11	14	11	4	8	13	1.0403	1.3543	1.0763	0.3986	0.6984	1.2045	1.15696666666667	0.767166666666667	-0.592735357758223	0.16129795727696	0.710636492101359	26	AAGCTGCCAGTTGAAGAACTGTAGCT	61
miR-2340-z	2	2	6	4	3	3	0.1891	0.1935	0.5871	0.3986	0.2619	0.278	0.323233333333333	0.312833333333333	-0.0471817388877175	0.852984782490029	1	23	AGGGACTTCCCTGGTGGTCTTGT	20
miR-2346-z	0	0	3	0	0	1	0.01	0.01	0.2935	0.01	0.01	0.0927	0.1045	0.0375666666666667	-1.47597792751718	0.732118927129119	1	23	ACTGATGTGAAGGTGGTTTGGCA	4
miR-2355-x	12	6	21	11	17	12	1.1349	0.5804	2.0547	1.0962	1.4841	1.1118	1.25666666666667	1.2307	-0.0301228947924037	0.761582669149418	1	21	ATCCCCAGATACAATGGACAA	79
miR-2382-y	0	3	0	1	0	0	0.01	0.2902	0.01	0.0997	0.01	0.01	0.1034	0.0399	-1.37377553409259	0.730127655036749	1	23	TACTTCCTGGTGCCTCGCCCCAA	4
miR-2387-x	6	5	10	3	11	8	0.5674	0.4837	0.9784	0.299	0.9603	0.7412	0.6765	0.666833333333333	-0.0207637113520922	0.906657221132614	1	24	TGGAAGGCCTGGCTTTGCAGCGAT	43
miR-23-x	1	4	0	0	1	0	0.0946	0.3869	0.01	0.01	0.0873	0.01	0.163833333333333	0.0357666666666667	-2.19554134047142	0.344146626750697	0.890222155550903	20	GGGGTTCCTGGGGATGGGAT	6
miR-23-y	58	56	42	45	57	68	5.4853	5.4171	4.1094	4.4845	4.9761	6.3004	5.00393333333333	5.25366666666667	0.0702620988016266	0.829511498289809	1	25	ATCACATTGCCAGGGATTACCACTT	326
miR-23-z	12	6	7	13	9	16	1.1349	0.5804	0.6849	1.2955	0.7857	1.4825	0.800066666666667	1.1879	0.570221267360518	0.43589452637525	0.954322154977712	25	ATCACATTGCCAGGGATTACCACTA	63
miR-2450-z	18	30	16	26	30	23	1.7023	2.902	1.5655	2.591	2.619	2.131	2.0566	2.447	0.250752878352868	0.773753241799748	1	22	CATGTCAGTAGAGGCACGTGTG	143
miR-2475-z	1	0	0	0	0	3	0.0946	0.01	0.01	0.01	0.01	0.278	0.0382	0.0993333333333333	1.37870528659262	0.740934418652489	1	24	TGAAGTGTGTGAAACTGCAGCGGA	4
miR-2478-z	4	14	2	10	14	5	0.3783	1.3543	0.1957	0.9966	1.2222	0.4633	0.642766666666667	0.894033333333333	0.476033508153601	0.655846204817382	1	21	TCGTATCCCACTTCTGACACC	49
miR-2484-z	6	11	6	10	8	5	0.5674	1.0641	0.5871	0.9966	0.6984	0.4633	0.739533333333333	0.719433333333333	-0.0397541709934884	0.82280516671078	1	20	GAGCTATGATGACTTTGAAA	46
miR-24-x	546	482	444	486	494	445	51.6373	46.6258	43.4421	48.4325	43.1261	41.2309	47.2350666666667	44.2631666666667	-0.0937516265551949	0.102194822989774	0.608678163438755	21	CGTGCCTACTGAGCTGAAACA	2897
miR-24-y	19	27	16	26	33	31	1.7969	2.6118	1.5655	2.591	2.8809	2.8723	1.9914	2.7814	0.482028201890134	0.318942191479462	0.881246264779007	24	TGGCTCAGTTCAGCAGGAACAGTA	152
miR-24-z	11	14	18	11	30	29	1.0403	1.3543	1.7612	1.0962	2.619	2.687	1.38526666666667	2.13406666666667	0.6234415208389	0.265718930861422	0.836063249053164	24	TGGCTCAGTTCAGCAGGAACAGAA	113
miR-25-x	10	3	11	3	15	4	0.9457	0.2902	1.0763	0.299	1.3095	0.3706	0.770733333333333	0.6597	-0.224421682302195	0.646232920227381	1	22	AGGCGGAGACTTGGGCAATTGC	46
miR-25-y	6	11	9	13	14	17	0.5674	1.0641	0.8806	1.2955	1.2222	1.5751	0.837366666666667	1.36426666666667	0.704194274118352	0.256507900906975	0.836063249053164	22	CCATTGCACTTGTCTCGGTCTG	70
miR-25-z	0	0	1	2	1	0	0.01	0.01	0.0978	0.1993	0.0873	0.01	0.0392666666666667	0.0988666666666667	1.33217905862417	0.68528286698595	1	25	CATTGCACTTGTCTCGGTCTGAAAA	4
miR-26-x	172	168	180	136	238	183	16.2667	16.2513	17.6117	13.5531	20.7774	16.9556	16.7099	17.0953666666667	0.0329022668181044	0.601803287189068	1	22	CTTCAAGTAATCCAGGATAGGC	1077
miR-26-y	47	72	43	53	66	51	4.445	6.9649	4.2072	5.2817	5.7618	4.7253	5.2057	5.25626666666667	0.0139462970318768	0.667082478470066	1	21	CCTATTCTTGATTACTTGTTT	332
miR-26-z	1	4	2	0	4	3	0.0946	0.3869	0.1957	0.01	0.3492	0.278	0.225733333333333	0.2124	-0.0878357063703298	1	1	24	CTTCAAGTAATCCAGGATAGGCTA	14
miR-275-y	0	0	0	4	0	0	0.01	0.01	0.01	0.3986	0.01	0.01	0.01	0.139533333333333	3.80253790575982	0.282317171540743	0.836063249053164	20	TCAGGTACCTGAAGTAGCGC	4
miR-276-y	121	23	17	59	32	27	11.4434	2.2249	1.6633	5.8797	2.7936	2.5016	5.11053333333333	3.72496666666667	-0.456246342636237	0.323144098017787	0.883685804424336	21	TAGGAACTTCATACCGTGCTC	279
miR-2779-z	315	189	237	147	175	164	29.7908	18.2827	23.1887	14.6493	15.2775	15.1952	23.7540666666667	15.0406666666667	-0.659306007337932	8.22301926573609e-05	0.00631410407904735	18	TTTCCGGCTCGAAGGACC	1227
miR-2783-z	0	1	4	0	0	0	0.01	0.0967	0.3914	0.01	0.01	0.01	0.166033333333333	0.01	-4.0534010051767	0.139741220210651	0.67063308806451	18	CGGGCGAGGGTCTGGGGG	5
miR-279-y	0	2	1	0	7	2	0.01	0.1935	0.0978	0.01	0.6111	0.1853	0.100433333333333	0.2688	1.42029496590546	0.380734360942939	0.905191847393832	20	TGACTAGATTTACACTCATC	12
miR-27-x	136	134	147	220	186	171	12.862	12.9624	14.3829	21.9242	16.2378	15.8438	13.4024333333333	18.0019333333333	0.425656895533554	0.138572597991976	0.670104332639975	21	AGAGCTTAGCTGATTGGTGAA	994
miR-27-y	2215	2246	2015	1830	2584	2453	209.4811	217.2647	197.153	182.3694	225.5827	227.2794	207.966266666667	211.743833333333	0.0259704203646494	0.385520480579588	0.908847624173372	23	TTCACAGTGGCTAAGTTCTGCAA	13343
miR-27-z	101	124	86	93	110	119	9.552	11.995	8.4145	9.268	9.603	11.0258	9.98716666666667	9.9656	-0.0031187790330377	0.514810336536215	1	22	TTCACAGTGGCTAAGTTCCGAG	633
miR-281-x	2	5	4	2	14	8	0.1891	0.4837	0.3914	0.1993	1.2222	0.7412	0.354733333333333	0.7209	1.02306424638922	0.272503604428424	0.836063249053164	21	AAGAGAGCTATCCGTCGACAG	35
miR-281-y	0	4	2	1	3	3	0.01	0.3869	0.1957	0.0997	0.2619	0.278	0.197533333333333	0.2132	0.110111312519052	1	1	21	TGTCATGGAATTGCTCTCTTT	13
miR-283-x	0	4	6	0	24	4	0.01	0.3869	0.5871	0.01	2.0952	0.3706	0.328	0.825266666666667	1.33116455483535	0.319920855420209	0.881246264779007	20	AAATATCAGCTGGTAATTCT	38
miR-28-x	6	0	4	4	9	8	0.5674	0.01	0.3914	0.3986	0.7857	0.7412	0.322933333333333	0.641833333333333	0.99096235299002	0.349463953155796	0.890222155550903	24	AAGGAGCTCACAGTCTATTGAGAA	31
miR-28-y	3310	3233	3219	3370	3476	3433	313.0395	312.7413	314.9555	335.8388	303.4541	318.08	313.578766666667	319.1243	0.0252905944111718	0.336153318689674	0.890222155550903	21	CACTAGATTGAGAGCTCCTGG	20041
miR-28-z	1	0	0	0	3	0	0.0946	0.01	0.01	0.01	0.2619	0.01	0.0382	0.0939666666666667	1.29857643381352	0.740934418652489	1	23	TCGAGGAGCTCACAGTCTAGTAG	4
miR-2951-y	0	0	0	4	0	0	0.01	0.01	0.01	0.3986	0.01	0.01	0.01	0.139533333333333	3.80253790575982	0.282317171540743	0.836063249053164	21	CTGCCCGGTTCCGTGTACTGG	4
miR-296-x	1	0	0	4	0	1	0.0946	0.01	0.01	0.3986	0.01	0.0927	0.0382	0.1671	2.12906719002544	0.357235211726385	0.893782998198253	21	GAGGGCCCCCCCCAATCCTGC	6
miR-296-y	47	43	36	32	55	56	4.445	4.1596	3.5223	3.189	4.8015	5.1886	4.0423	4.39303333333333	0.120041050757386	1	1	23	AGGGTTGGGCGGAGGCTTTCCTT	269
miR-299-x	2	1	3	8	7	7	0.1891	0.0967	0.2935	0.7972	0.6111	0.6486	0.1931	0.685633333333333	1.82808908615614	0.0329452552622312	0.350654944622757	23	TGGTTTACCGTCCCACATACACC	28
miR-299-y	1603	1673	1494	2934	3407	3389	151.6019	161.8361	146.1769	292.389	297.4304	314.0032	153.204966666667	301.2742	0.975614063244314	6.95522218745601e-13	7.47686385151521e-10	21	GTATGTGGGACGGTAAACCGC	14500
miR-29-x	53	86	64	81	80	70	5.0124	8.3191	6.2619	8.0721	6.984	6.4858	6.53113333333333	7.18063333333333	0.136777734437247	1	1	21	TGATTTCTTTTGGTGTTCAGA	434
miR-29-y	8	11	13	13	11	13	0.7566	1.0641	1.272	1.2955	0.9603	1.2045	1.0309	1.15343333333333	0.162030226587986	1	1	22	CCTAGCACCATCTGAAATCGGT	69
miR-300-y	172	152	148	241	253	288	16.2667	14.7036	14.4807	24.017	22.0868	26.6843	15.1503333333333	24.2627	0.679390569461457	0.00108918563949505	0.036589830076787	21	TATGCAGGGGCAAGCTCTCTG	1254
miR-301-x	29	23	25	22	14	17	2.7426	2.2249	2.4461	2.1924	1.2222	1.5751	2.4712	1.66323333333333	-0.571221199016985	0.0524149828302874	0.433431588788915	21	GCTCTGACTTTATTGCACTAC	130
miR-302-x	6	11	8	8	8	6	0.5674	1.0641	0.7827	0.7972	0.6984	0.5559	0.804733333333333	0.683833333333333	-0.234866044255239	0.561314886988939	1	21	TAAACGTGGATGTACTTGCTT	47
miR-305-x	1	1	0	5	9	2	0.0946	0.0967	0.01	0.4983	0.7857	0.1853	0.0671	0.489766666666667	2.86770991642842	0.013140000219744	0.190885138327363	23	ATTGTACTTCATCAGGTGCTCTG	18
miR-3064-x	0	1	2	0	1	0	0.01	0.0967	0.1957	0.01	0.0873	0.01	0.1008	0.0357666666666667	-1.49480806346455	0.678488058411605	1	21	TGGCTGTTGTGGTGTGCAAAA	4
miR-3068-y	3	0	0	0	1	0	0.2837	0.01	0.01	0.01	0.0873	0.01	0.101233333333333	0.0357666666666667	-1.50099683241093	0.73725615223988	1	21	GAACTGCAGTTCTCCAACATT	4
miR-306-x	7	1	0	0	0	0	0.662	0.0967	0.01	0.01	0.01	0.01	0.256233333333333	0.01	-4.67938626263001	0.0539378311436078	0.441177939653753	20	TCAGGTACTGAGTGACTCTG	8
miR-3081-y	0	2	0	3	0	0	0.01	0.1935	0.01	0.299	0.01	0.01	0.0711666666666667	0.106333333333333	0.579320354144374	0.999999999999995	1	18	TTCGATCTCTGAGTTGGG	5
miR-3085-x	1	1	1	2	2	0	0.0946	0.0967	0.0978	0.1993	0.1746	0.01	0.0963666666666667	0.127966666666667	0.409161951369903	1	1	24	AGGTGCCATTCTGAGGGCCAGGAG	7
miR-3085-y	3	6	2	5	3	0	0.2837	0.5804	0.1957	0.4983	0.2619	0.01	0.353266666666667	0.256733333333333	-0.460487004246354	0.618456250399643	1	21	TCTGGCTGCTATGGCCCCCTC	19
miR-30-x	27	60	30	32	69	63	2.5535	5.804	2.9353	3.189	6.0237	5.8372	3.76426666666667	5.01663333333333	0.414350660596655	0.437656578980476	0.954322154977712	26	TGTAAACATCCCCGACTGGAAGCTTA	281
miR-30-y	543	531	538	614	743	724	51.3536	51.3658	52.6393	61.1884	64.8637	67.0812	51.7862333333333	64.3777666666667	0.313993901054562	0.154021998907487	0.698622990825098	21	CTTTCAGTCGGATGTTTACAG	3693
miR-30-z	0	0	1	0	0	3	0.01	0.01	0.0978	0.01	0.01	0.278	0.0392666666666667	0.0993333333333333	1.33897279151906	0.740934418652489	1	27	TGTAAACATCCTCGACTGGAAGCTTTA	4
miR-3135-z	58	55	63	88	57	55	5.4853	5.3204	6.1641	8.7697	4.9761	5.096	5.6566	6.2806	0.150967233579906	0.977491397997825	1	20	GGCTGGTCCGAGTGCAGTGG	376
miR-317-y	0	2	0	2	0	0	0.01	0.1935	0.01	0.1993	0.01	0.01	0.0711666666666667	0.0731	0.0386697421657403	1	1	22	TGAACACAGCTGGTGGTATCTC	4
miR-31-x	4	6	4	9	11	7	0.3783	0.5804	0.3914	0.8969	0.9603	0.6486	0.450033333333333	0.835266666666667	0.892205001178346	0.229019364244053	0.817926300871618	23	AGGCAAGATGCTGGCATAGCTGA	41
miR-31-y	21	42	22	42	27	31	1.9861	4.0628	2.1525	4.1855	2.3571	2.8723	2.7338	3.1383	0.199075568896927	0.898240987499334	1	22	TGCTATGCCAACATATTGCCAT	185
miR-320-y	60	78	62	51	113	119	5.6744	7.5453	6.0662	5.0824	9.8649	11.0258	6.42863333333333	8.6577	0.429471743426931	0.310608338561543	0.878694641983312	24	AAAAGCTGGGTTGAGAGGGCGAAT	483
miR-320-z	2	3	5	0	9	9	0.1891	0.2902	0.4892	0.01	0.7857	0.8339	0.322833333333333	0.5432	0.750693931475274	0.613039277265403	1	25	AAAAGCTGGGTTGAGAGGGCGAAAG	28
miR-322-x	11	8	9	10	9	9	1.0403	0.7739	0.8806	0.9966	0.7857	0.8339	0.898266666666667	0.872066666666667	-0.0427053700318963	0.73791560472802	1	21	CCAGCAGCAATTCATGTTTTG	56
miR-324-y	28	19	23	33	22	22	2.6481	1.8379	2.2504	3.2886	1.9206	2.0384	2.24546666666667	2.41586666666667	0.105525527667825	0.955648064247778	1	20	ACTGCCCCAGGTGCTGCTGG	147
miR-328-y	3	8	2	4	7	9	0.2837	0.7739	0.1957	0.3986	0.6111	0.8339	0.417766666666667	0.614533333333333	0.556793881664643	0.595271497380278	1	24	CTGGCCCTCTCTGCCCTTCCGTTT	33
miR-329-y	27	26	19	44	33	31	2.5535	2.5151	1.859	4.3848	2.8809	2.8723	2.3092	3.37933333333333	0.549345532747896	0.227073792497214	0.814760134474275	20	AACACACCTGGTTAACCTCT	180
miR-32-y	74	101	84	101	76	75	6.9985	9.7701	8.2188	10.0652	6.6348	6.949	8.32913333333333	7.883	-0.079421612920876	0.38228567322493	0.905191847393832	20	CAATTTAGTGTGTGTGATAT	511
miR-32-z	1	4	1	0	1	1	0.0946	0.3869	0.0978	0.01	0.0873	0.0927	0.1931	0.0633333333333333	-1.6083112464535	0.354196435629665	0.891782593278466	21	TATTGCACATGACTAAGTTGA	8
miR-330-x	26	19	25	9	21	20	2.4589	1.8379	2.4461	0.8969	1.8333	1.8531	2.24763333333333	1.52776666666667	-0.556982481621819	0.0795266132676077	0.557451276550462	22	TCTCTGGGCCTGTGTCTTAGGC	120
miR-331-x	254	257	244	246	295	329	24.0218	24.8607	23.8736	24.5152	25.7534	30.4831	24.2520333333333	26.9172333333333	0.15042442082037	0.932584211491065	1	20	CTAGGTATGGTCCCAGGGAT	1625
miR-331-y	2	2	0	4	0	1	0.1891	0.1935	0.01	0.3986	0.01	0.0927	0.130866666666667	0.1671	0.35261406131617	1	1	22	CCCCTGGGCCTATCCTAGAACT	9
miR-335-y	139	102	102	79	67	79	13.1458	9.8669	9.98	7.8728	5.8491	7.3196	10.9975666666667	7.01383333333333	-0.648909292838705	0.000355909329923939	0.0182191680794397	21	TTTTTCATTATTGCTCCTGAC	568
miR-338-x	0	0	0	4	0	0	0.01	0.01	0.01	0.3986	0.01	0.01	0.01	0.139533333333333	3.80253790575982	0.282317171540743	0.836063249053164	20	AACAATATCCTGGTGCTGAG	4
miR-339-x	15	25	20	10	17	26	1.4186	2.4184	1.9569	0.9966	1.4841	2.409	1.9313	1.6299	-0.244788831018397	0.376150594149785	0.902120430734996	23	TCCCTGTCCTCCAGGAGCTCAAA	113
miR-339-z	4	8	4	1	5	4	0.3783	0.7739	0.3914	0.0997	0.4365	0.3706	0.514533333333333	0.302266666666667	-0.767442652800466	0.26895331259862	0.836063249053164	22	TCCCTGTCCTCCAGGAGCTCTT	26
miR-33-y	7	6	8	11	5	7	0.662	0.5804	0.7827	1.0962	0.4365	0.6486	0.675033333333333	0.7271	0.107195050878942	1	1	20	CAGTGCCTCGGCAGTGCAGC	44
miR-340-x	7108	6496	6539	7273	7364	7181	672.2311	628.3845	639.7931	724.7939	642.8757	665.3459	646.8029	677.671833333333	0.0672606614221122	0.551940170168022	1	21	TTATAAAGCAATGAGACTGAT	41961
miR-340-y	1	0	1	4	0	1	0.0946	0.01	0.0978	0.3986	0.01	0.0927	0.0674666666666667	0.1671	1.30846494408803	0.560684296454601	1	22	CTCCGTCTCAGTTACTTTATAG	7
miR-342-x	5	13	10	7	7	11	0.4729	1.2575	0.9784	0.6976	0.6111	1.0192	0.902933333333333	0.775966666666667	-0.218624792867498	0.531387672364005	1	25	AGGGGTGCTATCTGTGGTTGAGGAC	53
miR-342-y	0	1	0	0	3	0	0.01	0.0967	0.01	0.01	0.2619	0.01	0.0389	0.0939666666666667	1.27237891686307	0.740934418652489	1	25	TCTCACACAGAAATCGCACCCATCA	4
miR-3431-x	11	12	7	6	23	14	1.0403	1.1608	0.6849	0.5979	2.0079	1.2972	0.962	1.301	0.435512162947753	0.573583978730503	1	23	CTCAGTCAGCCTTGTGGATGTAA	73
miR-3431-y	83	67	67	107	114	102	7.8496	6.4812	6.5555	10.6631	9.9522	9.4507	6.9621	10.022	0.525576001432414	0.0609201895753114	0.464199004746681	21	ATCTAGAGGACTGACTGAAAT	540
miR-3432-x	0	3	5	4	3	4	0.01	0.2902	0.4892	0.3986	0.2619	0.3706	0.263133333333333	0.3437	0.385355833200352	0.999999999999997	1	21	CTGCGGGATCTTTAGTTGTGG	19
miR-3432-y	192	168	172	146	157	196	18.1582	16.2513	16.8289	14.5497	13.7061	18.1601	17.0794666666667	15.4719666666667	-0.142606333490292	0.116767242571572	0.629531029278533	21	CAGCAACTAAAGATCCCTCAG	1031
miR-3432-z	27	27	25	15	27	26	2.5535	2.6118	2.4461	1.4948	2.3571	2.409	2.53713333333333	2.08696666666667	-0.281791781237692	0.232486006451134	0.824826590544451	22	CTGCGGGATCTTTAGTTGTGGT	147
miR-345-x	0	0	0	4	0	0	0.01	0.01	0.01	0.3986	0.01	0.01	0.01	0.139533333333333	3.80253790575982	0.282317171540743	0.836063249053164	22	GCTGACTCCTAGTCCAGTGCTG	4
miR-345-y	3	1	2	0	4	6	0.2837	0.0967	0.1957	0.01	0.3492	0.5559	0.192033333333333	0.305033333333333	0.6676101485534	0.690242812116601	1	22	CCTGAACTAGGGGTCTGGAGTA	16
miR-34-x	16	23	16	14	29	19	1.5132	2.2249	1.5655	1.3952	2.5317	1.7604	1.76786666666667	1.89576666666667	0.100771936356652	0.947764938678499	1	24	TGGCAGTGTCTTAGCTGGTTGTTA	117
miR-34-y	7	4	3	2	8	7	0.662	0.3869	0.2935	0.1993	0.6984	0.6486	0.447466666666667	0.515433333333333	0.204005624973053	0.999999999999999	1	21	AATCACTAGTTCCACTGCCAT	31
miR-34-z	2	1	0	0	3	0	0.1891	0.0967	0.01	0.01	0.2619	0.01	0.0986	0.0939666666666667	-0.0694385745286454	1	1	23	CTGGCAGTGTCTTAGCTGGTTGT	6
miR-3535-z	374	473	287	274	681	575	35.3706	45.7552	28.0808	27.3056	59.4512	53.2759	36.4022	46.6775666666667	0.358703710687556	0.38069555995996	0.905191847393832	25	TGGATATGATGACTGATTATCTGAG	2664
miR-3613-x	34	27	23	47	34	42	3.2155	2.6118	2.2504	4.6838	2.9682	3.8915	2.69256666666667	3.84783333333333	0.515064245310299	0.240608759552161	0.824866999290587	20	TGTTGTACTTTTTTTTTGTT	207
miR-3613-y	1	2	1	1	2	3	0.0946	0.1935	0.0978	0.0997	0.1746	0.278	0.128633333333333	0.1841	0.517225083529812	0.771840327624582	1	21	ACAAAAAAAAAAGCCCAACCC	10
miR-361-x	1	2	2	3	5	4	0.0946	0.1935	0.1957	0.299	0.4365	0.3706	0.161266666666667	0.3687	1.19299914783505	0.248130271246261	0.825820562197309	24	TTATCAGAATCTCCAGGGGTACAA	17
miR-361-y	783	799	731	671	1094	1058	74.0513	77.2905	71.523	66.8688	95.506	98.0276	74.2882666666667	86.8008	0.22457397458312	0.569998010705938	1	23	CCCCCAGGTGTGATTCTGATTTG	5136
miR-362-x	2	0	0	0	0	2	0.1891	0.01	0.01	0.01	0.01	0.1853	0.0697	0.0684333333333333	-0.0264594344809778	1	1	25	AATCCTTGGAACCTAGGTGTGAGAG	4
miR-365-x	10	23	15	11	19	21	0.9457	2.2249	1.4676	1.0962	1.6587	1.9457	1.54606666666667	1.56686666666667	0.0192798882813366	0.833888206641848	1	22	AGGGACTTTCAGGGGCAGCTGT	99
miR-365-y	11	21	23	9	35	18	1.0403	2.0314	2.2504	0.8969	3.0555	1.6678	1.77403333333333	1.8734	0.0786258527509428	0.957191095796335	1	21	TAATGCCCCTAAAAATCCTAT	117
miR-369-x	2	2	0	2	2	1	0.1891	0.1935	0.01	0.1993	0.1746	0.0927	0.130866666666667	0.155533333333333	0.249126134518022	1	1	21	CAGATCGACCGTGTTATATTC	9
miR-369-y	2	2	1	7	4	4	0.1891	0.1935	0.0978	0.6976	0.3492	0.3706	0.160133333333333	0.472466666666667	1.56093889799319	0.109056582321344	0.613800136101807	21	CAATAATACATGGTTGATCTT	20
miR-370-x	6	3	1	7	10	10	0.5674	0.2902	0.0978	0.6976	0.873	0.9265	0.318466666666667	0.832366666666667	1.3860768153216	0.0763947385403564	0.554894215749211	23	CAGGTCACGTCTCTGCAGTTACA	37
miR-370-y	7	5	3	4	16	17	0.662	0.4837	0.2935	0.3986	1.3968	1.5751	0.479733333333333	1.1235	1.22769553353694	0.0903277095123201	0.583029077164954	24	GCCTGCTGGGGTGGAACCTGGTAA	52
miR-374-x	58	51	69	62	69	79	5.4853	4.9334	6.7511	6.1786	6.0237	7.3196	5.72326666666667	6.5073	0.185220237918391	0.871244141589915	1	22	CATATAATACAACCTGCTAAGT	388
miR-374-y	644	575	599	708	768	740	60.9056	55.6221	58.6078	70.556	67.0462	68.5637	58.3785	68.7219666666667	0.23533418157782	0.432109980616399	0.951881617136535	21	CTTATCAGGTTGTATTGTAAT	4034
miR-376-x	21	31	24	31	21	33	1.9861	2.9988	2.3482	3.0893	1.8333	3.0576	2.44436666666667	2.66006666666667	0.122001690512255	1	1	20	GTAGATTCTCCTTCTATGAG	161
miR-376-y	84	100	81	126	139	125	7.9442	9.6734	7.9253	12.5566	12.1347	11.5817	8.5143	12.091	0.50597374000982	0.0519049854679965	0.433431588788915	20	AACATAGAGGAAATTCCACG	655
miR-377-x	4	5	4	0	1	4	0.3783	0.4837	0.3914	0.01	0.0873	0.3706	0.4178	0.155966666666667	-1.42157476442795	0.11826021271755	0.629531029278533	21	AGAGGTTGCCCTTGGTGAATT	18
miR-378-x	188	200	193	280	216	222	17.7799	19.3468	18.8836	27.9035	18.8568	20.5691	18.6701	22.4431333333333	0.265544452828554	0.498229287687142	0.996128727061644	21	CTCCTGACTCCAGGTCCTGTG	1299
miR-378-y	22	25	20	25	60	47	2.0806	2.4184	1.9569	2.4914	5.238	4.3547	2.15196666666667	4.02803333333333	0.904419891037758	0.02581830639624	0.293093607772308	24	ACTGGACTTGGAGTCAGAAGGCAA	199
miR-378-z	63	108	78	62	146	132	5.9582	10.4473	7.6317	6.1786	12.7458	12.2303	8.0124	10.3849	0.374180972833961	0.422707132486552	0.940745560614121	24	ACTGGACTTGGAGTCAGAAGGCTA	589
miR-379-x	50	27	40	56	60	52	4.7287	2.6118	3.9137	5.5807	5.238	4.818	3.7514	5.21223333333333	0.474472568486429	0.226245964340795	0.814760134474275	21	CTGGTAGACTATGGAACGTAG	285
miR-379-y	175	150	156	366	270	303	16.5504	14.5101	15.2635	36.4739	23.5709	28.0741	15.4413333333333	29.3729666666667	0.927691652784171	4.43566153486313e-05	0.00476833614997786	20	TATGTAACATGGTCCACTAA	1420
miR-379-z	2	1	4	2	1	1	0.1891	0.0967	0.3914	0.1993	0.0873	0.0927	0.225733333333333	0.126433333333333	-0.836242601601406	0.589878891882398	1	24	TGGTAGACTATGGAACGTAGGCAT	11
miR-380-y	2	3	8	7	2	9	0.1891	0.2902	0.7827	0.6976	0.1746	0.8339	0.420666666666667	0.5687	0.434990299803475	0.803713404048182	1	23	TATGTAATGTGGTCCACGTCTAA	31
miR-381-y	201	171	164	284	294	325	19.0093	16.5415	16.0462	28.3021	25.6661	30.1124	17.199	28.0268666666667	0.704485778831548	0.000279155431113195	0.0157943204445624	21	TATGCAGGGGCAAGCTCTCTG	1439
miR-382-x	0	1	10	3	6	12	0.01	0.0967	0.9784	0.299	0.5238	1.1118	0.3617	0.644866666666667	0.834207300179992	0.544358788648865	1	22	CGAAGTTGTTCGTGGTGGATTC	32
miR-382-y	413	320	359	580	509	478	39.059	30.9549	35.1255	57.8001	44.4356	44.2884	35.0464666666667	48.8413666666667	0.478834568844043	0.0338192691801995	0.350729162212683	20	AATCATTCACGGACAACACT	2659
miR-3955-x	5	5	8	8	7	5	0.4729	0.4837	0.7827	0.7972	0.6111	0.4633	0.579766666666667	0.623866666666667	0.105765339070889	1	1	21	TTTGATGGCTGTTCCTCTCAC	38
miR-3956-x	0	0	0	1	2	1	0.01	0.01	0.01	0.0997	0.1746	0.0927	0.01	0.122333333333333	3.61274565723469	0.153240679905123	0.69802428346613	23	GTACGTGGATGCTGAAGGTCAGT	4
miR-3956-y	4	0	0	0	0	0	0.3783	0.01	0.01	0.01	0.01	0.01	0.132766666666667	0.01	-3.73082107386831	0.282317171540743	0.836063249053164	21	TCTGACCTTCCTGCATCCCGT	4
miR-3957-y	1	3	2	9	6	6	0.0946	0.2902	0.1957	0.8969	0.5238	0.5559	0.1935	0.658866666666667	1.7676529735205	0.0520620330797775	0.433431588788915	20	ACGCACAGCACCTCACTGAG	27
miR-3958-x	9	6	5	11	9	4	0.8512	0.5804	0.4892	1.0962	0.7857	0.3706	0.640266666666667	0.750833333333333	0.229819797357846	0.90802566917958	1	21	AGGTTGTCCGTGATGTATTTG	44
miR-3958-y	0	6	2	3	4	8	0.01	0.5804	0.1957	0.299	0.3492	0.7412	0.262033333333333	0.463133333333333	0.821677247534897	0.551411686697511	1	23	AAAGATATTGCACGGTTGATCTC	23
miR-3959-y	0	2	1	1	6	3	0.01	0.1935	0.0978	0.0997	0.5238	0.278	0.100433333333333	0.3005	1.58112681872525	0.224264284608971	0.811730996480282	24	TGTATGTCAACTGATCCACAGTAA	13
miR-3965-z	2	1	1	0	2	0	0.1891	0.0967	0.0978	0.01	0.1746	0.01	0.127866666666667	0.0648666666666667	-0.979091010237022	0.725499611023115	1	22	CTGCTTATCAGACTGATGTTGA	6
miR-3968-z	179	139	105	148	142	135	16.9287	13.446	10.2735	14.749	12.3966	12.5082	13.5494	13.2179333333333	-0.0357323425514434	0.423554280313706	0.940745560614121	21	TCGAATCCCACTCCTGACACC	848
miR-409-x	0	1	1	1	1	4	0.01	0.0967	0.0978	0.0997	0.0873	0.3706	0.0681666666666667	0.185866666666667	1.44712971803931	0.36178394855268	0.894536893465079	22	AGGATACCCGAGCAACTTTGCA	8
miR-409-y	2756	2858	2835	3749	4466	4519	260.6456	276.466	277.3839	373.6082	389.8809	418.7019	271.4985	394.063666666667	0.537484509379834	0.000541633834683046	0.0264661987401943	21	GAATGTTGCTCGGTGAACCCC	21183
miR-409-z	7	2	9	1	9	9	0.662	0.1935	0.8806	0.0997	0.7857	0.8339	0.5787	0.5731	-0.0140287478544541	0.911535009290292	1	25	GAATGTTGCTCGGTGAACCCCTTAA	37
miR-410-y	1	1	1	1	1	1	0.0946	0.0967	0.0978	0.0997	0.0873	0.0927	0.0963666666666667	0.0932333333333333	-0.0476883550008588	1	1	21	CAATATAACACAGATGGCCTG	6
miR-411-x	29	38	27	42	73	57	2.7426	3.6759	2.6418	4.1855	6.3729	5.2813	3.0201	5.2799	0.805914285436839	0.0188039530017008	0.240645827105099	22	CATAGTAGACCGTATAGCGTAC	266
miR-411-y	1443	1184	1448	2497	1852	1911	136.4701	114.5331	141.6762	248.8396	161.6792	177.0611	130.893133333333	195.859966666667	0.581433128796876	0.0081546539521214	0.136972703102039	20	TATGTAACACGGTCCACTAA	10335
miR-412-z	92	71	86	72	85	91	8.7008	6.8681	8.4145	7.1752	7.4205	8.4315	7.99446666666667	7.67573333333333	-0.0586971996953094	0.374614869439309	0.902120430734996	22	TGGTCGACCAGTTGGAAAGTAA	497
miR-421-x	1	0	0	0	4	0	0.0946	0.01	0.01	0.01	0.3492	0.01	0.0382	0.123066666666667	1.68779550888887	0.56403105946041	1	20	CTCATTAAATGTTTGTTGAA	5
miR-421-y	2	1	0	1	0	0	0.1891	0.0967	0.01	0.0997	0.01	0.01	0.0986	0.0399	-1.30519890015557	0.678869989907278	1	21	TCAACAGACATTGATTGGGCG	4
miR-423-x	3	7	4	2	8	9	0.2837	0.6771	0.3914	0.1993	0.6984	0.8339	0.450733333333333	0.5772	0.356797153400324	0.893101678677768	1	25	TGAGGGGCAGAGAGCGAGACTTTTT	33
miR-423-y	26	16	16	12	38	33	2.4589	1.5477	1.5655	1.1959	3.3174	3.0576	1.85736666666667	2.52363333333333	0.442243662965974	0.507887696848009	1	25	AGCTCGGTCTGAGGCCCCTCAGTAA	141
miR-424-x	42	47	39	53	88	76	3.9721	4.5465	3.8159	5.2817	7.6824	7.0417	4.1115	6.6686	0.697719086189619	0.0239643320722882	0.286240633085664	23	CAGCAGCAATTCATGTTTTGAAC	345
miR-424-y	3	12	3	15	14	11	0.2837	1.1608	0.2935	1.4948	1.2222	1.0192	0.579333333333333	1.2454	1.10414360289667	0.0889476058191628	0.579507128821818	23	CAAAACGTGAGGCGCTGCTATAT	58
miR-425-x	9	6	9	9	8	16	0.8512	0.5804	0.8806	0.8969	0.6984	1.4825	0.770733333333333	1.02593333333333	0.412633293202571	0.679871220425998	1	26	AATGACACGATCACTCCCGTTGAGTA	57
miR-4286-z	4	3	7	5	4	4	0.3783	0.2902	0.6849	0.4983	0.3492	0.3706	0.451133333333333	0.406033333333333	-0.151955717409288	0.749716832012629	1	19	ACCCCACTCCTGGTACCAT	27
miR-429-y	0	1	0	1	1	3	0.01	0.0967	0.01	0.0997	0.0873	0.278	0.0389	0.155	1.99442615517541	0.281534782451147	0.836063249053164	21	TAATACTGTCTGGTAAAACCG	6
miR-4301-z	0	3	1	1	3	2	0.01	0.2902	0.0978	0.0997	0.2619	0.1853	0.132666666666667	0.1823	0.458508631329276	0.789516793410826	1	19	CTCCCACTGCTTCACTTGA	10
miR-431-y	11	7	6	6	14	10	1.0403	0.6771	0.5871	0.5979	1.2222	0.9265	0.768166666666667	0.915533333333333	0.253193051717881	0.915749187688962	1	23	TGCAGGTCGTCTTGCAGGGCTTC	54
miR-431-z	6	7	5	4	7	3	0.5674	0.6771	0.4892	0.3986	0.6111	0.278	0.5779	0.429233333333333	-0.429057752888579	0.457566117978256	0.969484623488685	24	TTGCAGGTCGTCTTGCAGGGCTTC	32
miR-432-x	3	9	2	6	8	7	0.2837	0.8706	0.1957	0.5979	0.6984	0.6486	0.45	0.6483	0.526736571476264	0.604066128032507	1	24	TCTTGGAGTAGGTCATTGGGTGTT	35
miR-432-y	1	0	3	2	0	1	0.0946	0.01	0.2935	0.1993	0.01	0.0927	0.1327	0.100666666666667	-0.398582321878904	0.999999999999996	1	20	CTGGATGGCTCCTCCATGTC	7
miR-4332-z	0	0	1	3	0	0	0.01	0.01	0.0978	0.299	0.01	0.01	0.0392666666666667	0.106333333333333	1.43721688482177	0.734967099944662	1	18	CCGGGCGCCGCCGGGCGC	4
miR-4334-y	3	3	3	3	0	4	0.2837	0.2902	0.2935	0.299	0.01	0.3706	0.289133333333333	0.226533333333333	-0.352011590678883	0.681975719057407	1	20	TCCCTATCCTCCAGGAGCTC	16
miR-433-y	2	2	4	6	9	2	0.1891	0.1935	0.3914	0.5979	0.7857	0.1853	0.258	0.522966666666667	1.01934792792262	0.353314200512227	0.891782593278466	24	ATCATGATGGGCTCCTCGGTGTAA	25
miR-434-x	4	0	0	0	0	0	0.3783	0.01	0.01	0.01	0.01	0.01	0.132766666666667	0.01	-3.73082107386831	0.282317171540743	0.836063249053164	21	GCTCGACTCATGGTTTGAACC	4
miR-4443-z	3	2	4	1	7	2	0.2837	0.1935	0.3914	0.0997	0.6111	0.1853	0.289533333333333	0.2987	0.044967785578056	1	1	18	CTTGGAGGCGTGGGTTTT	19
miR-4454-z	11	20	10	22	23	11	1.0403	1.9347	0.9784	2.1924	2.0079	1.0192	1.3178	1.73983333333333	0.400817678398527	0.586951388488734	1	21	TCGAATCCGAGTCACGGCACC	97
miR-449-x	0	0	0	2	1	1	0.01	0.01	0.01	0.1993	0.0873	0.0927	0.01	0.126433333333333	3.66030496579835	0.157164240550633	0.699775220380378	24	TGGCAGTGTATTGTTAGCTGGTAG	4
miR-450-x	29	43	37	40	43	37	2.7426	4.1596	3.6202	3.9862	3.7539	3.4282	3.50746666666667	3.72276666666667	0.085945801442709	0.890875211085898	1	22	CTTTTGCGATGTGTTCCTAATA	229
miR-450-y	101	91	93	93	101	100	9.552	8.8028	9.0994	9.268	8.8173	9.2654	9.1514	9.1169	-0.00544911547133906	0.460843388467645	0.969484623488685	21	TATTGGGAACATTTTGCATTC	579
miR-4510-z	0	2	1	1	0	0	0.01	0.1935	0.0978	0.0997	0.01	0.01	0.100433333333333	0.0399	-1.33177752065096	0.678897029637457	1	21	TGAGGGAGTAGGTTGTATGGT	4
miR-452-x	474	546	463	519	818	682	44.828	52.8168	45.3012	51.7212	71.4112	63.1898	47.6486666666667	62.1074	0.382329329205461	0.10397746119949	0.608678163438755	23	AACTGTTTGCAGAGGAAACTGAG	3502
miR-452-y	132	108	98	161	123	132	12.4838	10.4473	9.5886	16.0445	10.7379	12.2303	10.8399	13.0042333333333	0.262629899834387	0.561889439726396	1	21	TCAGTCTCATCTGCAAAGAAG	754
miR-454-x	2	1	3	3	1	1	0.1891	0.0967	0.2935	0.299	0.0873	0.0927	0.1931	0.159666666666667	-0.274285009048261	0.999999999999998	1	21	ACCCTATCGATATTGTCTCTG	11
miR-454-y	0	3	2	2	1	5	0.01	0.2902	0.1957	0.1993	0.0873	0.4633	0.1653	0.249966666666667	0.596648998093256	0.659156994429808	1	25	TAGTGCAATATTGCTTATAGGGTTA	13
miR-454-z	0	1	0	0	1	3	0.01	0.0967	0.01	0.01	0.0873	0.278	0.0389	0.1251	1.68523972917963	0.480554032762095	0.980408171551355	26	TAGTGCAATATTGCTTATAGGGTTTT	5
miR-455-x	26	28	24	20	37	48	2.4589	2.7086	2.3482	1.9931	3.2301	4.4474	2.50523333333333	3.22353333333333	0.363697921991414	0.536689005234612	1	24	TATGTGCCTTTGGACTACATCGTG	183
miR-466-x	7	11	12	8	7	5	0.662	1.0641	1.1741	0.7972	0.6111	0.4633	0.966733333333333	0.623866666666667	-0.631880259208317	0.179116674943723	0.746319478932178	20	TGAGTGTGTGTGTGAGTGTG	50
miR-4683-z	1	0	1	5	0	1	0.0946	0.01	0.0978	0.4983	0.01	0.0927	0.0674666666666667	0.200333333333333	1.57015570090423	0.429124826570997	0.947246793765549	21	TGGAGATCCAGTGCTCGCCCG	8
miR-4695-y	1	0	2	1	1	0	0.0946	0.01	0.1957	0.0997	0.0873	0.01	0.1001	0.0656666666666667	-0.60820884521341	0.999999999999999	1	19	ATCCCACCGCTGCCACCTT	5
miR-46-y	0	2	1	0	0	1	0.01	0.1935	0.0978	0.01	0.01	0.0927	0.100433333333333	0.0375666666666667	-1.41871315742224	0.679631278596921	1	20	CTGTCATGGAGTTGCTCTCT	4
miR-4770-z	125	91	113	108	80	83	11.8217	8.8028	11.0562	10.7628	6.984	7.6903	10.5602333333333	8.47903333333333	-0.316670009709822	0.0519427703384553	0.433431588788915	18	TGAGATGAAGCTGTAGCT	600
miR-4791-z	4	5	0	9	7	8	0.3783	0.4837	0.01	0.8969	0.6111	0.7412	0.290666666666667	0.749733333333333	1.36701191187651	0.104181055949606	0.608678163438755	20	TGGATATGATGACTGAAAAA	33
miR-484-x	11	3	3	4	9	3	1.0403	0.2902	0.2935	0.3986	0.7857	0.278	0.541333333333333	0.487433333333333	-0.151312312947826	0.806754282687543	1	23	TCAGGCTCAGTCCCCTCCCGAAT	33
miR-484-z	3	2	4	1	8	8	0.2837	0.1935	0.3914	0.0997	0.6984	0.7412	0.289533333333333	0.5131	0.825510573458681	0.465772317847571	0.972243187740074	24	TCAGGCTCAGTCCCCTCCCGATTT	26
miR-485-y	13	27	23	66	37	42	1.2295	2.6118	2.2504	6.5773	3.2301	3.8915	2.03056666666667	4.5663	1.169143251908	0.00619490201921154	0.114819304666421	21	GTCATACACGGCTCTCCTCTC	208
miR-487-x	7	9	8	8	8	17	0.662	0.8706	0.7827	0.7972	0.6984	1.5751	0.771766666666667	1.02356666666667	0.407368431671734	0.684371900771568	1	21	GTGGTTATCCCTGCTGTGTTC	57
miR-487-y	0	1	0	2	2	0	0.01	0.0967	0.01	0.1993	0.1746	0.01	0.0389	0.127966666666667	1.71792599913961	0.459212147559334	0.969484623488685	21	CTCGTACAGGGTCATCCACTC	5
miR-491-y	1	4	5	3	8	4	0.0946	0.3869	0.4892	0.299	0.6984	0.3706	0.323566666666667	0.456	0.494970833160077	0.754569060124503	1	21	CTTATGCAAGATTCCCTTCTA	25
miR-493-x	428	388	467	589	630	597	40.4776	37.5328	45.6925	58.697	54.9989	55.3142	41.2343	56.3367	0.450230141972878	0.0211438260080639	0.261259919065157	21	TTGTACATGGTAGGCTTTCAT	3099
miR-493-y	83	71	49	51	118	97	7.8496	6.8681	4.7943	5.0824	10.3014	8.9874	6.504	8.12373333333333	0.320815625624397	0.527629670077883	1	24	TGAAGGTCTACTGTGTGCCAGGTA	469
miR-493-z	1	1	0	0	2	0	0.0946	0.0967	0.01	0.01	0.1746	0.01	0.0671	0.0648666666666667	-0.0488354621402277	1	1	22	TACATGGTAGGCTTTCATTCAT	4
miR-494-x	1	3	3	7	3	9	0.0946	0.2902	0.2935	0.6976	0.2619	0.8339	0.2261	0.5978	1.40270190492657	0.163852478516216	0.716022009776145	21	AGGTTATCCGTGTTGTCTTCT	26
miR-494-y	9	15	9	20	34	25	0.8512	1.451	0.8806	1.9931	2.9682	2.3163	1.06093333333333	2.42586666666667	1.19316625415164	0.0104003635943131	0.159719869484095	24	TGAAACATACACGGGAAACCTCTA	112
miR-495-y	14	13	6	8	19	18	1.324	1.2575	0.5871	0.7972	1.6587	1.6678	1.0562	1.37456666666667	0.380093832927638	0.630142270987083	1	24	AAACAAACATGGTGCACTTCTTTA	78
miR-495-z	0	0	0	0	3	1	0.01	0.01	0.01	0.01	0.2619	0.0927	0.01	0.121533333333333	3.60328015554325	0.216632970698674	0.808368461340613	23	ACAAACATGGTGCACTTCTTTAA	4
miR-500-x	23	26	26	13	32	36	2.1752	2.5151	2.5439	1.2955	2.7936	3.3355	2.4114	2.47486666666667	0.0374798189232649	0.837479923178853	1	26	TAATCCTTGCTACCTGGGTGAGAGTG	156
miR-500-y	148	128	98	147	151	143	13.9969	12.382	9.5886	14.6493	13.1823	13.2495	11.9891666666667	13.6937	0.191780926939451	0.784510841856834	1	22	ATGCACCTGGGCAAGGATTCTG	815
miR-500-z	0	2	0	1	1	4	0.01	0.1935	0.01	0.0997	0.0873	0.3706	0.0711666666666667	0.185866666666667	1.38499449136057	0.401073820881321	0.924344572822905	24	ATGCACCTGGGCAAGGATTCTGTA	8
miR-502-x	2	3	0	2	0	4	0.1891	0.2902	0.01	0.1993	0.01	0.3706	0.1631	0.1933	0.245084855499351	0.999999999999998	1	22	TAATTCTTGCTCCCCAGGTGAG	11
miR-502-z	148	128	98	147	151	143	13.9969	12.382	9.5886	14.6493	13.1823	13.2495	11.9891666666667	13.6937	0.191780926939451	0.784465086687627	1	22	ATGCACCTGGGCAAGGATTCTG	815
miR-503-x	635	675	517	730	1142	1039	60.0544	65.2955	50.5847	72.7485	99.6964	96.2672	58.6448666666667	89.5707	0.611022049930512	0.00208063579427676	0.0582030135515658	23	TAGCAGCGGGAACAGTACTGCAG	4738
miR-503-y	0	1	1	0	0	3	0.01	0.0967	0.0978	0.01	0.01	0.278	0.0681666666666667	0.0993333333333333	0.543211487520412	1	1	25	GGAGTATTGTTTCTGCTGCCCGGAA	5
miR-505-x	0	1	2	0	0	1	0.01	0.0967	0.1957	0.01	0.01	0.0927	0.1008	0.0375666666666667	-1.42397062404885	0.679986401018284	1	22	GGGAGCCAGGAAGTATTGATGT	4
miR-505-y	4	0	0	0	0	0	0.3783	0.01	0.01	0.01	0.01	0.01	0.132766666666667	0.01	-3.73082107386831	0.282317171540743	0.836063249053164	25	GTCAACACTTGCTGGTTTCCTCTTA	4
miR-5100-z	137	111	145	105	119	125	12.9566	10.7375	14.1872	10.4638	10.3887	11.5817	12.6271	10.8114	-0.22396998694936	0.0583039012733147	0.45091146668211	21	TCGAATCCCAGCGGTGCCTCC	742
miR-514-y	0	0	3	0	2	2	0.01	0.01	0.2935	0.01	0.1746	0.1853	0.1045	0.1233	0.238669857434594	1	1	20	ATTGACACTTCTGTGAGTAG	7
miR-532-x	8	9	11	11	25	11	0.7566	0.8706	1.0763	1.0962	2.1825	1.0192	0.901166666666667	1.43263333333333	0.66880355929542	0.277038942452361	0.836063249053164	22	CCATGCCTTGAGTGTAGGACCG	75
miR-532-y	52	47	40	47	41	41	4.9178	4.5465	3.9137	4.6838	3.5793	3.7988	4.45933333333333	4.02063333333333	-0.149405270778447	0.274120634242456	0.836063249053164	21	CCTCCCACACCCAAGGCTTGC	268
miR-539-y	16	22	15	22	27	28	1.5132	2.1281	1.4676	2.1924	2.3571	2.5943	1.70296666666667	2.38126666666667	0.483678993739367	0.362807521442581	0.894536893465079	21	ATCATACAAGGACAATTTCTT	130
miR-541-x	53	58	44	32	88	69	5.0124	5.6106	4.3051	3.189	7.6824	6.3931	4.97603333333333	5.75483333333333	0.209777997044176	0.823911749978279	1	24	AAAGGATTCTGCTGTCGGTCCCAC	344
miR-542-y	6169	5640	5599	5450	5374	4823	583.4263	545.5802	547.821	543.122	469.1491	446.8686	558.9425	486.3799	-0.200616266971059	0.00668838100099918	0.121864569086002	21	TGTGACAGATTGATAACTGAA	33055
miR-543-x	7	6	8	10	7	9	0.662	0.5804	0.7827	0.9966	0.6111	0.8339	0.675033333333333	0.813866666666667	0.269833716847328	0.810354483857222	1	20	AAGTTGCCCGTGTCTTTTTC	47
miR-543-y	8	8	6	6	14	20	0.7566	0.7739	0.5871	0.5979	1.2222	1.8531	0.705866666666667	1.2244	0.794607350752748	0.255278045186705	0.836063249053164	24	AAACATTCGCGGTGCACTTCTTAA	62
miR-544-x	16	13	10	19	24	27	1.5132	1.2575	0.9784	1.8935	2.0952	2.5016	1.2497	2.16343333333333	0.791740857963375	0.0983563533016864	0.602005915950544	20	TCTTGTTAAAAGGCAGATTC	109
miR-548-y	0	0	1	0	2	1	0.01	0.01	0.0978	0.01	0.1746	0.0927	0.0392666666666667	0.0924333333333333	1.23510807720902	0.681904007590917	1	21	CCAAAACTGCAGTTACTTTTG	4
miR-574-x	48	61	68	48	108	91	4.5395	5.9008	6.6533	4.7835	9.4284	8.4315	5.69786666666667	7.5478	0.405634333049243	0.343417700701973	0.890222155550903	26	TGAGTGTGTGTGTGTGAGTGTGTGAA	424
miR-574-y	675	791	835	1117	991	836	63.8374	76.5167	81.6986	111.3151	86.5141	77.4585	74.0175666666667	91.7625666666667	0.310038037457777	0.276553224120455	0.836063249053164	21	CACGCTCATGCACACACCCAC	5245
miR-574-z	7	11	9	2	6	8	0.662	1.0641	0.8806	0.1993	0.5238	0.7412	0.8689	0.4881	-0.832013397913812	0.118036655213544	0.629531029278533	21	CTCATGCACACACCCACACGC	43
miR-582-y	1	2	1	1	4	3	0.0946	0.1935	0.0978	0.0997	0.3492	0.278	0.128633333333333	0.2423	0.913529861631252	0.579169008598417	1	21	TAACTGGTTGAACAACTGAAC	12
miR-590-y	7	14	12	21	16	15	0.662	1.3543	1.1741	2.0928	1.3968	1.3898	1.06346666666667	1.62646666666667	0.612966441496164	0.29731423662342	0.86149003873363	20	TAGTTTTATGTGTAAGCTCG	85
miR-5991-z	0	0	1	2	0	1	0.01	0.01	0.0978	0.1993	0.01	0.0927	0.0392666666666667	0.100666666666667	1.35820901038198	0.683194229830936	1	19	TGAGGTAGTAGGTTGTGGT	4
miR-6119-x	2	3	4	1	1	5	0.1891	0.2902	0.3914	0.0997	0.0873	0.4633	0.290233333333333	0.216766666666667	-0.421070299562764	0.534244000190316	1	23	CAGAGGTAAAAAATTGATTTGAC	16
miR-6120-y	4	3	3	2	8	0	0.3783	0.2902	0.2935	0.1993	0.6984	0.01	0.320666666666667	0.302566666666667	-0.0838213365972138	0.873203093088868	1	24	TATGTTGGACAACGTGGATAGCAT	20
miR-6131-z	24	8	28	28	16	14	2.2698	0.7739	2.7396	2.7904	1.3968	1.2972	1.92776666666667	1.82813333333333	-0.076559145023369	0.680256134399208	1	19	GGCTGGTCCGATGGTAGTG	118
miR-6134-z	0	3	5	0	0	0	0.01	0.2902	0.4892	0.01	0.01	0.01	0.263133333333333	0.01	-4.71772211339722	0.0340473989076212	0.350729162212683	19	TGAGGTAGTAGGTTGTAGT	8
miR-615-y	2623	2252	3281	1720	1818	2037	248.0673	217.8451	321.0218	171.4073	158.711	188.7355	262.3114	172.951266666667	-0.600914928386897	1.47293290681196e-06	0.000527800958274287	20	TCCGAGCCTGGGTCTCCCTC	13731
miR-6236-z	3	3	2	1	1	2	0.2837	0.2902	0.1957	0.0997	0.0873	0.1853	0.256533333333333	0.1241	-1.04764318291853	0.408253954041389	0.92756716050823	19	GGCCGTCGCCGGCAGTCGG	12
miR-628-y	8	7	15	2	10	5	0.7566	0.6771	1.4676	0.1993	0.873	0.4633	0.9671	0.511866666666667	-0.917897015393486	0.0935974464625147	0.588011935586065	22	TCTAGTAAGAGTGGCAGTCGAA	47
miR-6516-y	27	19	19	28	43	26	2.5535	1.8379	1.859	2.7904	3.7539	2.409	2.08346666666667	2.98443333333333	0.518471008453277	0.252119058830882	0.831374197065026	21	ATCATGTATGATACTGCAAAC	162
miR-6516-z	4	3	9	5	4	2	0.3783	0.2902	0.8806	0.4983	0.3492	0.1853	0.516366666666667	0.344266666666667	-0.584869372551424	0.370349347643335	0.900736535557886	21	ATTTGCAGTAACAGGTGTGAA	27
miR-6519-z	36	13	28	35	33	25	3.4047	1.2575	2.7396	3.4879	2.8809	2.3163	2.46726666666667	2.89503333333333	0.2306663062928	0.820789939058365	1	19	TAGCAGCGGGAACAGTAAA	170
miR-6529-x	1	1	3	3	3	1	0.0946	0.0967	0.2935	0.299	0.2619	0.0927	0.1616	0.217866666666667	0.431018284672735	0.79638439194683	1	24	GAGAGATCAGAGGCGCAGAGTGCG	12
miR-6529-y	13	23	32	16	21	12	1.2295	2.2249	3.131	1.5945	1.8333	1.1118	2.19513333333333	1.5132	-0.536705890833221	0.120635713517561	0.629531029278533	21	CCTGTGCCTTTTACCTCTTTA	117
miR-652-x	3	8	4	6	7	9	0.2837	0.7739	0.3914	0.5979	0.6111	0.8339	0.483	0.680966666666667	0.495560990950636	0.593896270905862	1	25	ACAACCCTAGGAGAGGGTGCCATTC	37
miR-652-y	0	2	0	1	2	0	0.01	0.1935	0.01	0.0997	0.1746	0.01	0.0711666666666667	0.0947666666666667	0.413178029169674	1	1	23	AATGGCGCCACTAGGGTTGTGTT	5
miR-6533-z	8	5	5	5	3	0	0.7566	0.4837	0.4892	0.4983	0.2619	0.01	0.5765	0.256733333333333	-1.16704998546331	0.13462034287727	0.663838846757181	21	TGCGGTAGAGCATCAGAGAAC	26
miR-654-y	2	5	2	2	4	7	0.1891	0.4837	0.1957	0.1993	0.3492	0.6486	0.2895	0.399033333333333	0.462945919100384	0.864279071959694	1	22	TATGTCTGCTGACCATCACCAA	22
miR-660-z	1	3	1	3	8	5	0.0946	0.2902	0.0978	0.299	0.6984	0.4633	0.160866666666667	0.4869	1.59776008577453	0.0852914200657063	0.573051728566464	22	CTACCCATTGCATATCGGAGCT	21
miR-665-x	3	4	1	2	3	4	0.2837	0.3869	0.0978	0.1993	0.2619	0.3706	0.256133333333333	0.277266666666667	0.114379165980833	0.999999999999999	1	18	AGGGGTCTTGGCCTCTGC	17
miR-665-y	14	27	24	23	39	22	1.324	2.6118	2.3482	2.2921	3.4047	2.0384	2.09466666666667	2.5784	0.29975541359914	0.708618999025764	1	22	CCAGTAGGCCGAGGCCCCTCAC	149
miR-670-y	3	3	0	1	0	0	0.2837	0.2902	0.01	0.0997	0.01	0.01	0.194633333333333	0.0399	-2.28629815884898	0.214231944587766	0.808368461340613	24	TTTCCTCATATTCATTCAGGAGTG	7
miR-671-x	5	5	3	1	7	9	0.4729	0.4837	0.2935	0.0997	0.6111	0.8339	0.4167	0.5149	0.305283170094908	0.893202165841167	1	26	AGGAAGCCCTGGAGGGGCTGGAGGAT	30
miR-671-y	36	45	65	60	66	59	3.4047	4.353	6.3598	5.9793	5.7618	5.4666	4.70583333333333	5.7359	0.28556964674798	0.597637776946393	1	20	TCCGGTTCTCAGGGCTCCAC	331
miR-708-x	1	8	2	2	7	2	0.0946	0.7739	0.1957	0.1993	0.6111	0.1853	0.354733333333333	0.3319	-0.0959862733835005	0.882769868153353	1	25	AAGGAGCTTACAATCTAGCTGGGAA	22
miR-708-y	351	327	330	413	433	366	33.1954	31.632	32.2881	41.1577	37.8008	33.9112	32.3718333333333	37.6232333333333	0.216884766250407	0.575904296975083	1	21	CATCTAGACTGTGAGCTTCTA	2220
miR-7180-x	4	3	0	1	4	3	0.3783	0.2902	0.01	0.0997	0.3492	0.278	0.226166666666667	0.2423	0.0994080898662841	1	1	20	AGTGTACTTCCTGGGGCCTC	15
miR-7262-y	5	2	5	12	4	8	0.4729	0.1935	0.4892	1.1959	0.3492	0.7412	0.3852	0.7621	0.984372612172939	0.261268025766881	0.836063249053164	18	TTAAAATGGCACTGAGAC	36
miR-72-x	0	5	3	1	2	2	0.01	0.4837	0.2935	0.0997	0.1746	0.1853	0.2624	0.1532	-0.776351422693127	0.524946132031521	1	24	AGGCAAGATGCTGGCATAGCTGAA	13
miR-735-x	32	20	38	39	27	32	3.0264	1.9347	3.718	3.8866	2.3571	2.9649	2.89303333333333	3.06953333333333	0.0854363907506496	0.927075885433709	1	19	GGCTGGTCCGAAGGTAGTG	188
miR-744-x	1	1	0	0	0	2	0.0946	0.0967	0.01	0.01	0.01	0.1853	0.0671	0.0684333333333333	0.0283864551872614	1	1	21	TGTGGGGCTAGGGCTAACAGC	4
miR-744-y	3	3	3	1	0	2	0.2837	0.2902	0.2935	0.0997	0.01	0.1853	0.289133333333333	0.0983333333333333	-1.55598248872654	0.119760799874581	0.629531029278533	20	CTGTTGCCACTAACCTCAAC	12
miR-7550-x	33	21	35	18	11	16	3.1209	2.0314	3.4245	1.7938	0.9603	1.4825	2.85893333333333	1.4122	-1.01753255668141	0.00228974439102295	0.0600359809841384	19	TTCCGGCTCGAAGGACCAA	134
miR-7550-z	14	6	10	7	8	5	1.324	0.5804	0.9784	0.6976	0.6984	0.4633	0.960933333333333	0.619766666666667	-0.632711181065448	0.192492613702635	0.775959483001326	19	TTCCGGCTCGAAGGACCAT	50
miR-758-y	1	0	1	2	1	3	0.0946	0.01	0.0978	0.1993	0.0873	0.278	0.0674666666666667	0.1882	1.48001983875538	0.329444485679384	0.888551627310715	22	TTTGTGACCTGGTCCACTAACA	8
miR-760-y	6	6	10	11	7	7	0.5674	0.5804	0.9784	1.0962	0.6111	0.6486	0.708733333333333	0.7853	0.148000993254509	1	1	22	CGGCTCTGGGTCTGTGGGGAGT	47
miR-7705-z	3	0	2	1	0	0	0.2837	0.01	0.1957	0.0997	0.01	0.01	0.163133333333333	0.0399	-2.03159094913588	0.312790988792951	0.878873348664144	22	AATAGCTCAGAATGTCACTTCT	6
miR-7706-z	2	0	2	1	1	0	0.1891	0.01	0.1957	0.0997	0.0873	0.01	0.1316	0.0656666666666667	-1.00292636011266	0.727986309072765	1	22	TGAAGCGCCTGTGCTCTGCCGA	6
miR-7857-x	4	5	1	5	4	3	0.3783	0.4837	0.0978	0.4983	0.3492	0.278	0.319933333333333	0.375166666666667	0.229760338625327	1	1	24	ATAGCCAGTTGGGGAAGAATGCTT	22
miR-7857-y	11	10	11	6	17	15	1.0403	0.9673	1.0763	0.5979	1.4841	1.3898	1.02796666666667	1.15726666666667	0.170927856336029	1	1	25	ATTGTTCTCCAACCTGGCTCTTTAA	70
miR-7977-z	21	10	21	17	17	17	1.9861	0.9673	2.0547	1.6941	1.4841	1.5751	1.66936666666667	1.58443333333333	-0.0753339109547373	0.676465375813918	1	19	TTCCCGGCCAACGCACCAA	103
miR-79-x	1	0	1	0	1	1	0.0946	0.01	0.0978	0.01	0.0873	0.0927	0.0674666666666667	0.0633333333333333	-0.0912098714760016	1	1	22	CCTTTGGTTATCTAGCTGTATG	4
miR-7-x	7	8	5	7	13	21	0.662	0.7739	0.4892	0.6976	1.1349	1.9457	0.6417	1.2594	0.97276568412711	0.120608069922552	0.629531029278533	25	TGGAAGACTAGTGATTTTGTTGTAA	61
miR-7-y	33	43	35	46	35	52	3.1209	4.1596	3.4245	4.5841	3.0555	4.818	3.56833333333333	4.15253333333333	0.21874135918705	0.83433270455667	1	21	CAACAAATCACAGTCTGCCAT	244
miR-8095-z	0	0	0	1	3	2	0.01	0.01	0.01	0.0997	0.2619	0.1853	0.01	0.1823	4.18824265626441	0.0466054865323804	0.41400251950532	24	AAAGGATTCTGCTGTCGGTCCCAT	6
miR-8112-z	2	2	4	5	3	2	0.1891	0.1935	0.3914	0.4983	0.2619	0.1853	0.258	0.315166666666667	0.288743891805353	1	1	18	CTCCCCGGCACCTCCACC	18
miR-81-z	8	0	0	0	0	0	0.7566	0.01	0.01	0.01	0.01	0.01	0.258866666666667	0.01	-4.6941373014126	0.0905728891967882	0.583029077164954	21	TGAGATCATAATGAAAGCTAA	8
miR-874-y	0	0	1	2	0	5	0.01	0.01	0.0978	0.1993	0.01	0.4633	0.0392666666666667	0.2242	2.51340923969612	0.171338437510274	0.72801905266223	22	CTGCCCTGACCCGAGGGACCGA	8
miR-877-x	14	24	24	10	15	16	1.324	2.3216	2.3482	0.9966	1.3095	1.4825	1.99793333333333	1.26286666666667	-0.66180611678336	0.0568351348899776	0.444097354912542	23	GTAGAGGAGATGGCGCAGGGGAC	103
miR-877-y	5	14	23	17	11	8	0.4729	1.3543	2.2504	1.6941	0.9603	0.7412	1.3592	1.13186666666667	-0.26405373821785	0.499410551809983	0.996128727061644	21	TCCTCTTCTCCCTCCTCCCAG	78
miR-877-z	1	5	0	1	3	1	0.0946	0.4837	0.01	0.0997	0.2619	0.0927	0.1961	0.151433333333333	-0.372906730856566	0.999999999999992	1	25	GTAGAGGAGATGGCGCAGGGGACAC	11
miR-8903-z	1	2	0	0	0	1	0.0946	0.1935	0.01	0.01	0.01	0.0927	0.0993666666666667	0.0375666666666667	-1.40330885981895	0.677756047159142	1	23	TCTTGGGCCCCACCCCCGGAGAC	4
miR-8-x	0	0	0	0	0	4	0.01	0.01	0.01	0.01	0.01	0.3706	0.01	0.1302	3.70265754339091	0.282317171540743	0.836063249053164	21	CATCTTACCGGGCAGCATTAG	4
miR-8-y	51	8	6	33	8	6	4.8233	0.7739	0.5871	3.2886	0.6984	0.5559	2.06143333333333	1.5143	-0.444996757399287	0.465460666869277	0.972243187740074	21	TAATACTGTCAGGTAAAGATG	112
miR-9226-x	8	3	14	5	7	4	0.7566	0.2902	1.3698	0.4983	0.6111	0.3706	0.805533333333333	0.493333333333333	-0.70738151951935	0.222773618356907	0.811730996480282	18	TCCCTGTTCGGGCGCCAA	41
miR-9226-z	1	1	1	1	0	0	0.0946	0.0967	0.0978	0.0997	0.01	0.01	0.0963666666666667	0.0399	-1.27214545653355	0.65184874442784	1	19	TCCCTGTTCGGGCGCCAAA	4
miR-9261-z	1	1	1	2	1	1	0.0946	0.0967	0.0978	0.1993	0.0873	0.0927	0.0963666666666667	0.126433333333333	0.391770762817184	1	1	18	CGCGGTGGGGCGCGGGAC	7
miR-9277-z	88	87	91	90	91	90	8.3225	8.4159	8.9037	8.969	7.9443	8.3388	8.54736666666667	8.41736666666667	-0.0221110491748974	0.425402884903192	0.94290330158955	21	TCGAATCCTGCCGACTACGCC	537
miR-92-x	5	6	5	5	7	8	0.4729	0.5804	0.4892	0.4983	0.6111	0.7412	0.514166666666667	0.616866666666667	0.262722606601785	0.886265530117963	1	22	AGGTTGGGATCGGTTGCAATGC	36
miR-92-y	255	308	260	231	551	472	24.1163	29.7941	25.4391	23.0204	48.1022	43.7325	26.4498333333333	38.2850333333333	0.533521881805458	0.0852739838390322	0.573051728566464	24	TATTGCACTTGTCCCGGCCTGTAA	2077
miR-92-z	1	6	1	8	9	11	0.0946	0.5804	0.0978	0.7972	0.7857	1.0192	0.2576	0.867366666666667	1.7515094073243	0.0310317080882072	0.336960466614371	25	TATTGCACTTGTCCCGGCCTGTAGT	36
miR-93-x	39	60	38	25	93	85	3.6884	5.804	3.718	2.4914	8.1189	7.8756	4.40346666666667	6.16196666666667	0.484751133072197	0.368407062310074	0.900736535557886	25	CAAAGTGCTGTTCGTGCAGGTAGTG	340
miR-93-y	1	4	2	0	5	3	0.0946	0.3869	0.1957	0.01	0.4365	0.278	0.225733333333333	0.2415	0.097403716548652	1	1	21	CTACTGCTGAGCCAGCACTTC	15
miR-941-z	0	6	5	1	5	0	0.01	0.5804	0.4892	0.0997	0.4365	0.01	0.359866666666667	0.182066666666667	-0.982995662701564	0.349164184591444	0.890222155550903	22	CACCCGGCTGTGTGCACATGTG	17
miR-958-y	0	0	1	0	4	0	0.01	0.01	0.0978	0.01	0.3492	0.01	0.0392666666666667	0.123066666666667	1.64806301381532	0.563077672414137	1	21	TGAGATTCTTCTATTCTACTT	5
miR-989-y	0	0	0	31	0	0	0.01	0.01	0.01	3.0893	0.01	0.01	0.01	1.03643333333333	6.69548351050317	0.00421167733016322	0.0887755515671659	20	TGTGATGTGACGTAGTGGTA	31
miR-989-z	0	0	0	6	0	0	0.01	0.01	0.01	0.5979	0.01	0.01	0.01	0.205966666666667	4.36433896760712	0.163324145782434	0.716022009776145	21	TGTGATGTGACGTAGTGGTAC	6
miR-98-x	10	11	14	9	8	12	0.9457	1.0641	1.3698	0.8969	0.6984	1.1118	1.12653333333333	0.902366666666667	-0.320104321717164	0.373136280362434	0.902120430734996	22	CTGAGGTAGTAAGTTGTATTGT	64
miR-98-y	10	9	2	13	6	11	0.9457	0.8706	0.1957	1.2955	0.5238	1.0192	0.670666666666667	0.946166666666667	0.49649843646935	0.564867948659457	1	21	CTATACAACTTACTACTTTCC	51
miR-9933-z	0	2	1	1	1	0	0.01	0.1935	0.0978	0.0997	0.0873	0.01	0.100433333333333	0.0656666666666667	-0.613005043250719	1	1	20	TATCACCCATGACTGATGGA	5
miR-996-z	0	0	0	0	3	1	0.01	0.01	0.01	0.01	0.2619	0.0927	0.01	0.121533333333333	3.60328015554325	0.216438236334103	0.808368461340613	20	TGACTAGATTTACACTCATC	4
miR-9983-y	0	3	1	0	0	0	0.01	0.2902	0.0978	0.01	0.01	0.01	0.132666666666667	0.01	-3.72973402493513	0.203645749708365	0.793185438175696	22	TTTTTTGCTGGAACATTTCTGG	4
miR-9993-y	63	51	54	59	36	68	5.9582	4.9334	5.2835	5.8797	3.1428	6.3004	5.3917	5.10763333333333	-0.0780852650468585	0.457180524829102	0.969484623488685	18	AATCTCGGTGGGACCTCC	331
miR-9995-y	19	13	19	15	23	17	1.7969	1.2575	1.859	1.4948	2.0079	1.5751	1.6378	1.6926	0.0474818787740441	0.885099049078527	1	18	GATCTCGGTGGAACCTCC	106
miR-999-y	0	1	0	3	1	0	0.01	0.0967	0.01	0.299	0.0873	0.01	0.0389	0.1321	1.76378840626064	0.480628005960525	0.980408171551355	21	TGTTAACTGTAAGACTGTGTC	5
miR-99-x	122	115	124	119	170	151	11.538	11.1244	12.1325	11.859	14.841	13.9907	11.5983	13.5635666666667	0.225823238098842	0.628101814940452	1	21	CAACCCGTAGATCCGATCTTG	801
miR-99-y	723	763	845	677	635	713	68.3769	73.8081	82.677	67.4667	55.4354	66.0621	74.954	62.9880666666667	-0.25092694085025	0.00504984574031993	0.102365044523975	21	CAAGCTCGTGTCTGTGGGTCC	4356
miR-99-z	521	578	501	555	901	824	49.273	55.9123	49.0192	55.3088	78.6571	76.3466	51.4015	70.1041666666667	0.447689733088968	0.0453216310463222	0.408600047721161	23	AACCCGTAGATCCGATCTTGTGA	3880
miR-9-x	1	6	5	9	20	8	0.0946	0.5804	0.4892	0.8969	1.746	0.7412	0.388066666666667	1.12803333333333	1.53943327796166	0.0366797454305303	0.360176665198321	21	TCTTTGGTATTCTAGCTGTAG	49
miR-9-z	59	55	59	60	60	47	5.5799	5.3204	5.7727	5.9793	5.238	4.3547	5.55766666666667	5.19066666666667	-0.0985594643477084	0.354224341702237	0.891782593278466	21	ATAAAGCTAGATAACCGAAAG	340
novel-m0001-3p	175	237	162	229	279	292	16.5504	22.926	15.8505	22.8211	24.3566	27.0549	18.4423	24.7442	0.424071809221541	0.116848946914213	0.629531029278533	22	ATACAAGGACAATTTCTTTCTG	1374
novel-m0002-3p	265	247	266	219	221	217	25.0621	23.8933	26.0261	21.8245	19.2933	20.1058	24.9938333333333	20.4078666666667	-0.292446807874172	0.0039786206802427	0.085540344625218	21	AAAACCTCAATGAACTCTTTG	1435
novel-m0003-3p	160	140	156	170	153	161	15.1318	13.5428	15.2635	16.9414	13.3569	14.9172	14.6460333333333	15.0718333333333	0.0413449321781877	0.605525835868121	1	20	TCTGTCTGACTTACTTCATT	940
novel-m0004-3p	116	129	139	151	134	128	10.9706	12.4787	13.6001	15.048	11.6982	11.8597	12.3498	12.8686333333333	0.0593711673459547	0.707241366173779	1	22	TTTGTTCTCCAACCTGGCTCTT	797
novel-m0005-5p	87	108	93	78	90	85	8.2279	10.4473	9.0994	7.7731	7.857	7.8756	9.2582	7.83523333333333	-0.240755489933185	0.0613174499293291	0.464199004746681	22	CACACTCAGATAAAGTAGGCAC	541
novel-m0006-5p	112	113	119	109	109	120	10.5923	10.931	11.6433	10.8624	9.5157	11.1184	11.0555333333333	10.4988333333333	-0.0745396047853047	0.259663530086339	0.836063249053164	21	CTGAACTATGAGGGAAACCTT	682
novel-m0007-5p	60	67	61	26	50	96	5.6744	6.4812	5.9684	2.591	4.365	8.8948	6.04133333333333	5.2836	-0.193345740021545	0.362029520294889	0.894536893465079	23	AAAGCAGGATTTAGACTACAATA	360
novel-m0008-5p	76	79	64	55	109	74	7.1876	7.642	6.2619	5.481	9.5157	6.8564	7.0305	7.28436666666667	0.0511762482576898	0.756086318302578	1	24	TCGTGCCTAAAGGTTTGTGCTCTC	457
novel-m0009-3p	43	53	44	18	44	25	4.0667	5.1269	4.3051	1.7938	3.8412	2.3163	4.49956666666667	2.65043333333333	-0.763557815777597	0.00514205805050667	0.102365044523975	23	TGGATTGTTCTCCAACCTGGCTC	227
novel-m0010-5p	29	33	35	34	63	57	2.7426	3.1922	3.4245	3.3883	5.4999	5.2813	3.11976666666667	4.72316666666667	0.598316313660578	0.114338201129999	0.629531029278533	22	AGGACTCCATTTGTTTTGATGA	251
novel-m0011-3p	57	36	63	47	40	51	5.3907	3.4824	6.1641	4.6838	3.492	4.7253	5.0124	4.30036666666667	-0.221041874257163	0.222331285520475	0.811730996480282	21	CTTCCACTGTGGAGTTCCTGG	294
novel-m0012-5p	27	45	30	26	39	34	2.5535	4.353	2.9353	2.591	3.4047	3.1502	3.2806	3.04863333333333	-0.105797054055035	0.451086982092723	0.965476178097671	20	ATAATGCACATGTATGAACA	201
novel-m0013-5p	11	19	15	18	19	16	1.0403	1.8379	1.4676	1.7938	1.6587	1.4825	1.4486	1.645	0.183428303546639	0.939430928597717	1	24	TGCCAAGCCCACGTTCAAAGGCTG	98
novel-m0014-5p	23	26	19	17	38	36	2.1752	2.5151	1.859	1.6941	3.3174	3.3355	2.1831	2.78233333333333	0.349917053641538	0.597848969290973	1	22	GAGGTTTTCTAGGTCTCTGTTT	159
novel-m0015-5p	18	8	6	19	8	16	1.7023	0.7739	0.5871	1.8935	0.6984	1.4825	1.0211	1.35813333333333	0.411500960171796	0.657218454344965	1	18	TTGTGGTTATGTTTGTTT	75
novel-m0016-5p	18	8	6	19	8	16	1.7023	0.7739	0.5871	1.8935	0.6984	1.4825	1.0211	1.35813333333333	0.411500960171796	0.657194537376447	1	18	TTGTGGTTATGTTTGTTT	75
novel-m0017-5p	18	8	6	19	8	16	1.7023	0.7739	0.5871	1.8935	0.6984	1.4825	1.0211	1.35813333333333	0.411500960171796	0.656544983778017	1	18	TTGTGGTTATGTTTGTTT	75
novel-m0018-5p	24	28	24	35	24	39	2.2698	2.7086	2.3482	3.4879	2.0952	3.6135	2.4422	3.06553333333333	0.327956739668213	0.604773716910629	1	22	TGGTGGGCTGCAGAACATGTGC	174
novel-m0019-3p	22	33	20	16	16	32	2.0806	3.1922	1.9569	1.5945	1.3968	2.9649	2.4099	1.9854	-0.279543584864222	0.307787177905034	0.875320677904527	23	TCGACCTCTGGAGGAGTCCTCTG	139
novel-m0020-3p	11	15	9	14	10	12	1.0403	1.451	0.8806	1.3952	0.873	1.1118	1.12396666666667	1.12666666666667	0.00346149541232736	0.855403550813651	1	21	TATCTACTCTAGATAAGACTT	71
novel-m0021-3p	11	15	9	14	10	12	1.0403	1.451	0.8806	1.3952	0.873	1.1118	1.12396666666667	1.12666666666667	0.00346149541232736	0.855705643855208	1	21	TATCTACTCTAGATAAGACTT	71
novel-m0022-5p	17	11	19	23	18	29	1.6078	1.0641	1.859	2.2921	1.5714	2.687	1.5103	2.1835	0.53180738188322	0.324575105944896	0.883685804424336	21	TAAGTCAGACACGACTGAGCG	117
novel-m0023-5p	34	41	20	30	53	49	3.2155	3.9661	1.9569	2.9897	4.6269	4.54	3.04616666666667	4.0522	0.411710502429119	0.394205835154194	0.920327803603246	24	GAGGGTGTGGGTTTGGTCGTGGGA	227
novel-m0024-3p	12	2	17	8	12	14	1.1349	0.1935	1.6633	0.7972	1.0476	1.2972	0.997233333333333	1.04733333333333	0.0707176679105679	1	1	21	CTCACTGATCAATGAATGTAA	65
novel-m0025-5p	21	9	15	10	9	6	1.9861	0.8706	1.4676	0.9966	0.7857	0.5559	1.44143333333333	0.7794	-0.887068276735236	0.0367530478937227	0.360176665198321	21	TGAGTGACTAGACTGAACTGA	70
novel-m0026-3p	3	12	14	3	14	13	0.2837	1.1608	1.3698	0.299	1.2222	1.2045	0.9381	0.908566666666667	-0.0461493429592986	0.806930261425827	1	20	TTATTTTTGACGTCCCAGAA	59
novel-m0027-3p	9	16	7	14	1	7	0.8512	1.5477	0.6849	1.3952	0.0873	0.6486	1.02793333333333	0.710366666666667	-0.533110910319877	0.34074764085116	0.890222155550903	21	CGGAATGCTCTGTACAAACAA	54
novel-m0028-5p	7	12	18	4	11	7	0.662	1.1608	1.7612	0.3986	0.9603	0.6486	1.19466666666667	0.669166666666667	-0.836170649652931	0.08614424872172	0.574620434173648	22	TCCACATCCCTCACAGTTTGGT	59
novel-m0029-3p	8	5	8	2	10	2	0.7566	0.4837	0.7827	0.1993	0.873	0.1853	0.674333333333333	0.4192	-0.685823197187038	0.321616200360482	0.881983202519178	23	TTGGTTAGAAATGTAGCACATTC	35
novel-m0030-3p	2	6	4	10	12	12	0.1891	0.5804	0.3914	0.9966	1.0476	1.1118	0.386966666666667	1.052	1.4428535016385	0.025901295570576	0.293093607772308	21	AAACTGGGCTGAACTTTTTGG	46
novel-m0031-3p	8	4	7	6	9	7	0.7566	0.3869	0.6849	0.5979	0.7857	0.6486	0.609466666666667	0.6774	0.152460668611278	1	1	20	AGGGGCTGGCTTTCCTCCGG	41
novel-m0032-3p	9	10	6	4	3	12	0.8512	0.9673	0.5871	0.3986	0.2619	1.1118	0.801866666666667	0.590766666666667	-0.440773941208873	0.387573641761669	0.908895088864855	20	TTAGTCGCTAAGTAGTGTTC	44
novel-m0033-5p	14	7	7	4	5	12	1.324	0.6771	0.6849	0.3986	0.4365	1.1118	0.895333333333333	0.648966666666667	-0.464280520968643	0.303529275215585	0.873204174200621	20	AAGTGTGGCGGGCTACAGTC	49
novel-m0034-3p	8	2	4	9	1	5	0.7566	0.1935	0.3914	0.8969	0.0873	0.4633	0.447166666666667	0.4825	0.109716293616077	1	1	21	TCACTCATTCGTGTCTGACTC	29
novel-m0035-5p	13	9	4	1	3	5	1.2295	0.8706	0.3914	0.0997	0.2619	0.4633	0.8305	0.274966666666667	-1.59472343227569	0.0185029351507142	0.239646449241177	21	AGGAAGGGGCTTCTGAGCTTC	35
novel-m0036-3p	5	5	4	6	2	5	0.4729	0.4837	0.3914	0.5979	0.1746	0.4633	0.449333333333333	0.411933333333333	-0.125375217966219	0.750959084827042	1	20	TCACGGTCTCGGCGTCCACG	27
novel-m0037-5p	11	15	3	7	3	12	1.0403	1.451	0.2935	0.6976	0.2619	1.1118	0.928266666666667	0.690433333333333	-0.427037195472158	0.433508461807061	0.9530093996781	22	CACAGCTCCAGGGGACGCCGTT	51
novel-m0038-5p	6	8	4	3	3	2	0.5674	0.7739	0.3914	0.299	0.2619	0.1853	0.577566666666667	0.248733333333333	-1.21538762236499	0.062951822313714	0.473239223687011	23	CTCGGAGAGTGCAGCTGTGGGTG	26
novel-m0039-3p	14	15	18	14	19	19	1.324	1.451	1.7612	1.3952	1.6587	1.7604	1.51206666666667	1.60476666666667	0.085841795454445	0.937632299482098	1	21	TGAAGCACTGTAGCTCGGGAA	99
novel-m0040-3p	3	1	7	7	1	5	0.2837	0.0967	0.6849	0.6976	0.0873	0.4633	0.3551	0.416066666666667	0.228589350612079	1	1	21	TATAGTCAGGTGAATAACAGG	24
novel-m0041-3p	2	4	10	1	3	3	0.1891	0.3869	0.9784	0.0997	0.2619	0.278	0.518133333333333	0.2132	-1.28111596210501	0.109882022725569	0.615224866822849	20	CTGACTGCCGCCCCCCGCAG	23
novel-m0042-5p	4	4	0	4	5	6	0.3783	0.3869	0.01	0.3986	0.4365	0.5559	0.2584	0.463666666666667	0.843481944014521	0.500734746006715	0.996128727061644	21	TCGGTCTATGACCTCTAAGTC	23
novel-m0043-5p	5	4	4	8	4	6	0.4729	0.3869	0.3914	0.7972	0.3492	0.5559	0.417066666666667	0.567433333333333	0.44417289093027	0.765979442003828	1	20	TCTTGCGACCTCATGGACTC	31
novel-m0044-3p	3	5	3	3	4	4	0.2837	0.4837	0.2935	0.299	0.3492	0.3706	0.353633333333333	0.3396	-0.0584178100922408	0.850951160265717	1	21	ATAGCAGAGGAGTAGGAGGAC	22
novel-m0045-3p	9	6	3	2	12	11	0.8512	0.5804	0.2935	0.1993	1.0476	1.0192	0.575033333333333	0.755366666666667	0.393531532828029	0.749855052340996	1	21	ATCTGGGGTAGGGCCTGGGAA	43
novel-m0046-3p	9	6	5	8	6	9	0.8512	0.5804	0.4892	0.7972	0.5238	0.8339	0.640266666666667	0.7183	0.165913612674467	0.999999999999999	1	21	CATCTGTCAGAGGAGTCACTG	43
novel-m0047-3p	9	18	9	3	4	12	0.8512	1.7412	0.8806	0.299	0.3492	1.1118	1.15766666666667	0.586666666666667	-0.980606981857436	0.0817767241338182	0.561956407770744	21	TCTGGAACTTGGGAATTCTCC	55
novel-m0048-3p	2	2	4	4	1	9	0.1891	0.1935	0.3914	0.3986	0.0873	0.8339	0.258	0.439933333333333	0.769913851382161	0.639158385418851	1	22	TGGAGCGGCTGCACAGAGCGTG	22
novel-m0049-3p	9	8	2	1	2	0	0.8512	0.7739	0.1957	0.0997	0.1746	0.01	0.606933333333333	0.0947666666666667	-2.67908645862905	0.00687483361767488	0.123174102316675	21	TGGGCCCTCAGGGACCTGGCG	22
novel-m0050-3p	8	10	9	5	5	4	0.7566	0.9673	0.8806	0.4983	0.4365	0.3706	0.868166666666667	0.435133333333333	-0.996514492674033	0.045611168117711	0.408600047721161	22	AACCGCGAGTGGCTGAACCTTG	41
novel-m0051-3p	3	2	4	6	2	4	0.2837	0.1935	0.3914	0.5979	0.1746	0.3706	0.289533333333333	0.381033333333333	0.396187760165407	0.999999999999998	1	18	ACACTGGTGCTCTGTGGG	21
novel-m0052-3p	7	4	7	1	7	7	0.662	0.3869	0.6849	0.0997	0.6111	0.6486	0.577933333333333	0.453133333333333	-0.350967460223209	0.592330493522224	1	18	GGTTTTGTTTGGGTTTGT	33
novel-m0053-3p	2	4	3	0	5	5	0.1891	0.3869	0.2935	0.01	0.4365	0.4633	0.289833333333333	0.303266666666667	0.0653634070977083	1	1	21	AAAATAATGAATGAACTTTTT	19
novel-m0054-3p	4	4	8	5	7	2	0.3783	0.3869	0.7827	0.4983	0.6111	0.1853	0.515966666666667	0.431566666666667	-0.257694426991588	0.668876856527398	1	20	ATAGCTGTACTTTCTCCTTT	30
novel-m0055-3p	4	7	1	2	2	2	0.3783	0.6771	0.0978	0.1993	0.1746	0.1853	0.3844	0.1864	-1.04420647611947	0.265730161700846	0.836063249053164	22	ATCTGCACTGTCAGCACTTTAG	18
novel-m0056-5p	5	4	4	0	2	10	0.4729	0.3869	0.3914	0.01	0.1746	0.9265	0.417066666666667	0.370366666666667	-0.171323751335397	0.795430998566588	1	20	ATTCTCCATTGGATATAATA	25
novel-m0057-5p	3	2	3	1	4	5	0.2837	0.1935	0.2935	0.0997	0.3492	0.4633	0.2569	0.304066666666667	0.243180779235783	1	1	22	TTCAGTCGCTCATTCGTGTCAC	18
novel-m0058-5p	3	1	3	6	1	3	0.2837	0.0967	0.2935	0.5979	0.0873	0.278	0.224633333333333	0.321066666666667	0.515300866280445	0.853342247450796	1	21	AAGACTGAGCAACTTAACAAG	17
novel-m0059-5p	4	5	5	2	5	4	0.3783	0.4837	0.4892	0.1993	0.4365	0.3706	0.4504	0.335466666666667	-0.425037405922095	0.492243665982957	0.993301038394308	23	ACTGGACTGGTATTCTTGCCAGG	25
novel-m0060-3p	1	5	4	3	1	3	0.0946	0.4837	0.3914	0.299	0.0873	0.278	0.323233333333333	0.221433333333333	-0.545703569527242	0.562464459205534	1	21	CTCAAATCAGTGGACCTGGTA	17
novel-m0061-3p	7	1	3	6	5	3	0.662	0.0967	0.2935	0.5979	0.4365	0.278	0.350733333333333	0.437466666666667	0.318798543783633	1	1	19	CTGCCGAGGCTGTGGCTGG	25
novel-m0062-5p	2	1	5	5	2	2	0.1891	0.0967	0.4892	0.4983	0.1746	0.1853	0.258333333333333	0.286066666666667	0.147117590699427	1	1	21	TCGGGGCCCAGGGCCGGTGTG	17
novel-m0063-3p	3	3	0	4	4	3	0.2837	0.2902	0.01	0.3986	0.3492	0.278	0.194633333333333	0.341933333333333	0.812956260184837	0.520983746531519	1	21	TTGCTCCCTCCACACCTCCAG	17
novel-m0064-3p	5	1	3	1	3	3	0.4729	0.0967	0.2935	0.0997	0.2619	0.278	0.2877	0.2132	-0.432357782980111	0.525074057430572	1	21	AAGCTTTAATTTATTAATCTG	16
novel-m0065-5p	7	5	3	2	8	4	0.662	0.4837	0.2935	0.1993	0.6984	0.3706	0.479733333333333	0.422766666666667	-0.182371054962411	0.771602614327205	1	21	AATGTTCTGTATCTTGATTGT	29
novel-m0066-5p	1	1	3	3	4	2	0.0946	0.0967	0.2935	0.299	0.3492	0.1853	0.1616	0.277833333333333	0.781792500400826	0.616316481939418	1	21	TACCTTGGCTGTTCTAACCAT	14
novel-m0067-5p	2	5	2	2	0	3	0.1891	0.4837	0.1957	0.1993	0.01	0.278	0.2895	0.162433333333333	-0.833715626405442	0.385064237584521	0.908847624173372	22	TTGGTGCTTCTGTGGGAGTCAT	14
novel-m0068-3p	2	4	1	5	0	1	0.1891	0.3869	0.0978	0.4983	0.01	0.0927	0.2246	0.200333333333333	-0.164955437523212	1	1	21	AATCGGACACGACAGAGCGAT	13
novel-m0069-5p	3	0	4	2	1	3	0.2837	0.01	0.3914	0.1993	0.0873	0.278	0.228366666666667	0.1882	-0.279085456328616	0.999999999999992	1	21	CAAAAAGTTCGTCCAGATTTT	13
novel-m0070-5p	3	0	4	2	1	3	0.2837	0.01	0.3914	0.1993	0.0873	0.278	0.228366666666667	0.1882	-0.279085456328616	1	1	21	CAAAAAGTTCGTCCAGATTTT	13
novel-m0071-5p	4	0	4	3	2	0	0.3783	0.01	0.3914	0.299	0.1746	0.01	0.2599	0.1612	-0.689104889944233	0.678167124315808	1	18	CTGTCTCTCTGTGTCCTG	13
novel-m0072-3p	0	2	4	0	4	3	0.01	0.1935	0.3914	0.01	0.3492	0.278	0.1983	0.2124	0.0990990885753058	1	1	22	TCCTTTCTGGTGTGGCTCTGAA	13
novel-m0073-3p	3	1	3	1	3	1	0.2837	0.0967	0.2935	0.0997	0.2619	0.0927	0.224633333333333	0.151433333333333	-0.568889220422519	0.794167488373604	1	20	CTTTACCATGCCGTCTCTTC	12
novel-m0074-3p	0	3	5	0	0	4	0.01	0.2902	0.4892	0.01	0.01	0.3706	0.263133333333333	0.1302	-1.01506457000631	0.478031746285536	0.979859847550899	20	TCAGCGTTGAGTCTCCCTCC	12
novel-m0075-5p	1	1	2	5	0	2	0.0946	0.0967	0.1957	0.4983	0.01	0.1853	0.129	0.2312	0.841770332190062	0.630452543204441	1	23	ACTACTCAGGCTGTTTCATCTAG	11
novel-m0076-3p	0	1	3	1	3	3	0.01	0.0967	0.2935	0.0997	0.2619	0.278	0.1334	0.2132	0.676448771574591	0.78510753076592	1	22	TCACCGTGCCCTGGTCCTCCAG	11
novel-m0077-3p	7	2	1	1	6	0	0.662	0.1935	0.0978	0.0997	0.5238	0.01	0.317766666666667	0.211166666666667	-0.58958567703933	0.521169088793022	1	22	TCCTCACTGTCTCTGCTCTGCA	17
novel-m0078-3p	2	3	3	1	1	1	0.1891	0.2902	0.2935	0.0997	0.0873	0.0927	0.2576	0.0932333333333333	-1.46621484035958	0.245094136688089	0.824866999290587	20	TTAGTTATTAGACCTCTCAG	11
novel-m0079-3p	3	1	3	1	1	2	0.2837	0.0967	0.2935	0.0997	0.0873	0.1853	0.224633333333333	0.1241	-0.856068909627746	0.577271160988519	1	21	TTGTCCAGTCGTGTCCGATTC	11
novel-m0080-3p	3	1	3	0	1	2	0.2837	0.0967	0.2935	0.01	0.0873	0.1853	0.224633333333333	0.0942	-1.25377306014532	0.395282519154634	0.920327803603246	20	AGGAACCCAGATGAACTTTC	10
novel-m0081-5p	2	1	0	0	1	6	0.1891	0.0967	0.01	0.01	0.0873	0.5559	0.0986	0.217733333333333	1.14290273846263	0.640961853889239	1	23	ATGGATCTGATCATGTTTCTCTT	10
novel-m0082-3p	2	0	2	2	1	3	0.1891	0.01	0.1957	0.1993	0.0873	0.278	0.1316	0.1882	0.516107138993295	0.782781600950429	1	21	CAGACTGTCAGACCACCTCTG	10
novel-m0083-3p	1	3	8	2	7	1	0.0946	0.2902	0.7827	0.1993	0.6111	0.0927	0.389166666666667	0.301033333333333	-0.370464899069287	0.662517965933677	1	22	CTCCCTCGGAACCCGGCTGGGA	22
novel-m0084-5p	1	1	6	0	1	1	0.0946	0.0967	0.5871	0.01	0.0873	0.0927	0.259466666666667	0.0633333333333333	-2.0345122915628	0.148215686493792	0.692747230351421	21	GAAAGTTTGTTCTGGTCTTTC	10
novel-m0085-5p	1	4	3	0	0	2	0.0946	0.3869	0.2935	0.01	0.01	0.1853	0.258333333333333	0.0684333333333333	-1.91646268294036	0.168045737140432	0.726589500552256	21	GAAGTTGCCCATGTTCTTTTC	10
novel-m0086-3p	0	3	3	3	0	1	0.01	0.2902	0.2935	0.299	0.01	0.0927	0.1979	0.1339	-0.563615651723202	0.807245277971903	1	21	TAAACGATCCGTTTGGCCAAG	10
novel-m0087-3p	4	1	1	1	1	2	0.3783	0.0967	0.0978	0.0997	0.0873	0.1853	0.190933333333333	0.1241	-0.621565876412741	0.783686094476834	1	21	TCTGGGCCACCTAGTCACCAA	10
novel-m0088-3p	1	0	3	2	3	1	0.0946	0.01	0.2935	0.1993	0.2619	0.0927	0.1327	0.184633333333333	0.476494667071969	0.789816653371672	1	21	TGAAGCCGCCGGTCTCCCCAG	10
novel-m0089-3p	1	1	1	1	4	1	0.0946	0.0967	0.0978	0.0997	0.3492	0.0927	0.0963666666666667	0.180533333333333	0.905659130097944	0.551041332509372	1	21	ATGGAATAATACTGTAGTAAC	9
novel-m0090-3p	2	3	0	1	2	1	0.1891	0.2902	0.01	0.0997	0.1746	0.0927	0.1631	0.122333333333333	-0.414939219702469	1	1	21	TAAAAAGCGTAAGATTTCCCT	9
novel-m0091-5p	2	0	1	1	3	2	0.1891	0.01	0.0978	0.0997	0.2619	0.1853	0.0989666666666667	0.1823	0.881299968773634	0.546514958329188	1	24	TCAGTGGCAGAGTGCAGGGACCTC	9
novel-m0092-5p	2	1	0	1	9	4	0.1891	0.0967	0.01	0.0997	0.7857	0.3706	0.0986	0.418666666666667	2.08614250667992	0.079900352199027	0.557451276550462	23	TCCCAGGGATGTAGCTCCTAGTG	17
novel-m0093-3p	3	2	1	1	2	0	0.2837	0.1935	0.0978	0.0997	0.1746	0.01	0.191666666666667	0.0947666666666667	-1.01614785704157	0.551914210065217	1	21	TCTCACATGGACGCTGCCCTG	9
novel-m0094-3p	2	0	3	2	2	0	0.1891	0.01	0.2935	0.1993	0.1746	0.01	0.1642	0.127966666666667	-0.359686067652008	0.999999999999994	1	21	TCTCTGTCTTCCGCAATCCAG	9
novel-m0095-5p	1	3	7	2	2	2	0.0946	0.2902	0.6849	0.1993	0.1746	0.1853	0.356566666666667	0.1864	-0.93576998014838	0.347257962693252	0.890222155550903	21	TCTGCATCCGAGGACTCAACC	17
novel-m0096-5p	0	1	0	2	1	5	0.01	0.0967	0.01	0.1993	0.0873	0.4633	0.0389	0.249966666666667	2.68389366239938	0.0803766956886712	0.557451276550462	21	TGACTCAAGACTATGTGCAGC	9
novel-m0097-5p	0	1	3	2	1	2	0.01	0.0967	0.2935	0.1993	0.0873	0.1853	0.1334	0.1573	0.237760004231102	0.999999999999998	1	22	TGGGGATATCGGGTGGGAAGAG	9
novel-m0098-5p	0	1	3	2	1	2	0.01	0.0967	0.2935	0.1993	0.0873	0.1853	0.1334	0.1573	0.237760004231102	0.999999999999992	1	22	TGGGGATATCGGGTGGGAAGAG	9
novel-m0099-3p	1	3	0	0	2	2	0.0946	0.2902	0.01	0.01	0.1746	0.1853	0.1316	0.1233	-0.0939866893324023	1	1	21	AAAACCCAAGGGAACTTTTTG	8
novel-m0100-3p	1	3	0	0	2	2	0.0946	0.2902	0.01	0.01	0.1746	0.1853	0.1316	0.1233	-0.0939866893324023	1	1	21	AAAACCCAAGGGAACTTTTTG	8
novel-m0101-5p	0	1	3	0	2	2	0.01	0.0967	0.2935	0.01	0.1746	0.1853	0.1334	0.1233	-0.113585866781746	1	1	20	ACTAGTCACATGTAACTTAC	8
novel-m0102-5p	1	4	0	3	0	0	0.0946	0.3869	0.01	0.299	0.01	0.01	0.163833333333333	0.106333333333333	-0.623634992575713	0.812336260477892	1	22	AGGGACTTGCCTGGTGGTACAG	8
novel-m0103-5p	4	3	5	1	1	6	0.3783	0.2902	0.4892	0.0997	0.0873	0.5559	0.3859	0.247633333333333	-0.640021518511475	0.376095953434693	0.902120430734996	25	ATGCAAGCAACACTCTGTGGCAGAT	20
novel-m0104-5p	2	3	1	4	3	3	0.1891	0.2902	0.0978	0.3986	0.2619	0.278	0.192366666666667	0.312833333333333	0.701535414047012	0.639135536465711	1	21	ATGGACATGACTGAGTGATTT	16
novel-m0105-3p	1	2	1	2	2	0	0.0946	0.1935	0.0978	0.1993	0.1746	0.01	0.128633333333333	0.127966666666667	-0.00749648369429724	1	1	22	CACGCCTTCCTTTCTGCCTCCG	8
novel-m0106-3p	1	4	3	6	1	1	0.0946	0.3869	0.2935	0.5979	0.0873	0.0927	0.258333333333333	0.2593	0.00538839652549024	1	1	23	TCTCTAGAACTTGGCCTTTTACA	16
novel-m0107-3p	2	0	6	0	2	4	0.1891	0.01	0.5871	0.01	0.1746	0.3706	0.262066666666667	0.185066666666667	-0.501888795845832	0.584606302594298	1	22	TGACCGCAATGTGGGAGACCTG	14
novel-m0108-3p	4	0	5	3	3	6	0.3783	0.01	0.4892	0.299	0.2619	0.5559	0.2925	0.372266666666667	0.347899816130368	0.999999999999992	1	21	TGATGTGTATTCTTAAGATCT	21
novel-m0109-3p	0	2	1	1	2	2	0.01	0.1935	0.0978	0.0997	0.1746	0.1853	0.100433333333333	0.1532	0.609178125051655	0.747899226477828	1	21	TTCTGAAATAAACATGACTTT	8
novel-m0110-3p	3	0	1	0	2	1	0.2837	0.01	0.0978	0.01	0.1746	0.0927	0.1305	0.0924333333333333	-0.497564691138925	1	1	21	AACTGCTGCCTAAACTCAGGG	7
novel-m0111-5p	0	2	0	0	3	2	0.01	0.1935	0.01	0.01	0.2619	0.1853	0.0711666666666667	0.1524	1.09858933370662	0.568935072128176	1	22	ATATCAAAGAGCTGTAAGTGTT	7
novel-m0112-5p	0	1	4	0	0	2	0.01	0.0967	0.3914	0.01	0.01	0.1853	0.166033333333333	0.0684333333333333	-1.27870178356398	0.589987671482016	1	21	ATGCCTTCCCCAGCCTCCGAG	7
novel-m0113-3p	2	3	4	1	1	2	0.1891	0.2902	0.3914	0.0997	0.0873	0.1853	0.290233333333333	0.1241	-1.22571010715151	0.218660166691742	0.808368461340613	21	CCACGTGCCCTAAAGACTGTG	13
novel-m0114-3p	1	0	1	2	2	1	0.0946	0.01	0.0978	0.1993	0.1746	0.0927	0.0674666666666667	0.155533333333333	1.20497701728989	0.487469708790887	0.990690858017696	20	CGGGTAGGGCTGTGACCCTC	7
novel-m0115-5p	1	1	1	2	2	0	0.0946	0.0967	0.0978	0.1993	0.1746	0.01	0.0963666666666667	0.127966666666667	0.409161951369903	1	1	21	CTCCCCTTAAGGACTTCATAT	7
novel-m0116-3p	0	2	0	3	0	2	0.01	0.1935	0.01	0.299	0.01	0.1853	0.0711666666666667	0.164766666666667	1.21115083663192	0.571041493735104	1	21	CTGATCTGTGATGTGAGCTGA	7
novel-m0117-3p	0	2	0	3	0	2	0.01	0.1935	0.01	0.299	0.01	0.1853	0.0711666666666667	0.164766666666667	1.21115083663192	0.569988411164185	1	21	CTGATCTGTGATGTGAGCTGA	7
novel-m0118-3p	1	1	2	0	1	2	0.0946	0.0967	0.1957	0.01	0.0873	0.1853	0.129	0.0942	-0.453572100697833	1	1	21	TAAGTCTGCCTTCTCTCTCTC	7
novel-m0119-3p	1	0	0	1	4	1	0.0946	0.01	0.01	0.0997	0.3492	0.0927	0.0382	0.180533333333333	2.24062069481809	0.194181112618099	0.775959483001326	21	TCGGTGAAGGTCTACTGTGTG	7
novel-m0120-3p	1	3	4	0	0	4	0.0946	0.2902	0.3914	0.01	0.01	0.3706	0.258733333333333	0.1302	-0.990736483898654	0.403646195824713	0.924344572822905	21	GAAAAACCAAACGAACTTTTG	12
novel-m0121-5p	1	0	0	1	3	1	0.0946	0.01	0.01	0.0997	0.2619	0.0927	0.0382	0.151433333333333	1.98703826129983	0.27654000555098	0.836063249053164	21	ACAGATCTGTCCTGAAACCAG	6
novel-m0122-3p	0	2	1	1	1	1	0.01	0.1935	0.0978	0.0997	0.0873	0.0927	0.100433333333333	0.0932333333333333	-0.107320419118267	1	1	22	CCGTGGGCTGCCCCCTCCCCAG	6
